# Supplementary material for: Discovery of autism/intellectual disability somatic mutations in Alzheimer's brains: mutated ADNP cytoskeletal impairments and repair as a case study
Source: Mol Psychiatry. 2019 Oct 30;26(5):1619–33. doi: 10.1038/s41380-019-0563-5 (PMC8159740; doi:10.1038/s41380-019-0563-5)
Supplement: Supplementary file 10 — Supplemental Table S2 [file 41380_2019_563_MOESM10_ESM.xlsx]

## Sheet: ddPCR summary
Legend for supplement:	Supplemental Table S2
Sheet ddPCR summary	Tables containing control and AD patient ddPCR results. Two conditions should be fulfilled to claim the sample positive:
	1. Its fractional abundance must be higher than the false positive rate (FPR). FPR for olphactory bulb samples is 0,0189%, FPR for hippocampus samples is 0,0194%.
	2. In order to call ddPCR sample positive, at least 3 droplets should be positive for the mutation of interest in at least 7000 WT positive droplets.
Controls
#	Olfactory bulb			Hippocampus
	# of mutation positive droplets per one ddPCR reaction	Fractional abundance %	Presence of mutation	# of mutation positive droplets per one ddPCR reaction	Fractional abundance %	Presence of mutation
1	< 3	0.00767	û	< 3	0.00993	û**		ü	positive presence of mutation
2	< 3	0.0157	û	-	-	-		ü*	positive presence of mutation with borderline values
3	< 3	0.0104	û	< 3	0.00994	û**		û	no mutation
4	3	0.0137	û*	< 3	0	û**		û*	possibility of higher false positive rate, not conclusive
5	> 3	0.0428	ü	> 3 (M)	0.023	ü		û**	no mutation in the lowered background of WT (number of WT positive droplets less than 7000)
6	< 3	0.0101	û	-	-	-		-	not measured, a sample was not available
7	> 3 (M)	0.0296	ü	-	-	-
8	< 3 (M)	0	û	-	-	-		M	merged ddPCRR reactions
9	> 3 (M)	0.0102	û*	-	-	-		orange field	less than 7000 WT positive droplets
10	< 3	0.00961	û	-	-	-
22	> 3 (M)	0.0135	û*	< 3	0.0132	û
24	3	0.0227	ü	3	0.023	ü
26	3	0.012	û*	3	0.0214	ü
27	> 3 (M)	0.0176	û*	> 3	0.0154	û*
28	< 3	0.0129	û**	> 3	0.021	ü
30	3	0.015	û*	> 3	0.0192	ü*
36	> 3 (M)	0.0351	ü	3	0.0327	ü
38	< 3 (M)	0.0175	û**	> 3	0.024	ü
39	< 3	0.00782	û**	< 3	0.0138	û
40	< 3	0.014	û**	< 3	0.0208	û**
AD
#	Olfactory bulb			Hippocampus
	# of mutation positive droplets per one ddPCR reaction	Fractional abundance %	Presence of mutation	# of mutation positive droplets per one ddPCR reaction	Fractional abundance %	Presence of mutation
11	> 3	0.0234	ü	< 3	0.0152	û
12	> 3 (M)	0.0143	û*	< 3	0.0093	û**
13	> 3 (M)	0.012	û*	< 3	0.0201	û**
14	< 3	0.0156	û	> 3	0.0346	ü
15	< 3	0.0108	û	> 3	0.0398	ü
16	> 3 (M)	0.0231	ü	3	0.0257	ü
17	> 3	0.0158	û*	3	0.0202	ü
18	3 (M)	0.0074	û	-	-
19	> 3 (M)	0.0582	ü	-	-
20	> 3	0.0162	û*	-	-
21	3	0.0138	û*	< 3	0.00941	û
23	-	-	-	< 3	0.011	û
25	> 3	0.0351	ü	< 3	0.0207	û**
29	> 3	0.0201	ü	3	0.022	ü
31	> 3	0.0185	ü*	> 3	0.0238	ü
32	-	-		> 3	0.0348	ü
33	3	0.0153	û*	3	0.0237	ü
34	> 3 (M)	0.0578	ü	> 3	0.043	ü
35	> 3 (M)	0.0243	ü	3	0.0161	û
37	< 3	0.0122	û**	3	0.0288	ü

## Sheet: False positive rate data
Legend for supplement:
Sheet False positive rate data	Tables containing data from ddPCR experiments for olphactory bubl samples hippocampus samples, obtained from QX200 instrument (Bio-Rad).
	FPR for OB samples was determined by combining C1, C2, C3, C4, C5, C6, C8, C9, C10, C22, C24, C26, C27, C28, C30, C38, C39, C40 is 0,0189%
	FPR for H samples was determined by combining C1, C3, C4, C5, C22, C24, C26, C27, C28, C30, C36, C38, C39, C40 is 0,0194%
Sample	Channel	Assay	Copies/ul (in 20 ul PCR reaction)	Poisson Confidence Interval (CI) - maximum	Poisson Confidence Interval (CI) - minimum	Positive droplets	Negative droplets	Number of droplets for Ch1+Ch2+	Number of droplets for Ch1+Ch2-	Number of droplets for Ch1-Ch2+	Number of droplets for Ch1-Ch2-	AcceptedDroplets by instrument	Fractional Abundance (%)	Poisson Fractional Abundance CI Maximum (%)	Poisson Fractional Abundance CI Minimum (%)
FPR C OB merged reactions	Ch1 FAM	C-T	0.252	0.33	0.188	49	213459	49	0	149941	63518	213508	0.0189	0.0189	0.0136
FPR C OB merged reactions	Ch2 HEX	wt	1330	1340	1330	149990	63518	49	0	149941	63518	213508	0.0189	0.0189	0.0136
Sample	Channel	Assay	Copies/ul (in 20 ul PCR reaction)	Poisson Confidence Interval (CI) - maximum	Poisson Confidence Interval (CI) - minimum	Positive droplets	Negative droplets	Number of droplets for Ch1+Ch2+	Number of droplets for Ch1+Ch2-	Number of droplets for Ch1-Ch2+	Number of droplets for Ch1-Ch2-	AcceptedDroplets by instrument	Fractional Abundance (%)	Poisson Fractional Abundance CI Maximum (%)	Poisson Fractional Abundance CI Minimum (%)
FPR C H merged reactions	Ch1 FAM	C-T	0.309	0.42	0.22	37	131539	37	0	100558	30981	131576	0.0194	0.0194	0.0131
FPR C OB merged reactions	Ch2 HEX	wt	1590	1600	1580	100595	30981	37	0	100558	30981	131576	0.0194	0.0194	0.0131

## Sheet: Resuts OB data
Legend for supplement:
Sheet Results OB data	Table containing data from ddPCR experiments for olphactory bub samples, obtained from QX200 instrument (Bio-Rad).
Sample	Well	Channel	Assay	Copies/ul (in 20 ul PCR reaction)	Poisson Confidence Interval (CI) - maximum	Poisson Confidence Interval (CI) - minimum	Positive droplets	Negative droplets	Number of droplets for Ch1+Ch2+	Number of droplets for Ch1+Ch2-	Number of droplets for Ch1-Ch2+	Number of droplets for Ch1-Ch2-	AcceptedDroplets by instrument	Fractional Abundance (%)	Poisson Fractional Abundance CI Maximum (%)	Poisson Fractional Abundance CI Minimum (%)
AD11 OB	D04	Ch1 FAM	C-T	0.438	1.03	0.132	4	10033	4	0	8207	1826	10037	0.0234	0.0234	0
AD11 OB	D04	Ch2 HEX	wt	1870	1920	1830	8211	1826	4	0	8207	1826	10037	0.0234	0.0234	0
AD12 OB	E04	Ch1 FAM	C-T	0.275	0.73	0.0654	3	11967	3	0	10554	1413	11970	0.0117	0.0117	0
AD12 OB	E04	Ch2 HEX	wt	2350	2400	2300	10557	1413	3	0	10554	1413	11970	0.0117	0.0117	0
AD12 OB	F04	Ch1 FAM	C-T	0.299	0.792	0.0709	3	11038	3	0	8745	2293	11041	0.0173	0.0173	0
AD12 OB	F04	Ch2 HEX	wt	1730	1770	1690	8748	2293	3	0	8745	2293	11041	0.0173	0.0173	0
AD12 OB merged	E04 + F04	Ch1 FAM	C-T	0.287	0.586	0.112	6	23005	6	0	19299	3706	23011	0.0143	0.0143	0.00248
AD12 OB merged	E04 + F04	Ch2 HEX	wt	2010	2040	1970	19305	3706	6	0	19299	3706	23011	0.0143	0.0143	0.00248
AD13 OB	G04	Ch1 FAM	C-T	0.104	0.497	0.00437	1	10558	1	0	9661	897	10559	0.00384	0.00384	0
AD13 OB	G04	Ch2 HEX	wt	2710	2780	2640	9662	897	1	0	9661	897	10559	0.00384	0.00384	0
AD13 OB	H04	Ch1 FAM	C-T	0.367	0.797	0.129	5	14972	5	0	12255	2717	14977	0.0196	0.0196	0.00174
AD13 OB	H04	Ch2 HEX	wt	1880	1910	1840	12260	2717	5	0	12255	2717	14977	0.0196	0.0196	0.00174
AD13 OB merged	G04 + H04	Ch1 FAM	C-T	0.258	0.528	0.101	6	25530	6	0	21916	3614	25536	0.012	0.012	0.00209
AD13 OB merged	G04 + H04	Ch2 HEX	wt	2150	2180	2120	21922	3614	6	0	21916	3614	25536	0.012	0.012	0.00209
AD14 OB	A03	Ch1 FAM	C-T	0.209	0.67	0.0317	2	10511	2	0	7403	3108	10513	0.0156	0.0156	0
AD14 OB	A03	Ch2 HEX	wt	1340	1370	1310	7405	3108	2	0	7403	3108	10513	0.0156	0.0156	0
AD15 OB	B03	Ch1 FAM	C-T	0.178	0.571	0.027	2	12325	2	0	9588	2737	12327	0.0108	0.0108	0
AD15 OB	B03	Ch2 HEX	wt	1650	1690	1620	9590	2737	2	0	9588	2737	12327	0.0108	0.0108	0
AD16 OB	C03	Ch1 FAM	C-T	0.292	0.775	0.0694	3	11273	3	0	8836	2437	11276	0.0174	0.0174	0
AD16 OB	C03	Ch2 HEX	wt	1680	1720	1650	8839	2437	3	0	8836	2437	11276	0.0174	0.0174	0
AD16 OB	D03	Ch1 FAM	C-T	0.531	1.25	0.16	4	8270	4	0	6570	1700	8274	0.0305	0.0305	0
AD16 OB	D03	Ch2 HEX	wt	1740	1790	1690	6574	1700	4	0	6570	1700	8274	0.0305	0.0305	0
AD16 OB merged	C03 + D03	Ch1 FAM	C-T	0.394	0.767	0.167	7	19543	7	0	15406	4137	19550	0.0231	0.0231	0.0055
AD16 OB merged	C03 + D03	Ch2 HEX	wt	1710	1740	1680	15413	4137	7	0	15406	4137	19550	0.0231	0.0231	0.0055
AD17 OB	E03	Ch1 FAM	C-T	0.521	1.23	0.157	4	8435	4	0	8013	422	8439	0.0158	0.0158	0
AD17 OB	E03	Ch2 HEX	wt	3290	3400	3190	8017	422	4	0	8013	422	8439	0.0158	0.0158	0
AD18 OB	F03	Ch1 FAM	C-T	0.0969	0.463	0.00407	1	11337	1	0	9887	1450	11338	0.00429	0.00429	0
AD18 OB	F03	Ch2 HEX	wt	2260	2310	2210	9888	1450	1	0	9887	1450	11338	0.00429	0.00429	0
AD18 OB	G03	Ch1 FAM	C-T	0.231	0.74	0.035	2	9511	2	0	7976	1535	9513	0.0115	0.0115	0
AD18 OB	G03	Ch2 HEX	wt	2000	2060	1960	7978	1535	2	0	7976	1535	9513	0.0115	0.0115	0
AD18 OB merged	F03 + G03	Ch1 FAM	C-T	0.158	0.419	0.0375	3	20848	3	0	17863	2985	20851	0.0074	0.0074	0
AD18 OB merged	F03 + G03	Ch2 HEX	wt	2140	2170	2100	17866	2985	3	0	17863	2985	20851	0.0074	0.0074	0
AD19 OB	A02	Ch1 FAM	C-T	0.36	0.956	0.0855	3	9145	3	0	4927	4218	9148	0.0423	0.0423	0
AD19 OB	A02	Ch2 HEX	wt	851	875	827	4930	4218	3	0	4927	4218	9148	0.0423	0.0423	0
AD19 OB	H03	Ch1 FAM	C-T	0.331	0.877	0.0785	3	9966	3	0	3035	6931	9969	0.0827	0.0827	0
AD19 OB	H03	Ch2 HEX	wt	399	414	385	3038	6931	3	0	3035	6931	9969	0.0827	0.0827	0
AD19 OB merged	A02 + H03	Ch1 FAM	C-T	0.345	0.705	0.135	6	19111	6	0	7962	11149	19117	0.0582	0.0582	0.0101
AD19 OB merged	A02 + H03	Ch2 HEX	wt	593	606	579	7968	11149	6	0	7962	11149	19117	0.0582	0.0582	0.0101
AD20 OB	B02	Ch1 FAM	C-T	0.418	0.987	0.126	4	10506	4	0	9504	1002	10510	0.0162	0.0162	0
AD20 OB	B02	Ch2 HEX	wt	2580	2650	2520	9508	1002	4	0	9504	1002	10510	0.0162	0.0162	0
AD21 OB	C02	Ch1 FAM	C-T	0.254	0.674	0.0603	3	12971	3	0	10549	2422	12974	0.0138	0.0138	0
AD21 OB	C02	Ch2 HEX	wt	1840	1880	1810	10552	2422	3	0	10549	2422	12974	0.0138	0.0138	0
AD25 OB	A01	Ch1 FAM	C-T	0.543	1.18	0.191	5	10125	5	0	7092	3033	10130	0.0409	0.0409	0.00364
AD25 OB	A01	Ch2 HEX	wt	1330	1360	1290	7097	3033	5	0	7092	3033	10130	0.0409	0.0409	0.00364
AD25 OB	H02	Ch1 FAM	C-T	0.399	1.06	0.0947	3	8260	3	0	5963	2297	8263	0.0284	0.0284	0
AD25 OB	H02	Ch2 HEX	wt	1410	1450	1370	5966	2297	3	0	5963	2297	8263	0.0284	0.0284	0
AD25 OB merged	A01 + H02	Ch1 FAM	C-T	0.478	0.895	0.216	8	18385	8	0	13055	5330	18393	0.0351	0.0351	0.0102
AD25 OB merged	A01 + H02	Ch2 HEX	wt	1360	1390	1340	13063	5330	8	0	13055	5330	18393	0.0351	0.0351	0.0102
AD29 OB	G01	Ch1 FAM	C-T	0.452	0.983	0.159	5	12147	5	0	10580	1567	12152	0.0201	0.0201	0.00179
AD29 OB	G01	Ch2 HEX	wt	2250	2300	2200	10585	1567	5	0	10580	1567	12152	0.0201	0.0201	0.00179
AD31 OB	E10	Ch1 FAM	C-T	0.471	1.11	0.142	4	9337	4	0	8413	924	9341	0.0185	0.0185	0
AD31 OB	E10	Ch2 HEX	wt	2540	2610	2480	8417	924	4	0	8413	924	9341	0.0185	0.0185	0
AD33 OB	A11	Ch1 FAM	C-T	0.268	0.709	0.0635	3	12319	3	0	9806	2513	12322	0.0153	0.0153	0
AD33 OB	A11	Ch2 HEX	wt	1750	1790	1710	9809	2513	3	0	9806	2513	12322	0.0153	0.0153	0
AD34 OB	B11	Ch1 FAM	C-T	0.675	1.38	0.264	6	9765	6	0	5876	3889	9771	0.0666	0.0666	0.0116
AD34 OB	B11	Ch2 HEX	wt	1010	1040	986	5882	3889	6	0	5876	3889	9771	0.0666	0.0666	0.0116
AD34 OB	C11	Ch1 FAM	C-T	0.695	1.42	0.272	6	9482	6	0	6811	2671	9488	0.0499	0.0499	0.00865
AD34 OB	C11	Ch2 HEX	wt	1390	1430	1360	6817	2671	6	0	6811	2671	9488	0.0499	0.0499	0.00865
AD34 OB merged	B11 + C11	Ch1 FAM	C-T	0.685	1.15	0.365	12	19247	12	0	12687	6560	19259	0.0578	0.0578	0.0246
AD34 OB merged	B11 + C11	Ch2 HEX	wt	1180	1210	1160	12699	6560	12	0	12687	6560	19259	0.0578	0.0578	0.0246
AD35 OB	D11	Ch1 FAM	C-T	0.554	1.2	0.195	5	9921	5	0	7665	2256	9926	0.034	0.034	0.00302
AD35 OB	D11	Ch2 HEX	wt	1630	1670	1590	7670	2256	5	0	7665	2256	9926	0.034	0.034	0.00302
AD35 OB	E11	Ch1 FAM	C-T	0.276	0.731	0.0654	3	11952	3	0	9350	2602	11955	0.0165	0.0165	0
AD35 OB	E11	Ch2 HEX	wt	1680	1710	1640	9353	2602	3	0	9350	2602	11955	0.0165	0.0165	0
AD35 OB merged	D11 + E11	Ch1 FAM	C-T	0.402	0.753	0.182	8	21873	8	0	17015	4858	21881	0.0243	0.0243	0.00704
AD35 OB merged	D11 + E11	Ch2 HEX	wt	1650	1680	1630	17023	4858	8	0	17015	4858	21881	0.0243	0.0243	0.00704
AD37 OB	E12	Ch1 FAM	C-T	0.119	0.568	0.00499	1	9243	1	0	3226	6017	9244	0.0252	0.0252	0
AD37 OB	E12	Ch2 HEX	wt	472	488	456	3227	6017	1	0	3226	6017	9244	0.0252	0.0252	0
AD37 OB	H11	Ch1 FAM	C-T	0	0.231	0	0	14273	0	0	3690	10583	14273
AD37 OB	H11	Ch2 HEX	wt	329	339	318	3690	10583	0	0	3690	10583	14273
AD37 OB merged	E12 + H11	Ch1 FAM	C-T	0.0467	0.223	0.00196	1	23516	1	0	6916	16600	23517	0.0122	0.0122	0
AD37 OB merged	E12 + H11	Ch2 HEX	wt	383	392	374	6917	16600	1	0	6916	16600	23517	0.0122	0.0122	0
blank	D09	Ch1 FAM	C-T	No Call			0	11807	0	0	0	11807	11807
blank	D09	Ch2 HEX	wt	No Call			0	11807	0	0	0	11807	11807
C1 OB	A05	Ch1 FAM	C-T	0.0862	0.412	0.00362	1	12752	1	0	8165	4587	12753	0.00767	0.00767	0
C1 OB	A05	Ch2 HEX	wt	1120	1150	1100	8166	4587	1	0	8165	4587	12753	0.00767	0.00767	0
C10 OB	C04	Ch1 FAM	C-T	0.217	0.696	0.0329	2	10109	2	0	8818	1291	10111	0.00961	0.00961	0
C10 OB	C04	Ch2 HEX	wt	2260	2320	2210	8820	1291	2	0	8818	1291	10111	0.00961	0.00961	0
C2 OB	B05	Ch1 FAM	C-T	0.175	0.562	0.0266	2	12526	2	0	8002	4524	12528	0.0157	0.0157	0
C2 OB	B05	Ch2 HEX	wt	1120	1150	1090	8004	4524	2	0	8002	4524	12528	0.0157	0.0157	0
C22 OB	D02	Ch1 FAM	C-T	0.458	1.08	0.138	4	9605	4	0	8881	724	9609	0.0161	0.0161	0
C22 OB	D02	Ch2 HEX	wt	2840	2920	2770	8885	724	4	0	8881	724	9609	0.0161	0.0161	0
C22 OB	E02	Ch1 FAM	C-T	0.33	0.875	0.0784	3	9981	3	0	9311	670	9984	0.0111	0.0111	0
C22 OB	E02	Ch2 HEX	wt	2970	3050	2890	9314	670	3	0	9311	670	9984	0.0111	0.0111	0
C22 OB merged	D02 + E02	Ch1 FAM	C-T	0.393	0.765	0.167	7	19586	7	0	18192	1394	19593	0.0135	0.0135	0.00322
C22 OB merged	D02 + E02	Ch2 HEX	wt	2900	2960	2850	18199	1394	7	0	18192	1394	19593	0.0135	0.0135	0.00322
C24 OB	F02	Ch1 FAM	C-T	0.372	0.986	0.0883	3	8861	3	0	6868	1993	8864	0.0227	0.0227	0
C24 OB	F02	Ch2 HEX	wt	1640	1680	1600	6871	1993	3	0	6868	1993	8864	0.0227	0.0227	0
C26 OB	B01	Ch1 FAM	C-T	0.214	0.684	0.0323	2	10292	2	0	7484	2808	10294	0.015	0.015	0
C26 OB	B01	Ch2 HEX	wt	1430	1460	1390	7486	2808	2	0	7484	2808	10294	0.015	0.015	0
C26 OB	C01	Ch1 FAM	C-T	0.12	0.572	0.00503	1	9175	1	0	6566	2609	9176	0.00867	0.00867	0
C26 OB	C01	Ch2 HEX	wt	1380	1420	1350	6567	2609	1	0	6566	2609	9176	0.00867	0.00867	0
C26 OB merged	B01 + C01	Ch1 FAM	C-T	0.169	0.449	0.0402	3	19467	3	0	14050	5417	19470	0.012	0.012	0
C26 OB merged	B01 + C01	Ch2 HEX	wt	1410	1430	1380	14053	5417	3	0	14050	5417	19470	0.012	0.012	0
C27 OB	D01	Ch1 FAM	C-T	0.413	0.974	0.125	4	10636	4	0	8083	2553	10640	0.0263	0.0263	0
C27 OB	D01	Ch2 HEX	wt	1570	1610	1530	8087	2553	4	0	8083	2553	10640	0.0263	0.0263	0
C27 OB	E01	Ch1 FAM	C-T	0.105	0.502	0.00441	1	10458	1	0	7522	2936	10459	0.00753	0.00753	0
C27 OB	E01	Ch2 HEX	wt	1400	1430	1360	7523	2936	1	0	7522	2936	10459	0.00753	0.00753	0
C27 OB	D01 + E01	Ch1 FAM	C-T	0.26	0.566	0.0916	5	21094	5	0	15605	5489	21099	0.0176	0.0176	0.00157
C27 OB	D01 + E01	Ch2 HEX	wt	1480	1500	1450	15610	5489	5	0	15605	5489	21099	0.0176	0.0176	0.00157
C28 OB	F01	Ch1 FAM	C-T	0.127	0.607	0.00534	1	8641	1	0	5113	3528	8642	0.0129	0.0129	0
C28 OB	F01	Ch2 HEX	wt	985	1010	957	5114	3528	1	0	5113	3528	8642	0.0129	0.0129	0
C3 OB	C05	Ch1 FAM	C-T	0.172	0.55	0.026	2	12789	2	0	9936	2853	12791	0.0104	0.0104	0
C3 OB	C05	Ch2 HEX	wt	1650	1680	1610	9938	2853	2	0	9936	2853	12791	0.0104	0.0104	0
C30 OB	H01	Ch1 FAM	C-T	0.262	0.696	0.0623	3	12560	3	0	10005	2555	12563	0.015	0.015	0
C30 OB	H01	Ch2 HEX	wt	1750	1790	1710	10008	2555	3	0	10005	2555	12563	0.015	0.015	0
C36 OB	F11	Ch1 FAM	C-T	0.406	1.08	0.0963	3	8122	2	1	6541	1581	8125	0.0226	0.0226	0
C36 OB	F11	Ch2 HEX	wt	1800	1850	1750	6543	1582	2	1	6541	1581	8125	0.0226	0.0226	0
C36 OB	G11	Ch1 FAM	C-T	0.715	1.34	0.324	8	12288	8	0	9475	2813	12296	0.0441	0.0441	0.0128
C36 OB	G11	Ch2 HEX	wt	1620	1660	1590	9483	2813	8	0	9475	2813	12296	0.0441	0.0441	0.0128
C36 OB merged	F11 + G11	Ch1 FAM	C-T	0.592	1.02	0.306	11	20410	10	1	16016	4394	20421	0.0351	0.0351	0.014
C36 OB merged	F11 + G11	Ch2 HEX	wt	1690	1720	1660	16026	4395	10	1	16016	4394	20421	0.0351	0.0351	0.014
C38 OB	F12	Ch1 FAM	C-T	0.113	0.54	0.00475	1	9713	1	0	1644	8069	9714	0.0555	0.0555	0
C38 OB	F12	Ch2 HEX	wt	204	214	194	1645	8069	1	0	1644	8069	9714	0.0555	0.0555	0
C38 OB	G12	Ch1 FAM	C-T	0	0.363	0	0	9066	0	0	3284	5782	9066
C38 OB	G12	Ch2 HEX	wt	494	511	477	3284	5782	0	0	3284	5782	9066
C38 OB merged	F12 + G12	Ch1 FAM	C-T	0.0585	0.28	0.00246	1	18779	1	0	4928	13851	18780	0.0175	0.0175	0
C38 OB merged	F12 + G12	Ch2 HEX	wt	335	344	325	4929	13851	1	0	4928	13851	18780	0.0175	0.0175	0
C39 OB	H12	Ch1 FAM	C-T	0.117	0.56	0.00492	1	9381	1	0	6979	2402	9382	0.00782	0.00782	0
C39 OB	H12	Ch2 HEX	wt	1500	1540	1460	6980	2402	1	0	6979	2402	9382	0.00782	0.00782	0
C4 OB	D05	Ch1 FAM	C-T	0.291	0.772	0.0691	3	11319	3	0	9687	1632	11322	0.0137	0.0137	0
C4 OB	D05	Ch2 HEX	wt	2130	2180	2080	9690	1632	3	0	9687	1632	11322	0.0137	0.0137	0
C40 OB	D12	Ch1 FAM	C-T	0.345	1.11	0.0523	2	6362	2	0	5689	673	6364	0.014	0.014	0
C40 OB	D12	Ch2 HEX	wt	2470	2550	2390	5691	673	2	0	5689	673	6364	0.014	0.014	0
C5 OB	E05	Ch1 FAM	C-T	0.863	1.68	0.367	7	8910	7	0	7485	1425	8917	0.0428	0.0428	0.0102
C5 OB	E05	Ch2 HEX	wt	2020	2070	1960	7492	1425	7	0	7485	1425	8917	0.0428	0.0428	0.0102
C6 OB	F05	Ch1 FAM	C-T	0.205	0.658	0.0311	2	10698	2	0	9011	1687	10700	0.0101	0.0101	0
C6 OB	F05	Ch2 HEX	wt	2030	2080	1980	9013	1687	2	0	9011	1687	10700	0.0101	0.0101	0
C7 OB	A02	Ch1 FAM	C-T	0.252	0.667	0.0597	3	13093	3	0	10570	2523	13096	0.0139	0.0139	0
C7 OB	A02	Ch2 HEX	wt	1810	1850	1770	10573	2523	3	0	10570	2523	13096	0.0139	0.0139	0
C7 OB	B02	Ch1 FAM	C-T	0.547	1.12	0.214	6	12044	6	0	9591	2453	12050	0.0313	0.0313	0.00543
C7 OB	B02	Ch2 HEX	wt	1750	1790	1710	9597	2453	6	0	9591	2453	12050	0.0313	0.0313	0.00543
C7 OB	C02	Ch1 FAM	C-T	0.404	0.879	0.142	5	13588	5	0	10832	2756	13593	0.023	0.023	0.00205
C7 OB	C02	Ch2 HEX	wt	1750	1790	1720	10837	2756	5	0	10832	2756	13593	0.023	0.023	0.00205
C7 OB	D02	Ch1 FAM	C-T	0.993	1.67	0.529	12	13278	12	0	10700	2578	13290	0.0551	0.0551	0.0234
C7 OB	D02	Ch2 HEX	wt	1800	1840	1760	10712	2578	12	0	10700	2578	13290	0.0551	0.0551	0.0234
C7 OB	E02	Ch1 FAM	C-T	0.503	1.03	0.197	6	13100	6	0	10675	2425	13106	0.0271	0.0271	0.00471
C7 OB	E02	Ch2 HEX	wt	1850	1890	1820	10681	2425	6	0	10675	2425	13106	0.0271	0.0271	0.00471
C7 OB	F02	Ch1 FAM	C-T	0.481	0.983	0.188	6	13711	6	0	10970	2741	13717	0.0272	0.0272	0.00471
C7 OB	F02	Ch2 HEX	wt	1770	1810	1730	10976	2741	6	0	10970	2741	13717	0.0272	0.0272	0.00471
C7 OB merged	(A02,B02,C02,D02,E02,F02)	Ch1 FAM	C-T	0.53	0.717	0.378	38	78814	38	0	63338	15476	78852	0.0296	0.0296	0.0201
C7 OB merged	(A02,B02,C02,D02,E02,F02)	Ch2 HEX	wt	1790	1800	1770	63376	15476	38	0	63338	15476	78852	0.0296	0.0296	0.0201
C8 OB	H05	Ch1 FAM	C-T	0	0.378	0	0	8722	0	0	4462	4260	8722
C8 OB	H05	Ch2 HEX	wt	787	811	764	4462	4260	0	0	4462	4260	8722
C8 OB	G05	Ch1 FAM	C-T	0	0.36	0	0	9146	0	0	3484	5662	9146
C8 OB	G05	Ch2 HEX	wt	527	545	509	3484	5662	0	0	3484	5662	9146
C8 OB merged	H05 + G05	Ch1 FAM	C-T	0	0.184	0	0	17868	0	0	7946	9922	17868	0
C8 OB merged	H05 + G05	Ch2 HEX	wt	646	661	632	7946	9922	0	0	7946	9922	17868	0
C9 OB	A04	Ch1 FAM	C-T	0.121	0.578	0.00508	1	9083	1	0	7386	1697	9084	0.00656	0.00656	0
C9 OB	A04	Ch2 HEX	wt	1840	1890	1800	7387	1697	1	0	7386	1697	9084	0.00656	0.00656	0
C9 OB	B04	Ch1 FAM	C-T	0.286	0.759	0.068	3	11509	3	0	10166	1343	11512	0.0121	0.0121	0
C9 OB	B04	Ch2 HEX	wt	2360	2420	2310	10169	1343	3	0	10166	1343	11512	0.0121	0.0121	0
C9 OB merged	A04 + B04	Ch1 FAM	C-T	0.213	0.503	0.0644	4	20592	4	0	17552	3040	20596	0.0102	0.0102	0
C9 OB merged	A04 + B04	Ch2 HEX	wt	2100	2140	2070	17556	3040	4	0	17552	3040	20596	0.0102	0.0102	0

## Sheet: Results H data
Legend for supplement:
Sheet Results OB data	Table containing data from ddPCR experiments for hippocampus samples, obtained from QX200 instrument (Bio-Rad).
Sample	Well	Channel	Assay	Copies/ul (in 20 ul PCR reaction)	Poisson Confidence Interval (CI) - maximum	Poisson Confidence Interval (CI) - minimum	Positive droplets	Negative droplets	Number of droplets for Ch1+Ch2+	Number of droplets for Ch1+Ch2-	Number of droplets for Ch1-Ch2+	Number of droplets for Ch1-Ch2-	AcceptedDroplets by instrument	Fractional Abundance (%)	Poisson Fractional Abundance CI Maximum (%)	Poisson Fractional Abundance CI Minimum (%)
AD11 H	A02	Ch1 FAM	C-T	0.191	0.612	0.029	2	11499	2	0	7824	3675	11501	0.0152	0.0152	0
AD11 H	A02	Ch2 HEX	wt	1250	1280	1220	7826	3675	2	0	7824	3675	11501	0.0152	0.0152	0
AD12 H	B02	Ch1 FAM	C-T	0.114	0.544	0.00479	1	9641	1	0	6480	3161	9642	0.0093	0.0093	0
AD12 H	B02	Ch2 HEX	wt	1230	1260	1190	6481	3161	1	0	6480	3161	9642	0.0093	0.0093	0
AD13 H	C02	Ch1 FAM	C-T	0.257	0.824	0.039	2	8544	2	0	5881	2663	8546	0.0201	0.0201	0
AD13 H	C02	Ch2 HEX	wt	1280	1320	1250	5883	2663	2	0	5881	2663	8546	0.0201	0.0201	0
AD14 H	D02	Ch1 FAM	C-T	0.503	1.09	0.177	5	10916	5	0	8003	2913	10921	0.0346	0.0346	0.00308
AD14 H	D02	Ch2 HEX	wt	1450	1490	1420	8008	2913	5	0	8003	2913	10921	0.0346	0.0346	0.00308
AD15 H	E02	Ch1 FAM	C-T	0.706	1.54	0.248	5	7777	5	0	6230	1547	7782	0.0398	0.0398	0.00353
AD15 H	E02	Ch2 HEX	wt	1780	1830	1730	6235	1547	5	0	6230	1547	7782	0.0398	0.0398	0.00353
AD16 H	F02	Ch1 FAM	C-T	0.456	1.21	0.108	3	7229	3	0	5785	1444	7232	0.0257	0.0257	0
AD16 H	F02	Ch2 HEX	wt	1770	1820	1720	5788	1444	3	0	5785	1444	7232	0.0257	0.0257	0
AD17 H	G02	Ch1 FAM	C-T	0.306	0.811	0.0726	3	10769	3	0	8063	2706	10772	0.0202	0.0202	0
AD17 H	G02	Ch2 HEX	wt	1520	1550	1480	8066	2706	3	0	8063	2706	10772	0.0202	0.0202	0
AD18 H		Ch1 FAM	C-T	0.438	1.03	0.132	4	10045	4	0	7996	2049	10049	0.025	0.025	0
AD18 H		Ch2 HEX	wt	1750	1790	1710	8000	2049	4	0	7996	2049	10049	0.025	0.025	0
AD18 H	H02	Ch1 FAM	C-T	0	0.325	0	0	10122	0	0	7966	2156	10122	0
AD18 H	H02	Ch2 HEX	wt	1700	1740	1660	7966	2156	0	0	7966	2156	10122	0
AD21 H	A03	Ch1 FAM	C-T	0.0919	0.439	0.00386	1	11953	1	0	7041	4912	11954	0.00941	0.00941	0
AD21 H	A03	Ch2 HEX	wt	977	1000	954	7042	4912	1	0	7041	4912	11954	0.00941	0.00941	0
AD23 H	C03	Ch1 FAM	C-T	0.202	0.649	0.0307	2	10854	2	0	8747	2107	10856	0.0112	0.0112	0
AD23 H	C03	Ch2 HEX	wt	1800	1840	1760	8749	2107	2	0	8747	2107	10856	0.0112	0.0112	0
AD25 H	E03	Ch1 FAM	C-T	0.211	0.675	0.0319	2	10435	2	0	6296	4139	10437	0.0207	0.0207	0
AD25 H	E03	Ch2 HEX	wt	1020	1040	991	6298	4139	2	0	6296	4139	10437	0.0207	0.0207	0
AD29 H	A04	Ch1 FAM	C-T	0.243	0.645	0.0577	3	13547	3	0	8595	4952	13550	0.022	0.022	0
AD29 H	A04	Ch2 HEX	wt	1110	1130	1080	8598	4952	3	0	8595	4952	13550	0.022	0.022	0
AD31 H	C04	Ch1 FAM	C-T	0.366	0.862	0.11	4	12019	4	0	9048	2971	12023	0.0238	0.0238	0
AD31 H	C04	Ch2 HEX	wt	1540	1570	1500	9052	2971	4	0	9048	2971	12023	0.0238	0.0238	0
AD32 H	D04	Ch1 FAM	C-T	0.587	1.14	0.25	7	13090	7	0	10274	2816	13097	0.0348	0.0348	0.00829
AD32 H	D04	Ch2 HEX	wt	1690	1730	1650	10281	2816	7	0	10274	2816	13097	0.0348	0.0348	0.00829
AD33 H	E04	Ch1 FAM	C-T	0.327	0.866	0.0775	3	10095	3	0	7213	2882	10098	0.0237	0.0237	0
AD33 H	E04	Ch2 HEX	wt	1380	1410	1340	7216	2882	3	0	7213	2882	10098	0.0237	0.0237	0
AD34 H	F04	Ch1 FAM	C-T	0.618	1.2	0.263	7	12438	7	0	9074	3364	12445	0.043	0.043	0.0103
AD34 H	F04	Ch2 HEX	wt	1440	1470	1410	9081	3364	7	0	9074	3364	12445	0.043	0.043	0.0103
AD35 H	G04	Ch1 FAM	C-T	0.305	0.807	0.0723	3	10823	3	0	8892	1931	10826	0.0161	0.0161	0
AD35 H	G04	Ch2 HEX	wt	1890	1940	1850	8895	1931	3	0	8892	1931	10826	0.0161	0.0161	0
AD37 H		Ch1 FAM	C-T	0.308	0.816	0.0731	3	10704	3	0	6661	4043	10707	0.0288	0.0288	0
AD37 H		Ch2 HEX	wt	1070	1100	1040	6664	4043	3	0	6661	4043	10707	0.0288	0.0288	0
C1 H	B01	Ch1 FAM	C-T	0.11	0.523	0.0046	1	10035	1	0	6355	3680	10036	0.00993	0.00993	0
C1 H	B01	Ch2 HEX	wt	1100	1130	1070	6356	3680	1	0	6355	3680	10036	0.00993	0.00993	0
C22 H	B03	Ch1 FAM	C-T	0.213	0.682	0.0323	2	10322	2	0	7954	2368	10324	0.0132	0.0132	0
C22 H	B03	Ch2 HEX	wt	1620	1660	1580	7956	2368	2	0	7954	2368	10324	0.0132	0.0132	0
C24 H	D03	Ch1 FAM	C-T	0.308	0.816	0.073	3	10709	3	0	7537	3172	10712	0.023	0.023	0
C24 H	D03	Ch2 HEX	wt	1340	1370	1310	7540	3172	3	0	7537	3172	10712	0.023	0.023	0
C26 H	F03	Ch1 FAM	C-T	0.374	0.99	0.0887	3	8823	3	0	7023	1800	8826	0.0214	0.0214	0
C26 H	F03	Ch2 HEX	wt	1750	1790	1700	7026	1800	3	0	7023	1800	8826	0.0214	0.0214	0
C27 H	G03	Ch1 FAM	C-T	0.355	0.836	0.107	4	12395	4	0	10871	1524	12399	0.0154	0.0154	0
C27 H	G03	Ch2 HEX	wt	2300	2360	2250	10875	1524	4	0	10871	1524	12399	0.0154	0.0154	0
C28 H	H03	Ch1 FAM	C-T	0.595	1.29	0.209	5	9226	5	0	8500	726	9231	0.0213	0.0213	0.00189
C28 H	H03	Ch2 HEX	wt	2790	2870	2720	8505	726	5	0	8500	726	9231	0.0213	0.0213	0.00189
C3 H	C01	Ch1 FAM	C-T	0.121	0.576	0.00507	1	9109	1	0	6090	3019	9110	0.00994	0.00994	0
C3 H	C01	Ch2 HEX	wt	1210	1250	1180	6091	3019	1	0	6090	3019	9110	0.00994	0.00994	0
C30 H	B04	Ch1 FAM	C-T	0.352	0.83	0.106	4	12480	4	0	10137	2343	12484	0.0192	0.0192	0
C30 H	B04	Ch2 HEX	wt	1840	1880	1800	10141	2343	4	0	10137	2343	12484	0.0192	0.0192	0
C36 H	H04	Ch1 FAM	C-T	0.402	1.07	0.0953	3	8204	3	0	5523	2681	8207	0.0327	0.0327	0
C36 H	H04	Ch2 HEX	wt	1230	1260	1200	5526	2681	3	0	5523	2681	8207	0.0327	0.0327	0
C38 H	B05	Ch1 FAM	C-T	0.435	1.03	0.131	4	10106	4	0	8228	1878	10110	0.0235	0.0235	0
C38 H	B05	Ch2 HEX	wt	1850	1900	1810	8232	1878	4	0	8228	1878	10110	0.0235	0.0235	0
C39 H	C05	Ch1 FAM	C-T	0.222	0.713	0.0337	2	9877	2	0	7609	2268	9879	0.0138	0.0138	0
C39 H	C05	Ch2 HEX	wt	1620	1660	1580	7611	2268	2	0	7609	2268	9879	0.0138	0.0138	0
C4 H	D01	Ch1 FAM	C-T	0	0.791	0	0	4165	0	0	3147	1018	4165
C4 H	D01	Ch2 HEX	wt	1550	1610	1490	3147	1018	0	0	3147	1018	4165
C4 H	F12	Ch1 FAM	C-T	0.13	0.623	0.00547	1	8429	0	1	3778	4651	8430	0.02	0.02	0
C4 H	F12	Ch2 HEX	wt	653	675	632	3778	4652	0	1	3778	4651	8430	0.02	0.02	0
C40 H	D05	Ch1 FAM	C-T	0.317	1.02	0.048	2	6933	2	0	5203	1730	6935	0.0208	0.0208	0
C40 H	D05	Ch2 HEX	wt	1530	1570	1480	5205	1730	2	0	5203	1730	6935	0.0208	0.0208	0
C5 H	E01	Ch1 FAM	C-T	0.36	0.954	0.0854	3	9155	3	0	6381	2774	9158	0.0274	0.0274	0
C5 H	E01	Ch2 HEX	wt	1310	1350	1280	6384	2774	3	0	6381	2774	9158	0.0274	0.0274	0
C5 H	F01	Ch1 FAM	C-T	0.33	0.874	0.0782	3	10003	3	0	7261	2742	10006	0.0232	0.0232	0
C5 H	F01	Ch2 HEX	wt	1420	1460	1390	7264	2742	3	0	7261	2742	10006	0.0232	0.0232	0
C5 H	G01	Ch1 FAM	C-T	0.103	0.491	0.00431	1	10701	1	0	7619	3082	10702	0.00751	0.00751	0
C5 H	G01	Ch2 HEX	wt	1370	1400	1340	7620	3082	1	0	7619	3082	10702	0.00751	0.00751	0
C5 H	H01	Ch1 FAM	C-T	0.473	1.03	0.166	5	11602	5	0	8290	3312	11607	0.0343	0.0343	0.00306
C5 H	H01	Ch2 HEX	wt	1380	1410	1350	8295	3312	5	0	8290	3312	11607	0.0343	0.0343	0.00306
C5 H	M01	Ch1 FAM	C-T	0.318	0.535	0.169	12	41461	12	0	29551	11910	41473	0.0232	0.0232	0.00985
C5 H	M01	Ch2 HEX	wt	1370	1390	1350	29563	11910	12	0	29551	11910	41473	0.0232	0.0232	0.00985
