# Supplementary material for: Discovery of autism/intellectual disability somatic mutations in Alzheimer's brains: mutated ADNP cytoskeletal impairments and repair as a case study
Source: Mol Psychiatry. 2019 Oct 30;26(5):1619–33. doi: 10.1038/s41380-019-0563-5 (PMC8159740; doi:10.1038/s41380-019-0563-5)
Supplement: Supplementary file 15 — Supplemental Table S7 [file 41380_2019_563_MOESM15_ESM.xlsx]

## Sheet: Sheet1
Autism (ASD), ID, cytoskeleton, disease-driving genes are mutated in the olfactory bulb of elderly tauopathy controls and AD subjects
http://www.interactivenn.net/			https://gene.sfari.org/database/human-gene/	http://www.ccgenomics.cn/IDGenetics/gene.php?dataset=IDGD_gene_detail				https://gene.sfari.org/database/human-gene/
AD, AD+Control 344 genes	OMIM 104 genes	Cytoskeleton 39 genes	ASD	Intellectual disability (ID)				[AD, AD+Control] and [OMIM] and [Cytoskeleton] and [Autism] and [ID]:	[AD, AD+Control] and [OMIM] and [Autism]:	[AD, AD+Control] and [OMIM] and [Cytoskeleton] and [Autism]:	[AD, AD+Control] and [OMIM] and [Cytoskeleton]:	[AD, AD+Control] and [OMIM] and [Cytoskeleton] and [ID]:	[AD, AD+Control] and [OMIM] and [ID]:	[AD, AD+Control] and [OMIM] and [Autism] and [ID]:	[AD, AD+Control] and [Autism]:		[Autism] and [ID]:	[AD, AD+Control] and [Autism]:	[AD, AD+Control] and [ID]:
AARS	AARS	ADD1	ADNP	AAS				ADNP	CD44	ANK2	ADD1	CCDC88A	ATN1	ANKRD11	APBB1		ADA	APBB1	ACBD6
ABR	ACADVL	ADD3	ANK3	AASS				AHI1	HLA-A	APC	ADD3	CHD4	BPTF	ARID1B	ARHGAP5		ADK	ARHGAP5	PARP1
ACADVL	ADD1	ADNP	CHD8	ABCC8				ANK3	HLA-B	CHD3	CALM1	KIF1A	CWC27	ASH1L	CCDC91		ADSL	CCDC91	ZNF33A
ACBD6	ADD3	AHI1	RPL10	ABCC9				ATRX	KCNB1	DST	CAP1	NIN	FH	CHD8	CLASP1		AFF2	CLASP1
ACOT13	ADNP	ANK2	TRIP12	ABCD1				CEP290	MAOB	KCNMA1	CEP104	PCNT	HIST1H1E	GATM	CPEB4		AFF4	CPEB4
ADAM23	AHI1	ANK3	ABCA10	ABCD4				DYNC1H1	PDE1C		IFT74		HIVEP2	HEPACAM	DLGAP1		AGTR2	DLGAP1
ADD1	ANK2	APC	ABCA13	ABHD5				FMR1	SLC1A2		KIF1B		KAT6B	ITPR1	GAP43		AHDC1	GAP43
ADD3	ANK3	ATRX	ABCA7	ACAT1				KIF5C	SMARCC2		KIZ			KMT2A	GGNBP2		ALDH5A1	GGNBP2
ADNP	ANKRD11	CALM1	ACE	ACO2				OFD1	SYT1		MACF1			NAA15	H2AFZ		AMT	H2AFZ
AHCYL1	ANXA5	CAP1	ACHE	ACSF3				PHIP			NSMF			NR2F1	HLA-DRB1		AP1S2	HLA-DRB1
AHI1	APC	CCDC88A	ADA	ACSL4				SMARCA2			NUMA1			RPL10	KATNAL1		ARHGEF9	KATNAL1
AKAP1	ARCN1	CEP104	ADARB1	ACTB				SYNE1			PALLD			SETBP1	MAP2		ARX	MAP2
AKAP11	ARID1B	CEP290	ADCY3	ACTG1							PLEC			SNX14	MAPK8IP2		ABAT	MAPK8IP2
AKAP6	ASH1L	CHD3	ADCY5	ACVR1							SLC30A9			TRIO	MED13		ACY1	MED13
AMOTL2	ATN1	CHD4	ADK	ACY1							STAG2			TRIP12	NAV2		ALG6	NAV2
ANK2	ATRX	DST	ADORA3	ADAR							TPM3				NCKAP1		ASPM	NCKAP1
ANK3	BPTF	DYNC1H1	ADSL	ADAT3							WASL				PCDHAC1		ASS1	PCDHAC1
ANKIB1	C3	FMR1	AFF2	ADGRG1											PHF3		ASXL3	PHF3
ANKRD11	C5orf42	IFT74	AFF4	ADNP											PPFIA1		ATP6V0A2	PPFIA1
ANKRD12	CALM1	KCNMA1	AGAP1	ADSL											PRUNE2		AUTS2	PRUNE2
ANKRD17	CAP1	KIF1A	AGAP2	AFF2											ROBO1		BBS4	ROBO1
ANXA5	CCDC88A	KIF1B	AGBL4	AFF4											UBE3C		BCKDK	UBE3C
AP2B1	CD44	KIF5C	AGMO	AGA											UBR5		BRAF	UBR5
APBB1	CEP104	KIZ	AGO1	AGK													C12orf57
APC	CEP290	MACF1	AGTR2	AGPAT2													CACNA1F
ARCN1	CHD3	NIN	AHDC1	AHCY													CACNA1G
ARHGAP21	CHD4	NSMF	AHI1	AHDC1													CAMTA1
ARHGAP5	CHD8	NUMA1	AKAP9	AHI1													CASK
ARID1B	COPA	OFD1	ALDH1A3	AIFM1													CC2D1A
ARL8B	CP	PALLD	ALDH5A1	AIMP1													CCDC88C
ASH1L	CWC27	PCNT	AMPD1	AKT1													CBS
ATN1	DICER1	PHIP	AMT	AKT3													CDKL5
ATP6V1D	DONSON	PLEC	ANK2	ALDH18A1													CEP135
ATP6V1G2-DDX39B	DST	SLC30A9	ANKRD11	ALDH3A2													CHD2
ATRX	DTNA	SMARCA2	ANXA1	ALDH4A1													CHD7
BCAN	DYNC1H1	STAG2	AP1S2	ALDH5A1													CHKB
BNIP2	FAM134B	SYNE1	APBA2	ALDH7A1													CHMP1A
BNIP3L	FH	TPM3	APBB1	ALDOB													CLN8
BPTF	FMR1	WASL	APC	ALG1													CNTNAP2
BRWD1	GABRG2		APH1A	ALG12													CREBBP
BSDC1	GATM		ARHGAP15	ALG13													CTCF
C3	HEPACAM		ARHGAP24	ALG2													CTNNB1
C5orf42	HIST1H1E		ARHGAP32	ALG3													CTNND2
CACYBP	HIVEP2		ARHGAP33	ALG6													CYP27A1
CALM1	HLA-A		ARHGAP5	ALX1													DDX3X
CAP1	HLA-B		ARHGEF10	ALX3													DEAF1
CAPN2	HSPB8		ARHGEF9	ALX4													DHCR7
CCDC112	HYOU1		ARID1B	AMPD2													DMD
CCDC181	IFT74		ARNT2	AMT													DCX
CCDC186	IKBKAP		ARX	ANK3													DMPK
CCDC66	ITPR1		ABAT	ANKRD11													DMXL2
CCDC88A	KARS		ACTN4	ANO10													DOCK8
CCDC91	KAT6B		ACY1	AP1S2													DDX11
CCNL1	KCNB1		ADAMTS18	AP3B1													DNAJC19
CCP110	KCNMA1		ADORA2A	AP4B1													DPYD
CD44	KIAA1109		ADRB2	AP4M1													DYRK1A
CD63	KIF1A		ALG6	AP4S1													EEF1A2
CDC40	KIF1B		ALOX5AP	APOPT1													EHMT1
CDC42BPA	KIF5C		ANKS1B	APTX													EP300
CDYL	KIZ		ARHGAP11B	ARFGEF2													FBN1
CENPC	KMT2A		ASAP2	ARG1													FGD1
CEP104	LMAN1		ASH1L	ARHGAP11A													FOXG1
CEP290	LPIN2		ASMT	ARHGAP31													FOXP1
CERK	MACF1		ASPM	ARHGEF9													FOXP2
CFL1	MAOB		ASTN2	ARID1A													GABRA1
CHD3	MSH3		AMBRA1	ARID1B													GAD1
CHD4	NAA15		APP	ARL13B													FGFR2
CHD8	NIN		AR	ARL6													GNAS
CLASP1	NR2F1		ASS1	ARSA													GPC6
CLIP1	NSMF		ASXL3	ARSB													GPHN
CNDP2	NUMA1		ATG7	ARSE													GRIK2
CNOT4	OFD1		ATP10A	ARX													GRIN1
COPA	PALLD		ATP1A1	ASAH1													GRIN2A
COPS2	PBX1		ATP1A3	ASL													GRIN2B
CP	PCNT		ATP2B2	ASNS													GRIP1
CPEB4	PDE1C		ATP6V0A2	ASPA													HCN1
CSGALNACT2	PHIP		ATP8A1	ASPM													HDAC4
CTR9	PLEC		ATRNL1	ASS1													HERC2
CTTN	PRPF3		ATRX	ASXL1													HOXA1
CWC27	PTPRF		ATXN7	ASXL3													HRAS
CYTH1	RAPGEF2		AUTS2	ATIC													HCFC1
DDAH1	RPL10		AVP	ATM													HDAC6
DDN	SETBP1		AVPR1A	ATP13A2													HDAC8
DDX17	SLC14A1		AVPR1B	ATP1A2													HUWE1
DDX21	SLC1A2		AZGP1	ATP2A2													IL1RAPL1
DENND5B	SLC25A4		BAIAP2	ATP5E													IQSEC2
DICER1	SLC30A9		BAZ2B	ATP6AP2													KANK1
DKK3	SMARCA2		BBS4	ATP6V0A2													KAT6A
DLGAP1	SMARCC2		BCKDK	ATP7A													KCNJ10
DMTF1	SNX14		BCL11A	ATP8A2													KCNQ2
DNAJA2	STAG2		BCL2	ATR													KCNT1
DNAJB4	STAG3		BDNF	ATRX													KDM5C
DNAJC2	STAT2		BIRC6	AUH													KDM6A
DOCK11	SYNE1		BRAF	AUTS2													KDM6B
DONSON	SYT1		BRCA2	AVPR2													KIRREL3
DST	TPM3		BRD4	B3GAT3													KPTN
DTNA	TRIO		BRINP1	B4GALNT1													LAMA1
DYNC1H1	TRIP12		BST1	B4GALT7													LAMC3
ECH1	TSHZ1		BTAF1	BBS1													LRP2
EDF1	UQCRB		C12orf57	BBS10													MAGEL2
EIF2AK1	VCP		C15orf62	BBS12													MAOA
EIF3A	VPS13C		C3orf58	BBS2													MBD5
EIF5B	VPS13D		C4B	BBS4													MCPH1
ELL2	WASL		CA6	BBS5													MECP2
ERC1			CACNA1A	BBS7													MED12
ESF1			CACNA1C	BBS9													MED13L
FAM134B			BICDL1	BCAP31													MEF2C
FAM184A			CACNA1D	BCKDHA													MFRP
FAM193A			CACNA1E	BCKDHB													LRPPRC
FAM214A			CACNA1F	BCKDK													MTHFR
FBXL5			CACNA1G	BCOR													MTR
FGFR1OP2			CACNA1H	BCS1L													MYO5A
FH			CACNA1I	BLM													NF1
FMR1			CACNA2D3	BRAF													NFIA
FOXJ3			CACNB2	BRF1													NFIX
FXR1			CADM1	BRWD3													NIPBL
GABARAPL1			CADM2	BSCL2													NLGN3
GABBR1			CADPS2	BSND													NLGN4X
GABRG1			CAMK2A	BTD													NRXN1
GABRG2			CAMK2B	BUB1B													NSD1
GAP43			CAMK4	C12orf57													NTRK1
GATM			CAMSAP2	C12orf65													OCRL
GCC2			CAMTA1	C2CD3													OPHN1
GGNBP2			CAPN12	CA8													PACS1
GLG1			CAPRIN1	CAMTA1													PAH
GRIA2			CARD11	CANT1													PAX6
GUCY1B3			CASC4	CASC5													PCCA
H2AFZ			CASK	CASK													PCCB
H3F3B			CBLN1	CBL													PCDH19
HECTD1			CC2D1A	CBS													PECR
HEPACAM			CCDC88C	CC2D2A													PIK3R2
HES1			CCDC91	CCBE1													PLCB1
HIST1H1E			CCT4	CCDC88C													POGZ
HIST2H2AC			CD276	CD96													POMT1
HIVEP2			CD38	CDH15													PPP2R5D
HLA-A			CD44	CDK5RAP2													PRODH
HLA-B			CD99L2	CDK6													PAFAH1B1
HLA-DRB1			CDC42BPB	CDKL5													PEX7
HNRNPR			CDH10	CDON													PHF8
HSPA8			CDH11	CDT1													POMGNT1
HSPB8			CDH22	CENPJ													PTCHD1
HYOU1			CDH8	CEP135													PTEN
HYPK			BCAS1	CEP152													PTPN11
IFT74			BIN1	CEP290													RAB39B
IKBKAP			CACNA1B	CERS1													RAI1
IL6ST			CACNA2D1	CHAMP1													RELN
ILF3			CBS	CHD2													RGS7
IPO5			CCNG1	CHD7													RLIM
IQCA1			CCNK	CHD8													RPS6KA3
ITPR1			CDH13	CHKB													SATB2
IWS1			CDH9	CHMP1A													SCN1A
KARS			CDK13	CKAP2L													SCN2A
KAT6B			CDKL5	CLCN4													RAD21
KATNAL1			CDKN1B	CLCNKA													SCN8A
KCNB1			CECR2	CLCNKB													SETD5
KCNMA1			CELF4	CLIC2													SGSH
KIAA0100			CELF6	CLN3													SHANK3
KIAA0232			CEP135	CLN5													SLC1A1
KIAA0408			CEP290	CLN6													SLC6A3
KIAA1109			CEP41	CLN8													SLC33A1
KIF1A			CGNL1	CLPB													SLC35A3
KIF1B			CHD1	CNNM2													SLC6A8
KIF3A			CHD2	CNTNAP2													SLC7A7
KIF5C			CHD5	COA3													SLC9A6
KIZ			CHD7	COG6													SLC9A9
KMT2A			CHKB	COG8													SMAD4
KTN1			CHMP1A	COL11A2													SMARCA4
LENG8			CHRM3	COL4A1													SMC1A
LMAN1			CHRNA7	COL4A2													SMC3
LPIN2			CHRNB3	COL4A5													SPAST
LSM14A			CHST5	COLEC11													SRCAP
LZIC			CIB2	COQ2													STXBP1
MACF1			CIC	COX10													SYN1
MAN1A2			CLASP1	COX14													SYNGAP1
MAOB			CLN8	COX15													TBL1XR1
MAP1A			CLSTN2	COX20													TBX1
MAP1B			CLSTN3	COX6B1													TCF4
MAP2			CLTCL1	COX8A													TERT
MAP7D1			CMIP	CPS1													TMLHE
MAPK8IP2			CNGB3	CRADD													TRAPPC9
MBNL2			CNKSR2	CRBN													TBC1D7
MDH1			CNOT3	CREBBP													TH
MED13			CNR1	CSPP1													TMEM231
MED4			CNR2	CTCF													TPO
MEF2D			CNTN4	CTDP1													TSC1
METAP2			CNTN5	CTNNB1													TSC2
MGAT5			CNTN6	CTSA													TSPAN7
MNS1			CNTNAP2	CTSD													TTI2
MON2			CNTNAP4	CUL4B													UBE3A
MORF4L2			CNTNAP5	CWF19L1													UBE3B
MSH3			COL28A1	CYP24A1													UBR7
N4BP2L2			CPT2	CYP27A1													UPB1
NAA15			CREBBP	D2HGDH													UPF3B
NAP1L2			CHD3	DAG1													VLDLR
NASP			CNTN3	DARS2													VPS13B
NAV2			CNTNAP3	DBT													WWOX
NCKAP1			CRHR2	DCAF17													YWHAE
NCOA1			CSMD1	DCHS1													ZBTB16
NDRG4			CSNK1D	DCX													ZBTB20
NFE2L1			CSNK1E	DDHD2													ZMYND11
NIN			CTCF	DDX11													ZSWIM6
NKTR			CTNNA3	DDX3X
NR2C2			CTNNB1	DDX59
NR2F1			CTNND2	DEAF1
NSMF			CTTNBP2	DHCR24
NUMA1			CUL3	DHCR7
OFD1			CPEB4	DHFR
OGFRL1			CTNNA2	DHTKD1
OSBPL11			CUL7	DKC1
OSBPL8			CUX1	DLAT
OXSR1			CUX2	DLD
PAGR1			CX3CR1	DLG3
PALLD			CXCR3	DMD
PARP1			CYFIP1	DMPK
PBX1			CYLC2	DMXL2
PCDHAC1			CYP11B1	DNA2
PCM1			CYP27A1	DNAJC19
PCNT			DAB1	DNM1
PDE1C			DAGLA	DNMT3B
PDE4DIP			DAPK1	DOCK6
PEG3			DAPP1	DPAGT1
PHC2			DCTN5	DPM1
PHF3			DDX3X	DPYD
PHIP			DDX53	DPYS
PLEC			DEAF1	DYNC1H1
PNMAL1			DENR	DYRK1A
PNMAL2			DEPDC5	EBP
PODXL2			DHCR7	EDA
PPFIA1			DHX30	EDC3
PPIL4			DIAPH3	EEF1A2
PPM1B			DIP2A	EFTUD2
PPM1G			DIP2C	EGF
PPP1R9B			DISC1	EHMT1
PRPF19			DIXDC1	EIF2AK3
PRPF3			DLG1	ELOVL4
PRRC2C			DLG4	EMD
PRUNE2			DLGAP1	ENTPD1
PTPRF			DLGAP2	EP300
PTPRZ1			DLX6	ERCC2
R3HDM1			DMD	ERCC3
RAB11FIP2			DCX	ERCC5
RAB14			DGKZ	ERCC6
RAB6A			DMPK	ERCC8
RABL6			DMXL2	ERLIN2
RAPGEF2			DNAH10	ESCO2
RAPGEF6			DNAH17	ETHE1
RASGRF1			DNAH3	EXOSC3
RBM17			DNER	EYA1
RBM25			DNM1L	EZH2
RBM26			DNMT3A	FA2H
REV3L			DOCK1	FAM126A
RNF214			DOCK10	FAM177A1
ROBO1			DOCK4	FAM20A
ROCK1			DOCK8	FAR1
RPAP3			DPP10	FASTKD2
RPL10			DPP4	FBN1
RPN2			DPP6	FBXO31
RRAGD			DCUN1D1	FGD1
RSF1			DDC	FGF14
RTN3			DDX11	FGFR1
SBNO1			DGKK	FGFR2
SCAMP2			DLGAP3	FGFR3
SCLT1			DLX1	FH
SECISBP2L			DLX2	FKRP
SEPT2			DNAJC19	FKTN
SEPT8			DOLK	FLNA
SETBP1			DPYD	FLVCR1
SIPA1L1			DPYSL2	FMN2
SIRPA			DPYSL3	FMR1
SLC14A1			DRD1	FOLR1
SLC1A2			DRD2	FOXG1
SLC25A4			DRD3	FOXP1
SLC30A9			DSCAM	FOXP2
SLC8A1			DST	FRAS1
SLU7			DUSP15	FREM2
SMARCA2			DUSP22	FTCD
SMARCA5			DVL1	FTO
SMARCC2			DVL3	FUCA1
SMU1			DYDC1	GABRA1
SNX14			DYDC2	GAD1
SP3			DYNC1H1	GALE
SRRM2			DYRK1A	GALT
SRSF5			EBF3	GAMT
SSFA2			EEF1A2	GATAD2B
STAG2			EFR3A	GATM
STAG3			EGR2	GCH1
STARD7			EHMT1	GCSH
STAT2			EIF3G	GDI1
SUGP2			EIF4E	GFAP
SULF2			EIF4EBP2	GJA1
SUPT16H			ELAVL2	GJB1
SUPT6H			ELAVL3	GJC2
SYF2			ELP4	GK
SYNE1			EML1	GLB1
SYNM			EN2	GLDC
SYT1			EP300	GLI2
SZRD1			EP400	GLI3
TACC1			EPC2	GLUD1
TAGLN3			EPHA6	GLYCTK
TARS			EPHB2	GM2A
TBC1D15			EPHB6	GMPPA
TCERG1			EPPK1	GMPPB
TIAL1			EPS8	GNAO1
TMX4			ERBB4	GNAS
TP53BP1			ERG	GNB1
TPM3			EMSY	GNPAT
TPR			ERBIN	GNPTAB
TRAPPC8			ERMN	GNPTG
TRIM9			ESR1	GNS
TRIO			ESR2	GORAB
TRIP12			ESRRB	GPC3
TSHZ1			ETFB	GPC6
TSPYL2			EXOC6B	GPI
TTYH1			EXT1	GPT2
UBE3C			F13A1	GRIA3
UBR5			FABP3	GRIK2
UFL1			FABP5	GRIN1
UQCRB			FABP7	GRIN2A
USP16			FAM19A2	GRIN2B
USP47			FAM19A3	GRIP1
VCP			FAM47A	GSS
VIMP			FAM92B	GTF2H5
VMP1			FAN1	GUCY2D
VPS13C			FAT1	GUSB
VPS13D			FBN1	HAL
VPS41			FBXO33	HAX1
WAPL			FBXO40	HCCS
WASL			FCRL6	HCFC1
WDR33			FEZF2	HCN1
WHSC1L1			FGA	HDAC6
WNK2			FGD1	HDAC8
YLPM1			FGFBP3	HEPACAM
ZBTB47			FHIT	HERC2
ZC3H13			FLT1	HESX1
ZC3H15			FMR1	HEXA
ZC3H6			FOLH1	HGSNAT
ZCCHC6			FOXG1	HLCS
ZFP36L1			FOXP1	HMBS
ZFR			FOXP2	HMGB3
ZFYVE16			FRK	HOXA1
ZHX1			ELOVL2	HPD
ZHX3			EXOC3	HPRT1
ZNF117			EXOC5	HRAS
ZNF33A			EXOC6	HSD17B10
			FAM135B	HSPD1
			FRMPD4	HUWE1
			GABBR2	IDS
			GABRA1	IDUA
			GABRA3	IER3IP1
			GABRA4	IFIH1
			GABRA5	IFT172
			GABRB1	IFT27
			GABRB3	IGF1
			GABRQ	IKBKG
			GAD1	IL1RAPL1
			GADD45B	INPP5E
			GALNT13	IQSEC2
			GALNT14	IRX5
			GAN	ISPD
			GAP43	ITPR1
			GAS2	JAG1
			GATM	JAM3
			GDA	KANSL1
			GGNBP2	KAT6A
			GIGYF1	KAT6B
			FBXO11	KCNC3
			FBXO15	KCNH1
			FER	KCNJ1
			FGFR2	KCNJ10
			GABRG3	KCNJ11
			GALNT8	KCNJ6
			GIGYF2	KCNK9
			GLIS1	KCNQ2
			GLO1	KCNT1
			GLRA2	KCTD7
			GNA14	KDM5C
			GNAS	KDM6A
			GNB1L	KIAA0196
			GPC4	KIAA1033
			GPC6	KIAA2022
			GPHN	KIF11
			GPR139	KIF1A
			GPR37	KIF1BP
			GPR85	KIF4A
			GPX1	KIF5C
			GRIA1	KIF7
			GRID1	KIRREL3
			GRID2	KMT2A
			GRIK2	KMT2D
			GRIK4	KPTN
			GRIK5	KRAS
			GRIN1	KYNU
			GRIN2A	L1CAM
			GRIN2B	L2HGDH
			GRIP1	LAMA1
			GRM4	LAMA2
			GRM5	LAMC3
			GRM7	LAMP2
			GRM8	LARGE
			GRPR	LARGE1
			GSK3B	LARP7
			GSTM1	LBR
			GTF2I	LHX3
			GUCY1A2	LIG4
			H2AFZ	LINS1
			HCN1	LRP2
			HDAC3	LRP5
			HDAC4	LRPPRC
			HDC	LYST
			HDLBP	MAF
			HECTD4	MAGEL2
			HECW2	MAN1B1
			HEPACAM	MAN2B1
			HERC2	MANBA
			HIVEP3	MAOA
			HLA-A	MAP2K1
			HLA-B	MAP2K2
			HLA-G	MASP1
			HMGN1	MAT1A
			HNRNPH2	MBD5
			HNRNPU	MBTPS2
			HOMER1	MCCC1
			HOXA1	MCCC2
			HOXB1	MCOLN1
			HRAS	MCPH1
			HS3ST5	MECP2
			HSD11B1	MED12
			HTR1B	MED13L
			HTR2A	MED17
			HTR3A	MED23
			HTR3C	MEF2C
			GPD2	METTL23
			GRID2IP	MGAT2
			GRIK3	MGP
			GRM1	MID1
			GSN	MID2
			HCFC1	MKKS
			HDAC6	MKS1
			HDAC8	MLC1
			HLA-DRB1	MLYCD
			HTR7	MMAA
			HUWE1	MMACHC
			HYDIN	MMADHC
			ICA1	MOCS1
			IFNG	MOGS
			IL17RA	MPDU1
			IL1R2	MPDZ
			IL1RAPL1	MPLKIP
			IL1RAPL2	MTFMT
			ILF2	MTR
			IMMP2L	MTRR
			INPP1	MUT
			INTS6	MVK
			IQGAP3	MYCN
			IQSEC2	NAA10
			IRF2BPL	NAGA
			ITGB3	NAGLU
			ITGB7	NALCN
			ITPR1	NBN
			JAKMIP1	NDE1
			JARID2	NDP
			JMJD1C	NDST1
			KANK1	NDUFA1
			KAT2B	NDUFA10
			KAT6A	NDUFAF2
			KATNAL1	NDUFS1
			KATNAL2	NDUFS2
			KCNB1	NDUFS3
			KCND2	NDUFS4
			KCND3	NDUFS7
			KCNJ10	NDUFS8
			KCNJ2	NDUFV1
			KCNK7	NEU1
			KCNMA1	NF1
			KCNQ2	NFIA
			KCNQ3	NFIX
			KCNT1	NHP2
			KCTD13	NHS
			KDM4B	NIN
			KDM5B	NIPBL
			KDM5C	NKX2-1
			KDM6A	NLGN4X
			KDM6B	NOP10
			KHDRBS2	NOTCH1
			KIAA1586	NPC1
			KIF13B	NPC2
			KIF5C	NR2F1
			KIRREL3	NRAS
			IFNGR1	NRXN1
			IL16	NSD1
			IL17A	NSDHL
			IL6	NSUN2
			ITGA4	NT5C2
			KCNJ12	NUP62
			KCNJ15	OCLN
			KDM4C	OCRL
			KHDRBS3	OFD1
			KIF14	OPHN1
			KIF21B	ORC1
			KIT	OTC
			KLC2	PACS1
			KLF16	PAFAH1B1
			KMT2A	PAH
			KMT2C	PAK3
			KMT2E	PANK2
			KPTN	PAX1
			KRR1	PAX2
			KRT26	PAX3
			LAMA1	PAX6
			LAMB1	PAX8
			LAMC3	PC
			KMT5B	PCDH19
			KMO	PCLO
			LAT	PCNT
			LEO1	PDE4D
			LEP	PDGFRA
			LILRB2	PDHA1
			LIN7B	PDHX
			LMX1B	PDP1
			LPL	PDSS1
			LRBA	PDSS2
			LRFN2	PEPD
			LRFN5	PET100
			LRP2	PEX1
			LRP2BP	PEX10
			LZTR1	PEX11B
			MACROD2	PEX12
			MAGEL2	PEX13
			MAOA	PEX14
			MAP2	PEX16
			MAPK1	PEX19
			MAPK3	PEX2
			LNPK	PEX26
			MARK1	PEX3
			MBD1	PEX5
			MBD3	PEX6
			MBD4	PEX7
			MBD5	PGAP1
			MBD6	PGAP2
			MBOAT7	PGAP3
			MCM4	PGK1
			MCM6	PGM3
			MCPH1	PHF6
			MDGA2	PHF8
			MECP2	PHGDH
			MED12	PIEZO2
			MED13	PIGL
			MED13L	PIGN
			MEF2C	PIGO
			MEGF10	PIGT
			MEGF11	PIGV
			MET	PIGW
			MFRP	PIK3CA
			MIB1	PIK3R2
			LRPPRC	PLA2G6
			LRRC1	PLCB1
			LRRC4	PLK4
			LRRC7	PLP1
			LZTS2	PMM2
			MAOB	PNKP
			MAPK12	PNP
			MCC	PNPLA6
			MEIS2	POC1A
			MKL2	POGZ
			MOCOS	POLG
			MPP6	POLR3A
			MSANTD2	POLR3B
			MSR1	POMGNT1
			MTF1	POMT1
			MTHFR	POMT2
			MTOR	PORCN
			MTR	POU1F1
			MUC12	PPOX
			MUC4	PPP2R1A
			MYH10	PPP2R5D
			MYH4	PPT1
			MYO16	PQBP1
			MYO1A	PRKAR1A
			MIR137	PRODH
			MAGED1	PRPS1
			MAL	PRSS12
			MAPK8IP2	PSAP
			MC4R	PSMB8
			MNT	PSPH
			MSN	PTCH1
			MSNP1AS	PTDSS1
			MTX2	PTEN
			MYO1E	PTPN11
			MYO5A	PTRH2
			MYO5C	PTS
			MYO9B	PUF60
			MYOZ1	PURA
			MYT1L	PUS1
			NAA15	PYCR1
			NAALADL2	QDPR
			NACC1	RAB18
			NAV2	RAB23
			NBEA	RAB39B
			NCKAP1	RAB3GAP1
			NCKAP5	RAB3GAP2
			NCKAP5L	RAB40AL
			NCOR1	RAD21
			NEFL	RAD50
			NEO1	RAF1
			NF1	RAI1
			NFIA	RARS2
			NFIX	RBBP8
			NINL	RBM10
			NIPA1	RBM28
			NIPA2	RBPJ
			NIPBL	RECQL4
			NLGN1	RFT1
			NLGN2	RIT1
			NLGN3	RLIM
			NEXMIF	RNASEH2A
			NLGN4X	RNASEH2B
			NOS1AP	RNASEH2C
			NOS2	RNASET2
			NR1D1	RNF113A
			NR2F1	RNF125
			NR3C2	RNU4ATAC
			NR4A2	ROGDI
			NRCAM	ROR2
			NRP2	RPE65
			NRXN1	RPGRIP1L
			NRXN2	RPS6KA3
			NRXN3	RRM2B
			NSD1	RTEL1
			NTNG1	RTTN
			NTRK1	RUBCN
			NTRK2	SACS
			NTRK3	SALL1
			NUAK1	SAR1B
			NUP133	SARDH
			NXPH1	SASS6
			OCRL	SATB2
			ODF3L2	SBDS
			OFD1	SCN1A
			OPHN1	SCN2A
			OR1C1	SCN8A
			NSMCE3	SCO1
			NDUFA5	SCO2
			NEGR1	SDCCAG8
			NELL1	SDHA
			NFIB	SEMA3E
			NLGN4Y	SEPSECS
			NOS1	SERAC1
			NOTCH2NL	SERPINA1
			NPAS2	SETBP1
			NR1H2	SETD5
			NRG1	SFXN4
			NUDCD2	SGSH
			NXF5	SHANK3
			OGT	SHH
			OPRM1	SHOC2
			OR2M4	SHROOM4
			OR2T10	SIL1
			OR52M1	SIM1
			OTUD7A	SIX3
			OTX1	SKI
			OXT	SLC12A1
			OXTR	SLC12A6
			P2RX4	SLC16A2
			P2RX5	SLC17A5
			P4HA2	SLC1A1
			PACS1	SLC25A15
			PACS2	SLC25A22
			PAH	SLC26A4
			PARD3B	SLC2A1
			PAX5	SLC33A1
			PAX6	SLC35A2
			PCCA	SLC35A3
			PCCB	SLC35C1
			PCDH10	SLC46A1
			PCDH11X	SLC6A17
			PCDH15	SLC6A3
			PCDH19	SLC6A8
			PCDH8	SLC7A7
			PCDH9	SLC9A6
			PCDHA1	SLC9A9
			PCDHA10	SMAD4
			PCDHA11	SMARCA2
			PCDHA12	SMARCA4
			PCDHA13	SMARCB1
			PCDHA2	SMARCE1
			PCDHA3	SMC1A
			PCDHA4	SMC3
			PCDHA5	SMOC1
			PCDHA6	SMPD1
			PATJ	SMS
			PCDHA7	SNAP29
			PCDHA8	SNIP1
			PCDHA9	SNRPB
			PCDHGA11	SNX14
			PDCD1	SOBP
			PDE4B	SOS1
			PDZD4	SOX10
			PECR	SOX11
			PER1	SOX2
			PER2	SPAST
			PGLYRP2	SPATA5
			PHF2	SPECC1L
			PHF3	SPG11
			PHIP	SPG20
			PHRF1	SPR
			PIK3R2	SPRED1
			PINX1	SPTAN1
			PITX1	SRCAP
			PLCB1	SRD5A3
			PLCD1	SRPX2
			PLN	ST3GAL3
			PLXNA3	ST3GAL5
			PLXNA4	STAMBP
			PLXNB1	STIL
			PNPLA7	STRA6
			POGZ	STT3A
			POLA2	STT3B
			POMT1	STXBP1
			POT1	SUCLA2
			POU3F2	SUCLG1
			PPM1D	SUMF1
			PPP1R3F	SUOX
			PPP2R1B	SYN1
			PPP2R5D	SYNE1
			PREX1	SYNGAP1
			PRICKLE1	SYP
			PRICKLE2	TACO1
			PRKCB	TAF2
			PRKD1	TAT
			PRKDC	TBC1D20
			PRODH	TBC1D24
			PRPF39	TBC1D7
			PRR12	TBCE
			PRUNE2	TBL1XR1
			PSD3	TBX1
			PSMD10	TBX22
			PSMD12	TCF4
			PTBP2	TCN2
			PRKN	TCTN3
			PAFAH1B1	TECR
			PAK2	TERT
			PCDHAC1	TFAP2A
			PCDHAC2	TFAP2B
			PDE1C	TGFBR1
			PDE4A	TGFBR2
			PEX7	TGIF1
			PHB	THOC2
			PHF8	THOC6
			PIK3CG	THRB
			PLAUR	TMCO1
			POMGNT1	TMEM165
			PON1	TMEM216
			PPFIA1	TMEM231
			PRSS38	TMEM237
			PTCHD1	TMEM240
			PTEN	TMEM67
			PLPPR4	TMLHE
			PPP1R1B	TNNT2
			PTGER3	TPP1
			PTK7	TPTE
			PTPN11	TRAPPC11
			PTPRB	TRAPPC9
			PYHIN1	TREX1
			QRICH1	TRIM37
			RAB11FIP5	TRMT10A
			RAB2A	TSC1
			RAB39B	TSC2
			RAB43	TSEN54
			RAC1	TSHB
			RAD21L1	TSHR
			RAI1	TSPAN7
			RANBP17	TTC19
			RAPGEF4	TTC8
			RB1CC1	TTI2
			RBFOX1	TUBA1A
			RBM27	TUBA8
			RBM8A	TUBB2B
			RBMS3	TUBB3
			REEP3	TUBB4A
			RELN	TUBGCP6
			RERE	TUSC3
			RFWD2	TWIST1
			RFX3	TWNK
			RGS7	UBE2A
			RHEB	UBE3A
			RIMS1	UBE3B
			RIMS3	UBR1
			RLIM	UMPS
			RNF135	UPB1
			RNF38	UPF3B
			ROBO1	UQCRQ
			ROBO2	UROC1
			RORA	USP9X
			RPS6KA2	VLDLR
			RPS6KA3	VPS13B
			SAE1	VPS35
			SATB2	VPS53
			SBF1	VRK1
			SCFD2	WDR45
			SCN1A	WDR62
			SCN2A	WDR73
			RP11-1407O15.2	WDR81
			PTGS2	WFS1
			PTPRC	WNT5A
			PTPRT	WWOX
			PVALB	XPA
			PXDN	XPNPEP3
			RAB19	XYLT1
			RAD21	YAP1
			RASD1	ZBTB16
			RASSF5	ZBTB18
			RHOXF1	ZBTB20
			RIT2	ZBTB24
			RNPS1	ZC3H14
			RPP25	ZC4H2
			SAMD11	ZDHHC9
			SASH1	ZEB2
			SCN4A	ZFYVE26
			SCN5A	ZIC2
			SCN7A	ZMYND11
			SCN8A	ZNF711
			SCN9A	ZNF81
			SCP2	ZSWIM6
			SDC2	ABAT
			SDK1	ACBD6
			SEMA5A	ACOX1
			SETBP1	ADA
			SETD1B	ADK
			SETD2	ADRA2B
			SETD5	AGTR2
			SETDB1	AK1
			SETDB2	ALDOA
			SEZ6L2	AP4E1
			SGSH	ARHGEF6
			SGSM3	ASCC3
			SH3KBP1	ASCL1
			SHANK1	ATN1
			SHANK2	ATP6
			SHANK3	B4GALT1
			SHOX	C11orf46
			SIK1	C8orf41
			SIN3A	C9orf86
			SLC12A5	CA2
			SLC16A3	CACNA1F
			SLC16A7	CACNA1G
			SLC1A1	CAPN10
			SLC1A2	CASP2
			SLC22A9	CC2D1A
			SLC25A24	CCNA2
			SLC25A39	CDK19
			SLC27A4	CNKSR1
			SLC29A4	COG1
			SLC30A5	COL18A1
			SLC38A10	COQ5
			SLC45A1	COX1
			SLC4A10	COX2
			SLC6A1	COX3
			SLC6A3	CTNND2
			SLC6A4	CYB5R3
			SLC22A15	CYTB
			SLC24A2	DIP2B
			SLC25A12	DOCK8
			SLC25A14	DUOX2
			SLC25A27	DYM
			SLC30A3	EEF1B2
			SLC33A1	ELP2
			SLC35A3	EMX2
			SLC35B1	FANCA
			SLC6A8	FANCB
			SLC7A3	FANCC
			SLC7A5	FASN
			SLC7A7	FOXE1
			SLC9A6	FRAXE
			SLC9A9	FRY
			SLCO1B3	FTSJ1
			SLIT3	G6PD
			SLITRK5	GCDH
			SMAD4	GON4L
			SMARCA2	GPHN
			SMARCA4	HADH
			SMARCC2	HDAC4
			SMC1A	HEXB
			SMC3	HIST2H4A
			SMG6	HIST3H3
			SNAP25	HMGCL
			SND1	IGBP1
			SERPINE1	INPP4A
			SLC22A3	ITGA7
			SLC39A11	KANK1
			SNRPN	KDM5A
			SNTG2	KDM6B
			SNX14	KIAA0226
			SNX19	KIAA1279
			SOD1	KLF8
			SOX5	LINS
			SPARCL1	MAGT1
			SPAST	MFRP
			SPP2	MOCS2
			SRCAP	MTHFR
			SRD5A2	MYO5A
			SRGAP3	ND5
			SRRM4	NLGN3
			SRSF11	NLRP3
			SSPO	NTRK1
			SSRP1	OAT
			ST7	PARP1
			STAG1	PCCA
			STAT1	PCCB
			STX1A	PECR
			STXBP1	PRKCG
			STXBP5	PRKRA
			SUCLG2	PRMT10
			SYAP1	PRRT2
			SYN1	PTCH2
			SYN2	PTCHD1
			SYN3	PVRL1
			SYNE1	RALGDS
			SYNGAP1	RELN
			SYNJ1	RGS7
			TAF1	SC5DL
			TAF1C	SCAPER
			TAF1L	SLC31A1
			TAF6	SLC4A4
			TANC2	SLC5A5
			TAOK2	SOX3
			TBC1D23	SURF1
			TBC1D31	TDGF1
			TBC1D5	TG
			TBL1XR1	TH
			TBR1	TIMM8A
			TBX1	TMEM135
			TCF20	TPI1
			TCF4	TPO
			TCF7L2	TRMT1
			TECTA	TRNE
			TERF2	TRNK
			TERT	TRNL1
			TET2	TRNS1
			TGM3	TRNV
			THBS1	UBR7
			TLK2	WDR45L
			TM4SF19	YWHAE
			TM4SF20	ZBTB40
			TMLHE	ZCCHC8
			TERB2	ZDHHC15
			TNIP2	ZNF33A
			TNRC6B	ZNF41
			TOP1	ZNF526
			TOP3B	ZNF592
			TPH2	ZNF674
			TRAPPC6B	ASH1L
			TRAPPC9	BPTF
			TRIO	CCDC88A
			ST8SIA2	CHD4
			STK39	CWC27
			STYK1	HIST1H1E
			SYNCRIP	HIVEP2
			SYT1	NAA15
			SYT17	PHIP
			SYT3	RPL10
			TBC1D7	TRIO
			TBL1X	TRIP12
			TDO2
			TH
			THAP8
			THRA
			TMEM231
			TNN
			TOMM20
			TPO
			TRAF7
			TRIM33
			TRPC6
			TRPM1
			TSC1
			TSC2
			TSHZ3
			TSN
			TSPAN17
			TSPAN7
			TTC25
			TTI2
			TTN
			TUBGCP5
			TYR
			UBA6
			UBE2H
			UBE3A
			UBE3B
			UBE3C
			UBL7
			UBN2
			UBR5
			UBR7
			UCN3
			UNC13A
			UNC79
			UNC80
			UPB1
			UPF2
			UPF3B
			TSPOAP1
			USH2A
			USP15
			USP45
			USP7
			USP9Y
			VASH1
			VIL1
			VLDLR
			VPS13B
			VRK3
			VSIG4
			WAC
			WDFY3
			WDR26
			WDR93
			WNK3
			WNT1
			WNT2
			WWOX
			UTRN
			VDR
			VIP
			WASF1
			XIRP1
			XPC
			XPO1
			YTHDC2
			YWHAE
			YY1
			ZBTB16
			ZBTB20
			ZC3H4
			ZMYND11
			ZNF18
			ZNF292
			ZNF385B
			ZNF462
			ZNF517
			ZNF548
			ZNF559
			ZNF626
			ZNF713
			ZNF774
			ZNF8
			ZNF804A
			ZNF827
			ZSWIM5
			ZSWIM6
			ZWILCH
			YEATS2
			ZNF407
