# Supplementary material for: Discovery of autism/intellectual disability somatic mutations in Alzheimer's brains: mutated ADNP cytoskeletal impairments and repair as a case study
Source: Mol Psychiatry. 2019 Oct 30;26(5):1619–33. doi: 10.1038/s41380-019-0563-5 (PMC8159740; doi:10.1038/s41380-019-0563-5)
Supplement: Supplementary file 16 — Supplemental Table S8a [file 41380_2019_563_MOESM16_ESM.xlsx]

## Sheet: AD, AD+Control
Shared disease-driving genes mutations with cytoskeleton genes: GO:020954 and GO:020801
[Cytoskeleton-A] and [Olfactory bulb]:	[Cytoskeleton-A] and [Olfactory bulb] and [DLPFC]:	[Cytoskeleton-A] and [Olfactory bulb] and [Hippocampus] and [DLPFC] and [Fusiform gyrus]:	[Cytoskeleton-A] and [Hippocampus] and [DLPFC] and [Fusiform gyrus]:	[Cytoskeleton-A] and [Hippocampus] and [DLPFC]:	[Cytoskeleton-A] and [Hippocampus]:	[Cytoskeleton-A] and [Olfactory bulb] and [Hippocampus] and [Fusiform gyrus]:	[Cytoskeleton-A] and [Fusiform gyrus]:	[Cytoskeleton-A] and [Olfactory bulb] and [Fusiform gyrus]:	[Cytoskeleton-A] and [Olfactory bulb] and [DLPFC] and [Fusiform gyrus]:	[Cytoskeleton-A] and [DLPFC] and [Fusiform gyrus]:	[Cytoskeleton-A] and [DLPFC]:
ACOT13	ADD1	ADNP	ADGRV1	ARL13B	ABL1	BNIP2	AATF	AHI1	CCDC66	ABCA2	AGBL4
ADD3	ARHGAP21	ANK2	AKAP9	FER	ABLIM3	SYNE1	ACTG1	ANK3	DST	ACACA	ALS2CR12
AKAP1	CCP110	CAPN2	ALDOA	MTUS1	APC2	SYNM	ACTN4	APBB1	DYNC1H1	ACTB	APP
ARL8B	SLC8A1	PCNT	ALMS1	PKP4	ARPC2	VPS41	ACTR1B	APC	KCNMA1	AGTPBP1	ASAP1
ATP6V1D			CCSER2	SCYL1	CAPN1		ADCY5	CAP1	KIF1B	ALDOC	ATXN7
CACYBP			PHACTR4		CDK5RAP3		ADGRB2	CCDC181	MACF1	APPL1	BIRC6
CLASP1			RIMS1		CDKL5		ADSSL1	CCDC88A	MAP2	ARHGAP24	CACNA1C
GABARAPL1					CUL7		AGBL5	CDC42BPA	MAP7D1	ARHGAP26	CACNA1D
KATNAL1					DYNLRB1		AHNAK	CEP104	MNS1	ATP1A1	CCDC78
KIF5C					JMY		AKAP12	CEP290	PDE4DIP	BCL10	CCT6A
MAPK8IP2					KAZN		ALG2	CFL1	RABL6	C2CD3	CDC42BPB
NSMF					KIF1BP		ALKBH4	CHD3	SCLT1	CABYR	CDH20
NUMA1					NF1		ALS2	CHD4	SLC30A9	CAP2	CDH7
PALLD					PHF1		AMOT	CLIP1	TPR	CAPRIN2	CLNS1A
PRPF19					RAB10		ANKRD26	CTTN		CDC14B	CLSTN1
RAB6A					RANBP1		ANLN	EIF3A		CEP164	COBL
TACC1					RPGRIP1L		ANTXR1	FMR1		CEP57L1	CROCC
TAGLN3					SETD3		AP1G1	GRIA2		CEP70	CTNNB1
TARS					SSH1		APBB1IP	HSPA8		CEP83	DCX
TPM3					TMOD1		APBB3	HYPK		CEP85	DIDO1
							ARAP3	IFT74		CFAP44	EML4
							ARFGEF1	KIF1A		CLASP2	ERC2
							ARHGAP32	KIF3A		CLTC	FAM107A
							ARHGAP35	KIZ		CSNK1A1	FGFR1OP
							ARHGAP39	KTN1		DNM1	FMN2
							ARHGEF10	MAP1A		DNM3	GAS7
							ARHGEF18	MAP1B		EEF1A1	GPSM2
							ARHGEF2	NCKAP1		EEF2	IKBKG
							ARL6	NIN		EML6	KBTBD8
							ARL6IP5	OFD1		FBF1	KLC1
							ATG14	PCM1		FERMT2	LCA5
							ATG16L1	PLEC		GAPDH	MCPH1
							ATG5	PPP1R9B		GPHN	MSRA
							ATG7	RAB14		HERC2	MYO10
							ATP6V0D1	RAPGEF6		HNRNPC	MYO16
							AXIN1	ROCK1		HSP90AA1	MYRIP
							AXL	RRAGD		HSP90AB1	NPHP1
							B9D1	SIPA1L1		ITGB1BP1	NPM1
							BAG3	SMARCA2		KMT2E	OSBPL10
							BAIAP2	STAG2		LYST	PDE4D
							BBOF1	TRIM9		MAK	PKD2
							BBS2	WASL		MAPT	PLA2G6
							BBS4			MARK2	PLEKHH1
							BBS5			MCM3	POLB
							BBS7			MICAL3	PPP1R12C
							BBS9			MTSS1L	PRKACB
							BCAS3			MYH11	PRKCB
							BCCIP			MYO1B	PTK2
							BCL2L1			MYO9A	PTPN4
							CALCOCO2			MYOM1	PTPRN
							CAMK2B			NAV3	RAD18
							CAMSAP1			NCOR1	RANBP9
							CAMSAP2			NEIL1	RPS6KA1
							CAPN10			NEK1	SARM1
							CAPN3			NRCAM	SBDS
							CAPZA1			PLS3	SDCCAG8
							CBX1			POC5	SETD2
							CC2D1A			PPP4R3B	SHROOM3
							CC2D2A			PSEN1	SLAIN1
							CCDC124			PTPN21	SNCA
							CCDC146			RALA	SORBS1
							CCDC28B			RBM39	SPTB
							CCDC6			RGS2	SPTBN2
							CCDC65			RPGR	SS18
							CCNA1			SGIP1	STRBP
							CCSAP			SORBS2	TBC1D30
							CCT2			SPAG9	TBCEL
							CCT4			SPATA6	TLN2
							CCT8			SPECC1	TTN
							CDC27			SPECC1L	TUBB4A
							CDC42SE1			SPEF2	VMAC
							CDC7			SPTAN1	VRK1
							CDH10			SYNE2	WDR78
							CDH18			SYT11
							CDH4			TADA2A
							CDH5			TBCA
							CDH8			TCTN2
							CDH9			TPT1
							CDK10			TTC17
							CDK16			TTC8
							CDK5			TTLL11
							CDK5RAP2			TTLL7
							CDK7			UPF3B
							CENPJ			USP33
							CEP120			UTRN
							CEP162			VAPB
							CEP170B
							CEP19
							CEP192
							CEP250
							CEP350
							CEP57
							CEP68
							CEP89
							CEP97
							CFAP221
							CGNL1
							CHAMP1
							CIB2
							CIR1
							CIT
							CKAP2
							CKAP4
							CKAP5
							CLIP3
							CLMN
							CLU
							CNTROB
							COBLL1
							CORO1A
							CORO1C
							CRIPT
							CRK
							CSPP1
							CTDP1
							CTSC
							CTSH
							CTTNBP2
							CYFIP1
							CYLD
							DAAM1
							DAG1
							DAPK1
							DAXX
							DBN1
							DCTN2
							DCTN5
							DCXR
							DDAH2
							DDX11
							DDX58
							DDX6
							DDX60
							DENND2A
							DHCR24
							DIAPH1
							DLC1
							DLG5
							DMD
							DNAH1
							DNAH17
							DNAJA3
							DNAJC24
							DNAL1
							DNM2
							DPYSL3
							DTNBP1
							DVL2
							DYNC1I1
							DYNC1LI2
							DYNC2H1
							DYNC2LI1
							E4F1
							EFCAB2
							EFHC1
							EMD
							EML5
							EPB41L3
							EPB41L4B
							EYA3
							EZR
							FAM161A
							FANK1
							FARP2
							FBXO25
							FCHO1
							FES
							FHOD1
							FKBP15
							FLII
							FLNA
							FLNC
							FLOT1
							FLT1
							FMNL1
							FNBP1
							FOPNL
							FRG1
							FRMD4A
							FRMD4B
							FSD1
							FYB
							GBP2
							GDPD2
							GEM
							GIPC1
							GMFG
							GNAS
							GNG12
							GOLGA2
							GRIA1
							GSK3B
							H1F0
							HAUS1
							HAUS3
							HAUS4
							HAUS5
							HAUS6
							HDAC3
							HIP1R
							HIPK1
							HNRNPK
							HOMER2
							HSF1
							HSPA2
							HTT
							ICK
							IFFO1
							IFT140
							IFT22
							IFT27
							IFT80
							IFT81
							IFT88
							ILK
							IMPACT
							INO80
							INPP5E
							INPPL1
							INTS6
							INTU
							INVS
							IPP
							IQCB1
							IQCG
							IQGAP1
							IST1
							ITSN1
							ITSN2
							IVNS1ABP
							JAK1
							JAKMIP1
							JAKMIP3
							JUP
							KATNB1
							KATNBL1
							KCNC1
							KCNQ2
							KIF13A
							KIF13B
							KIF16B
							KIF21A
							KIF3B
							KIF6
							KIFAP3
							KIFC3
							KLC2
							KLC4
							KLHL12
							KLHL22
							KLHL4
							KLHL42
							KNTC1
							KPNB1
							KRIT1
							KRT222
							LANCL2
							LATS1
							LCP1
							LEO1
							LIMA1
							LIMCH1
							LMNB2
							LMO7
							LMOD1
							LRMP
							LRP8
							LRPPRC
							LRRC49
							LYN
							MAD1L1
							MAD2L1BP
							MAGI2
							MAP3K11
							MAP4
							MAP4K4
							MAP6
							MAP7
							MAP9
							MAPK14
							MAPK8
							MAPK8IP1
							MAPKAPK5
							MAPRE2
							MARCKS
							MARK1
							MAST1
							MAST2
							MDM1
							MDN1
							MECP2
							MFN2
							MIB2
							MICAL1
							MMS19
							MPHOSPH9
							MPLKIP
							MPP2
							MPRIP
							MSN
							MTSS1
							MX1
							MYC
							MYCBP2
							MYH10
							MYH7B
							MYH9
							MYL6
							MYLIP
							MYLK
							MYO1C
							MYO1D
							MYO1E
							MYO1F
							MYO5A
							MYO6
							MYO9B
							MYOM2
							NAV1
							NCALD
							NCKAP5L
							NDC1
							NEDD9
							NEFH
							NEFL
							NEFM
							NEK6
							NFE2L2
							NICN1
							NME7
							NOS3
							NOSTRIN
							NR3C1
							NSUN2
							NUAK1
							NUBP1
							NUDC
							ODF2
							ODF2L
							OGG1
							OPA1
							OPHN1
							ORC2
							PACSIN3
							PAFAH1B1
							PANX1
							PARD3
							PARP4
							PARVA
							PCGF5
							PDE4B
							PDE6D
							PDLIM1
							PDLIM3
							PDLIM5
							PEAK1
							PFN1
							PGM1
							PHACTR3
							PIBF1
							PIFO
							PIK3R4
							PIN4
							PJA2
							PKN2
							PLEKHH3
							PLK1
							PLK2
							PMS2
							POC1B
							POU6F1
							PPL
							PPP1R12A
							PPP1R18
							PPP4R3A
							PREPL
							PRKCE
							PRKCI
							PRKCQ
							PRNP
							PSKH1
							PSMD10
							PTPN13
							PTPN23
							PXK
							PXN
							RAB11FIP4
							RAB27B
							RAB28
							RAB39B
							RAB3IP
							RAB5A
							RAB8A
							RACGAP1
							RAD23A
							RAD51D
							RAN
							RANGAP1
							RASSF7
							RBBP6
							RDX
							REEP3
							RHOBTB2
							RIC8B
							RIF1
							RILP
							RILPL1
							RIMS2
							RMDN3
							RNF19A
							ROCK2
							RPRD1B
							RPS6KA2
							RTTN
							RUVBL2
							SAMD14
							SESTD1
							SFI1
							SH3PXD2A
							SHANK3
							SHROOM1
							SIPA1L3
							SIRT2
							SLC1A6
							SLC2A1
							SLC8A2
							SLF1
							SLMAP
							SMAD4
							SMC1A
							SMC3
							SNX10
							SNX5
							SNX6
							SPAG8
							SPAST
							SPDL1
							SPIRE1
							SRA1
							SSH2
							SSH3
							SSNA1
							STAG1
							STARD9
							STAU2
							STIM1
							STK38L
							STK39
							STOX1
							SWAP70
							SYN1
							SYNJ1
							TACC2
							TACC3
							TADA3
							TAOK2
							TBC1D7
							TBCC
							TBCE
							TBCK
							TBL1X
							TBL1XR1
							TCHP
							TCP1
							TEK
							TERF1
							TFPT
							TIAM1
							TLK2
							TLN1
							TMEM214
							TMOD3
							TNIK
							TNKS
							TNKS1BP1
							TNNI3K
							TNNT2
							TNS1
							TOPBP1
							TOPORS
							TPGS2
							TRAF3IP1
							TRAF5
							TRIB2
							TRIM2
							TRIM36
							TRIM59
							TRIOBP
							TRIP10
							TRIP4
							TSC1
							TSC2
							TTC25
							TTC28
							TTLL3
							TTLL4
							TUBB3
							TUBE1
							TUBGCP2
							TUBGCP4
							TUBGCP5
							TUBGCP6
							UACA
							UBR4
							UBXN11
							UBXN2B
							UNC13A
							USP20
							UVRAG
							VAMP2
							VASP
							VCL
							VEZT
							VPS11
							VPS16
							VPS4B
							WAS
							WDR11
							WDR19
							WDR44
							WDR47
							WDR60
							WDR90
							WHAMM
							WIPF1
							WIPF2
							WRN
							YEATS2
							YES1
							ZFYVE19
							ZFYVE26
							ZW10
