# Supplementary material for: Discovery of autism/intellectual disability somatic mutations in Alzheimer's brains: mutated ADNP cytoskeletal impairments and repair as a case study
Source: Mol Psychiatry. 2019 Oct 30;26(5):1619–33. doi: 10.1038/s41380-019-0563-5 (PMC8159740; doi:10.1038/s41380-019-0563-5)
Supplement: Supplementary file 17 — Supplemental Table S8b [file 41380_2019_563_MOESM17_ESM.xlsx]

## Sheet: Sheet1
Shared Control genes mutations with AD gene mutations with cytoskeleton genes (GO:020954 and GO:020801) in all tested brain areas grouped together, including olfactory bulb, hippocampus, dorsolateral prefrontal cortex (DLPFC) and fusiform gyrus
[Control] and [Cytoskeleton]:	[AD] and [Cytoskeleton]:	[Cytoskeleton]:	[Control] and [AD] and [Cytoskeleton]:	[Control] and [AD]:	[AD]:	[Control]:
APPBP2	AKAP1	2019-09-01	ADD1	AARS	ADAM23	AC012358.8
CEP63	ARHGAP21	2019-09-02	ACOT13	ACBD6	AHCYL1	ACSL6
CLTA	ARL8B	2019-09-03	ADD3	AMOTL2	AKAP6	ARNTL
CSRP1	CACYBP	2019-09-04	ADNP	ANKRD12	ATP6V1G2-DDX39B	ATP6V0A1
DCTN1	CAP1	2019-09-05	AHI1	ANXA5	BNIP3L	B3GAT1
DLG4	CCP110	2019-09-06	APBB1	ARCN1	BRWD1	BEND6
FEZ1	CTTN	2019-09-07	APC	BCAN	CALM1	BGN
HNRNPU	HSPA8	2019-09-08	CCDC181	BPTF	CD44	C11orf58
HOOK3	IFT74	2019-09-09	CEP290	BSDC1	DDAH1	CANX
ITGB1	KATNAL1	2019-09-10	CFL1	C3	DDN	CHMP3
KIF5B	KIZ	2019-09-11	CLIP1	C5orf42	DNAJA2	COX4I1
NCOA2	MAP7D1	2019-09-12	DYNC1H1	CCDC112	DONSON	COX6B1
NEBL	NCKAP1	2019-09-14	EIF3A	CDC40	EIF2AK1	CPE
PTPN11	PALLD	1110017D15RIK	GRIA2	CENPC	ELL2	CREBRF
TAOK1	PCM1	1700012B09RIK	HYPK	CERK	FH	CSNK2A1
YWHAH	PPP1R9B	1700029J07RIK	KCNMA1	CHD8	GABRG1	CYP1B1
GRAMD3	RAB6A	1810043G02RIK	KIF1B	CTR9	GGNBP2	DNAJB14
PICALM	SLC8A1	2700049A03RIK	KIF3A	CWC27	H2AFZ	ENO1
ARL2BP	KIF1A	2900011O08RIK	KIF5C	CYTH1	HEPACAM	GBP3
DAAM2	CAPN1	4921507P07RIK	KTN1	DDX17	HIST2H2AC	GRIPAP1
DHX9	CDK5RAP3	4933400A11RIK	MACF1	DDX21	HNRNPR	HMGN3
KCNAB2	CDKL5	4933427D14RIK	MAP1A	DLGAP1	KARS	HNRNPH2
LMNA	JMY	AAAS	MAP1B	DNAJB4	KCNB1	IGFBP7
MAPK8IP3	PCLO	ABCB4	MNS1	DOCK11	LENG8	LMBRD2
SHMT2	PKP4	ABCG2	NSMF	DTNA	LPIN2	LRRC8A
SMG7	RABGAP1	ABI1	NUMA1	ECH1	LSM14A	MAPKAP1
SPPL2B	SSH1	ABI2	OFD1	EDF1	MAOB	NDUFA10
CDH23	ACTB	ABITRAM	PCNT	EIF5B	MDH1	NDUFB10
CDH24	AGBL4	ABL2	PDE4DIP	FAM184A	MEF2D	NPL
CEP135	CABYR	ABLIM1	PRPF19	FBXL5	MGAT5	PCBP1-AS1
CNTLN	CDC42BPB	ABLIM2	RAB14	FGFR1OP2	MON2	PEA15
CNTRL	CEP70	ABRA	RABL6	FOXJ3	NAP1L2	PNMA1
CTNNAL1	CFAP44	ABRAXAS2	RAPGEF6	GUCY1B3	NAV2	PRR12
DNAH6	COBL	ACE	ROCK1	H3F3B	NR2F1	PTP4A2
EML3	CROCC	ACKR2	SCLT1	HECTD1	PAGR1	RASSF4
FBXL7	DIDO1	ACTA1	SLC30A9	HIST1H1E	PDE1C	RGL1
KCNJ11	DNM3	ACTA2	STAG2	HLA-A	PHC2	RNF168
KIF5A	FAM107A	ACTBL2	TACC1	HLA-B	PPM1G	SDC3
KNSTRN	GPHN	ACTC1	TAGLN3	HLA-DRB1	RNF214	2019-09-03
LRIF1	GPSM2	ACTG2	TPM3	HSPB8	SCAMP2	2019-09-07
MAPK6	IKBKG	ACTL7A	TPR	HYOU1	2019-09-08	SERPING1
MID1	KLC1	ACTL7B	TRIM9	IKBKAP	SMARCC2	SLC39A6
MOBP	MSRA	ACTL9	VPS41	ILF3	STAG3	SNHG1
MYO5B	MYO10	ACTN1	WASL	IPO5	SUPT16H	TRIM52
NF2	MYO16	ACTN2	AHNAK	IWS1	TIAL1	URI1
PACRG	MYRIP	ACTN3	AKAP9	KAT6B	TMX4	VDAC1
PACSIN1	NEIL1	ACTR10	ALMS1	KIAA0408	TSHZ1	HMBOX1
PDLIM4	PDE4D	ACTR1A	ANK2	KIAA1109	USP16	PACS2
PTPN14	PKD2	ACTR2	ANK3	KMT2A	VCP	UBA1
RB1	PLA2G6	ACTR3B	ATP6V1D	LMAN1	ZNF117	PTTG1IP
RNF128	PPP1R12C	ACTR6	CCDC88A	MBNL2	ARID1B	CTNND2
SGK1	PTPRN	ACTR8	DAAM1	MED13	CCDC186	DDX27
SNAP25	RAD18	ACTRT1	DST	MORF4L2	GAP43	ACADM
SPAG5	RANBP9	ACTRT2	FERMT2	MSH3	PODXL2	APBB2
STIL	SARM1	ACTRT3	HNRNPK	NAA15	SLC25A4	ARF6
SYNPO2	SBDS	ADAM8	LIMCH1	NDRG4	ABHD10	ARHGAP31
TAPT1	SHROOM3	ADCY10	LMO7	NR2C2	ANO3	ARHGEF17
TMEM67	SPTB	ADCY8	LRRC49	OSBPL8	ARHGEF7	BACH1
TRAK1	STRBP	ADD2	MTSS1	OXSR1	CFLAR	BASP1
TRPM7	TBC1D30	AFAP1	MYH10	PARP1	CHKB	C14orf169
TTC12	TCTN2	AFAP1L1	PLEC	PBX1	CHST11	CA2
AAMP	TUBB4A	AFDN	PPP1R12A	PEG3	CHST12	CHMP6
ACTR3	VMAC	AGBL1	ROCK2	PHF3	CNDP1	CTC-260F20.3
ADAM17	WDR78	AGBL2	SIPA1L1	PHIP	DHX8	DAGLA
ADORA2A	ACTN4	AIF1	TARS	PNMAL1	DMXL1	DKC1
ARFGEF2	ACTR1B	AIF1L	TBCA	PPIL4	DNAJC13	EIF4A3
AUTS2	ADCY5	AJUBA	AKAP12	PPM1B	FBXO11	EXT2
BBS1	ADSSL1	AK1	CHD3	PRPF3	FBXO44	FAM69B
BIN2	ALKBH4	AK5	MAPK8IP2	PRRC2C	GLIPR2	GSTO1
BORCS5	ALS2	AK8	ARHGEF10	PRUNE2	GPR137C	GSTP1
BRSK1	AMOT	AKAP14	BBS5	R3HDM1	HIST1H1D	INPP1
C2CD5	ANTXR1	AKAP5	CACNA1C	RAB11FIP2	HSF4	INPP5F
CAMK2D	AP1G1	AKNA	CEP170B	RAPGEF2	IGF2R	KLHL5
CCDC14	APBB3	AKT1	CLTC	RBM17	IPO13	NDUFA13
CDH11	ARAP3	ALDOB	CYLD	RBM26	LRP12	NPTX2
CDH19	ARL6	ALKBH2	HTT	REV3L	LTBP4	NUDT16
CEP95	ARL6IP5	ALOX8	ITSN1	ROBO1	MFSD6	P2RX5
CIAO1	AXL	AMBRA1	KALRN	RPAP3	MITD1	PCDHGA12
CLDN5	B9D1	AMPD1	MAST2	RPL10	MMP17	PPP1CB
CUL3	BAG3	AMPH	NF1	RPN2	MPP5	PTPRU
DAPK3	BBS2	ANG	RIMS2	RSF1	MRPS7	QTRT1
DNAAF1	BBS4	ANK1	SCYL1	RTN3	NFAT5	RAMP1
DPF2	BBS7	ANKRA2	SLF1	SBNO1	NOL4L	REPIN1
DPYSL4	BCCIP	ANKRD1	SNX10	SECISBP2L	PCDHGA4	RING1
DYNC1I2	BCL2L1	ANKRD2	STIM1	2019-09-02	PIKFYVE	RNF180
DYSF	CALCOCO2	ANKRD23	SYNE1	SIRPA	PRMT7	RP4-584D14.5
FMNL2	CAMK2B	ANKRD53	ABCA2	SLC14A1	PRR3	RPS6KA5
FMNL3	CAPN3	ANXA1	ACTG1	SMU1	PRRC1	SGPP2
FRMD5	CAPZA1	ANXA11	AKAP13	SNX14	RAB26	SIN3B
FUS	CC2D2A	ANXA2	ALDOA	SRRM2	RAB3GAP1	SLC32A1
FYN	CCDC124	ANXA6	APPL1	SRSF5	RASGRP1	SLC44A1
HAP1	CCDC28B	ANXA8	ASAP1	STARD7	REEP6	SLC5A3
HAUS7	CCNA1	AP1AR	ATG16L1	STAT2	RNF112	SMPD1
HIP1	CDC42SE1	APEX1	BBS9	SULF2	RNF181	SMYD4
HTRA2	CDH4	APOE	BIRC6	SYF2	RP4-657D16.3	SNRPC
IFT172	CDK10	AQP2	BRSK2	TBC1D15	RPE	SOX9
INPP5D	CDK5	ARC	CDC7	TCERG1	RPL27A	SPNS2
KATNA1	CDK5RAP2	ARHGAP4	CDH7	TRAPPC8	RPS6KL1	SUPT3H
KIF22	CENPJ	ARHGAP6	CDH9	TRIP12	SCN2A	TANC2
KIF2A	CEP192	ARL2	CLNS1A	TSPYL2	SMAP1	TENM2
KLHL2	CEP57	ARL3	CUL7	UBR5	SPTLC2	TMEM178A
LLGL1	CEP68	ARL4C	DNM1	UQCRB	ST8SIA3	TMEM8B
LURAP1	CEP89	ARL8A	EML6	VIMP	STX16	TMX2
MAGI1	CFAP221	ARMC4	ERC2	VMP1	TOM1	VPS26B
MAP7D2	CGNL1	ARMC9	EYA3	VPS13C	TSFM	VPS50
MAPK3	CIB2	ARPC1A	FBF1	WAPL	TSTA3	YTHDF1
MAPKBP1	CKAP4	ARPC1B	FER	WDR33	UNC80	ZBTB41
MKKS	CLIP3	ARPC3	FMN2	WHSC1L1	ZNF430	ZGPAT
MVB12A	CNTROB	ARPC4	GABARAPL1	YLPM1	ABCC10	ZMIZ2
MYO18A	COBLL1	ARPC5	GAS7	ZBTB47	ABCC9	ZNF234
MYO19	CORO1A	ARPC5L	GNAS	ZC3H15	ABTB1	ABHD18
PACSIN2	CORO1C	ASPM	GRIA1	ZC3H6	AC011530.4	ABHD2
PBXIP1	CRK	ATAT1	HAUS5	ZFR	AC092835.2	AC010642.1
PCIF1	CSPP1	ATCAY	HERC2	ZFYVE16	ACSM3	ADAP1
PDXP	CTSC	ATF4	HIP1R	ZHX1	ADD3-AS1	ADPRHL1
PITPNM2	CYFIP1	ATF5	HSP90AB1	ZNF33A	AKAP8	ADRB1
PRKAR2A	DAG1	AUNIP	IFT81	AP2B1	ALPL	ADRBK1
PRKAR2B	DCTN5	AURKA	KIFC3	ASPH	AMD1	ALG1
PSRC1	DDAH2	AURKB	KMT2E	ATF7IP	ANAPC4	ALG10B
PTPN12	DDX60	AURKC	KNTC1	ATN1	ANKRD20A4	AMIGO2
RAB23	DHCR24	AVIL	LRMP	BAZ2B	ANKRD30B	ANO10
RAI14	DNAH1	AXIN2	LYST	BMPR2	ANXA3	AP2A1
RELA	DNAJA3	B4GALT1	MAD2L1BP	BOD1L1	AP3S1	API5
RHOQ	DNM2	B9D2	MAGI2	CALR	APCDD1	AREL1
RIMS3	DPYSL3	BAG2	MAP1S	CD74	ARRDC2	ARHGAP23
RUSC1	DTNBP1	BAIAP2L1	MICAL1	CDYL	ATG2A	ARHGAP33
SDCBP	DVL2	BAIAP2L2	MTSS1L	DENND5B	ATP2B2	ARIH1
SH3PXD2B	DYNC2LI1	BC048507	MYH7B	DMTF1	BAP1	ASCC2
SLC1A4	EMD	BCAR1	NAV3	DNAH7	BIVM	ATAD2B
STX1A	EPB41L4B	BCAS2	NOSTRIN	DROSHA	C10orf12	ATF1
SYMPK	FANK1	BCL2L11	NPHP1	EIF2S2	C11orf63	ATIC
SYNC	FCHO1	BECN1	NPM1	EPN2	C11orf96	ATP8B4
TAF1D	FES	BEX4	NRCAM	ETNPPL	C1orf174	ATP9A
TRADD	FHOD1	BFSP1	PLEKHH1	FAF1	C22orf29	BCL9
TRIP6	FLNA	BFSP2	POLB	FAM193A	C4A	BRAF
TTC21B	FMNL1	BICD1	PPL	FNDC3A	CALML4	BRWD3
TUBD1	FSD1	BICD2	PRKCE	FRA10AC1	CARKD	BVES
VPS37A	FYB	BICDL1	PTK2	GABBR1	CASKIN1	C11orf24
WDR1	GDPD2	BIN1	PTPN4	GABRG2	CCDC142	C11orf30
	GEM	BIN3	RAD23A	GIGYF2	CCDC191	C11orf54
	GIPC1	BIRC5	RBM39	GLG1	CCNC	C11orf74
	GMFG	BIRC7	RMDN3	GOLGB1	CCNT2	C11orf80
	GSK3B	BLOC1S2	SDCCAG8	HES1	CDIPT	C19orf44
	HAUS4	BLOC1S6	SETD2	HIPK3	CFI	C1QC
	HAUS6	BMF	SGIP1	HIVEP2	CHD7	C2orf44
	HDAC3	BMP10	SH3PXD2A	HLA-DPB1	CHGA	C5orf56
	HIPK1	BMYC	SMARCA2	HSPA9	CHMP4A	CACNA1E
	HOMER2	BOD1	SPECC1L	ITGAV	CLASRP	CAMTA2
	HSF1	BORA	SSNA1	ITM2C	COL19A1	CBR3
	HSPA2	BRCA1	SYNM	LPIN1	COL21A1	CCBL2
	IFFO1	BRCA2	TBL1X	MLH3	CREB3L2	CCDC62
	IFT27	BRCC3	TEK	MSANTD4	CRIP2	CD2BP2
	ILK	BRK1	TNKS1BP1	NCOA7	CTB-55O6.8	CD38
	IMPACT	BUB1B	TRAF3IP1	NCOR2	CTSK	CDS1
	INO80	BYSL	TTC17	NFE2L1	CYB5R2	CERS4
	KCNQ2	CABCOCO1	TTC8	NKAP	CYP3A5	CFAP36
	KIF13B	CACNB2	TTLL11	NOL8	DACH1	CHCHD3
	KIF6	CALB1	TTN	NRD1	DDX19B	CHMP2B
	KIFAP3	CALB2	TUBGCP5	OSBPL9	DEPDC5	CHPF2
	KLC2	CAMK2N2	ABLIM3	OXR1	DNAJC11	CHSY3
	KLC4	CAMSAP3	ACACA	PFKFB3	DNHD1	CNIH3
	KLHL12	CAPG	ADGRV1	PGRMC2	DOCK1	COG2
	KLHL22	CAPN6	ALG2	PHF11	DPP10	COL26A1
	KLHL4	CAPZA2	APC2	PHF20L1	EMP2	COLGALT2
	KLHL42	CAPZA3	ARFGEF1	PITPNB	ENOX2	COPG2
	KPNB1	CAPZB	ARHGAP32	PLCB1	EPHB1	COQ4
	KRT222	CARMIL1	ARHGAP35	PPFIA1	ERI1	CPLX3
	LANCL2	CARMIL2	ARHGEF18	PRDM2	EWSR1	CREG1
	LMNB2	CASC1	ARHGEF2	PRKDC	FAM182B	CRYL1
	LYN	CASP14	BSN	PRPF39	FAM208A	CSRNP1
	MAP3K11	CASS4	C2CD3	PTPRD	FAM227A	CTD-2282P23.2
	MAP4K4	CATIP	CAMSAP2	RABEP1	FAM66D	DCBLD1
	MAP7	CAV3	CAPN10	RBM25	FAM73A	DENND5A
	MAPK14	CAVIN2	CAPN2	RERE	FBXL17	DHRS12
	MAPK8	CBX3	CAPRIN2	RTF1	FGF14	DNA2
	MAPKAPK5	CBY1	ABL1	SIK3	FREM2	DPM1
	MARK1	CBY3	ARL13B	SLC1A2	FSIP1	DPY19L1
	MAST1	CCDC102A	ARPC2	SLU7	FYCO1	EHD4
	MDM1	CCDC113	ATM	SSFA2	GAL3ST3	EIF4E
	MECP2	CCDC114	BNIP2	STK38	GALNT13	ENTHD2
	MIB2	CCDC116	CALD1	TCEAL5	GALNT2	ENTPD5
	MX1	CCDC120	CORO2B	THRA	GALNT6	EPHA3
	MYLIP	CCDC13	DYNLRB1	TJP1	GDF11	FADS1
	MYO1C	CCDC141	FHOD3	TOP2B	GPATCH2L	FAM193B
	MYO1E	CCDC15	FLNB	TP53BP1	GPX1	FGF12
	MYO9B	CCDC151	FNBP1L	TTYH1	GRM5	FGFR1
	NCALD	CCDC155	IFT122	U2SURP	GTF2I	FKBP9
	NCKAP5L	CCDC187	KAZN	UBE4A	GUCY1A2	FKTN
	NDC1	CCDC38	KIF1BP	USO1	HAGHL	FNDC4
	NEDD9	CCDC39	LRRCC1	USP48	HECW1	GALNT14
	NEFL	CCDC40	MTUS1	ZBTB4	HERPUD2	GMEB1
	NEFM	CCDC50	PHACTR4	ZC2HC1A	HIST1H3H	GNG10
	NEK6	CCDC61	PHF1	ZC3H13	HNRNPM	GOLGA6L9
	NOS3	CCDC63	PLEKHM2	ZFC3H1	HOMER1	GPATCH1
	NUAK1	CCDC68	RAB10	ZFP36L1	HS3ST2	GPR137B
	ODF2	CCDC69	RANBP1	ZFP91	HTR1A	GPR18
	OGG1	CCDC77	RIMS1	PSMD1	IFI6	GPR83
	PACSIN3	CCDC8	RPGRIP1L	SUPT6H	IFIH1	GRM1
	PAFAH1B1	CCDC81	SETD3	ACSL3	IGDCC4	GSAP
	PANX1	CCDC85B	SLAIN2	TM9SF2	IGSF3	HADHB
	PARVA	CCDC88B	SPTBN4	ABAT	IL1RAP	HDAC11
	PCGF5	CCDC88C	TMOD1	ABCF1	IL1RAPL1	HERC4
	PDE4B	CCDC92	AGTPBP1	ACADVL	INTS5	HHIP
	PDE6D	CCDC96	ALDOC	ATP11A	ITGA8	HK1
	PDLIM1	CCHCR1	ALS2CR12	ATP8B2	JAG1	HMGA1
	PDLIM3	CCIN	APP	ATRN	JOSD1	HMOX2
	PDLIM5	CCN5	ARHGAP24	ATXN2L	KCNA3	HSD11B1L
	PFN1	CCNB1	ARHGAP26	B4GALNT4	KCNAB3	IMPAD1
	PGM1	CCNB2	ATXN7	BBOX1	KCND2	IRF2BP1
	PHACTR3	CCNB3	BCL10	BEST1	KCNK12	ISLR2
	PIFO	CCNE1	CACNA1D	BRPF1	KCNT1	ITGA2
	PIK3R4	CCNE2	CCDC78	CAST	KCTD18	ITGAX
	PIN4	CCNF	CCT6A	CCDC137	KHDC1	JAZF1
	PJA2	CCR5	CDC14B	CNTNAP1	KLHL13	JRK
	PLEKHH3	CCT3	CDH20	CPSF1	KLK7	KCNIP4
	PLK1	CCT5	CEP164	CRIM1	KRBOX4	KDM2B
	POC1B	CCT7	CEP57L1	CSGALNACT2	LEPR	KDM5C
	POU6F1	CD2AP	CEP83	CSRP2BP	LRFN1	KIAA1958
	PPP1R18	CDC14A	CSNK1A1	DIP2B	LRRC73	KLHL8
	PREPL	CDC16	DCX	DNAJC10	LTBP1	KMT2B
	PRKCQ	CDC20	EEF1A1	EPT1	LYG1	L3MBTL1
	PRNP	CDC25B	EEF2	FAM173B	MAGEF1	L3MBTL3
	PSMD10	CDC42	EML4	GPS1	MB21D2	LAMA1
	PTPN23	CDC42BPG	HNRNPC	GRN	MCM5	LAMB2
	PXN	CDC42EP1	HSP90AA1	HEATR5B	MDGA1	LAPTM4B
	RAB27B	CDC42EP2	ITGB1BP1	HGSNAT	MED18	LINC00641
	RAB28	CDC42EP3	KBTBD8	IARS	MED20	LPCAT3
	RAD51D	CDC42EP4	MAK	IARS2	MKLN1	LRCH4
	RHOBTB2	CDC42EP5	MARK2	ITPR1	MOB1B	LTA4H
	RIC8B	CDC42SE2	MCPH1	KDM3A	MORC4	LYAR
	RILP	CDC45	MICAL3	KDM6A	MORF4L1	MAGEE2
	RILPL1	CDC6	MYH11	KIAA0586	MORN1	MBD1
	RPS6KA2	CDCA8	MYO1B	KIAA1586	MPDU1	MBTPS2
	SHANK3	CDH1	MYO9A	LRP3	MRPL21	MED30
	SHROOM1	CDH12	MYOM1	LUZP1	MRPL43	MET
	SIPA1L3	CDH13	NCOR1	MAGI3	MRPS35	MFSD4
	SLC2A1	CDH15	NEK1	MAP3K13	MTBP	MGEA5
	SLC8A2	CDH17	OSBPL10	MAP3K4	MT-ND1	MLF2
	SNX5	CDH2	PLS3	METAP2	MUTYH	MTHFSD
	SPDL1	CDH22	POC5	MTO1	NCAPG2	MTX2
	SSH3	CDH26	PPP4R3B	MYT1L	NCEH1	NAGK
	STK38L	CDH3	PRKACB	NBPF12	NECAP2	NBPF1
	STK39	CDH6	PRKCB	NFYA	NEDD4	NCOA3
	STOX1	CDK1	PTPN21	NOV	NIPSNAP3A	NDUFAF1
	SYN1	CDK2	RALA	NR1D2	NOP2	NFATC3
	TACC3	CDK2AP2	RGS2	PPP4R1	NTM	NPNT
	TADA3	CDK5R1	RPS6KA1	PTPRF	NTRK2	NR2F1-AS1
	TAOK2	CDK5R2	SLAIN1	RBL2	NWD2	NSF
	TBCE	CDK6	SNCA	RBM23	OAS1	OCA2
	TBL1XR1	CDKL2	SORBS1	RBPJ	OLFM3	OPALIN
	TCHP	CEACAM1	SORBS2	RGS12	OMD	OR2AK2
	TFPT	CEACAM2	SPAG9	RLF	OVGP1	OTOGL
	TIAM1	CENPE	SPECC1	RMND5B	OXCT2	PAK1IP1
	TNKS	CENPF	SPEF2	SEC14L2	P2RX6	PAK3
	TNS1	CENPQ	SPTAN1	SEC24B	PACS1	PAPLN
	TRAF5	CENPU	SS18	SMARCAL1	PBLD	PARK2
	TRIB2	CENPV	SYNE2	SPEN	PCDHGB4	PCDHB9
	TRIM36	CEP112	TADA2A	SPIDR	PCNXL2	PCDHGA3
	TRIOBP	CEP126	TBCEL	SPRED1	PDCD2	PDXDC1
	TRIP10	CEP128	TLN2	TCEAL4	PDZRN4	PFDN6
	TTC25	CEP131	UPF3B	TDRD7	POLA1	PGBD2
	TTC28	CEP152	USP33	TLE1	POMGNT2	PI4K2B
	TUBB3	CEP295	VAPB	TRAFD1	POU2F1	PLD2
	UBXN2B	CEP295NL	VRK1	TRMT10C	POU3F2	POLR2J3
	UVRAG	CEP41	AATF	UBE3B	PPA2	PORCN
	VASP	CEP44	ADGRB2	UBE3C	PPP2R5C	PPM1M
	VPS11	CEP55	AGBL5	VPS45	PRDM10	PPP3R1
	VPS16	CEP72	ANKRD26	XPO7	PRDM16	PREX2
	WDR11	CEP76	ANLN	ZC3H14	PRKG2	PRUNE
	WDR19	CEP78	APBB1IP	ZFAND3	PRRC2A	PSIP1
	WIPF1	CEP85L	ARHGAP39	ZFX	PSMD2	PSMD12
	WIPF2	CETN1	ATG14	ZSWIM6	PTOV1	PTAR1
	YEATS2	CETN2	ATG5	ZSWIM8	RAB18	PTDSS1
	ZFYVE19	CETN3	ATG7	ABCA5	RCBTB2	PTEN
	ZFYVE26	CETN4	ATP1A1	ABCA6	RFFL	PUF60
		CFAP100	ATP6V0D1	ACOX1	RHBDD3	RAB2B
		CFAP126	AXIN1	ACSF3	RHOT1	RABGEF1
		CFAP157	BAIAP2	ADAMTS8	RNF13	RCE1
		CFAP20	BBOF1	ADGRL3	RNF138	RFWD3
		CFAP206	BCAS3	AFTPH	RNF215	RGL4
		CFAP298	CAMSAP1	AKAP7	RNF220	RIMBP2
		CFAP300	CAP2	AKT2	ROS1	RP11-382A20.3
		CFAP54	CBX1	ALG6	RP11-203B9.4	RP11-723O4.6
		CFAP61	CCDC146	AMDHD2	RP11-37B2.1	RP11-989F5.3
		CFAP73	CCDC6	ANKRD18B	RP11-589M4.1	RPA3
		CFL2	CCDC65	ANKRD36	RP11-768G7.2	RPL10A
		CGN	CCDC66	ANKRD52	RPL13	RPS6KA6
		CHEK1	CCSAP	ARAP2	RPL18	RPUSD2
		CHMP1A	CCSER2	ARHGEF33	RPL31	RSAD2
		CHP1	CCT2	ARID5A	RPL37A	SCG3
		CIAO2B	CCT4	ARX	RPP38	SEC16B
		CIB1	CCT8	ASAP2	RPS14	SERPINA3
		CKAP2L	CDC27	ASUN	RSAD1	SETD1B
		CLIC4	CDC42BPA	ATAD3B	SASH1	SHD
		CLIC5	CDH10	ATP6V1A	SATB1	SIDT1
		CLIP2	CDH18	ATP8A1	SERPINA1	SLC10A7
		CLK3	CDH5	ATP9B	SH2B3	SLC17A7
		CLMP	CDH8	ATRNL1	SHQ1	SLC19A2
		CLRN1	CDK16	ATXN2	SLC12A2	SLC30A7
		CLUAP1	CDK7	ATXN3	SLC22A4	SLC4A2
		CNN1	CEP104	BAIAP3	SNRPN	SLF2
		CNN2	CEP120	BCL9L	SOD2	SLIT1
		CNN3	CEP162	BMP2K	SPATS2L	SNX9
		CNP	CEP170	BRD1	SPG11	SOD1
		CORIN	CEP19	BTAF1	SPRY1	SP110
		CORO1B	CEP350	C15orf40	ST8SIA4	SPOP
		CORO2A	CHAMP1	C19orf25	SUMF1	SPP1
		CORO7	CHD4	C1orf50	SUSD1	SPTY2D1
		COTL1	CIR1	C20orf96	SVEP1	ST3GAL2
		CPEB1	CIT	C9orf114	TAF4B	ST7
		CPLANE2	CKAP2	CALM3	TAS2R13	STH
		CRHBP	CKAP5	CAMKK2	TFAP4	STX12
		CRMP1	CLASP2	CASC4	TFB2M	TARSL2
		CRYAB	CLMN	CCAR1	THSD7A	TAS2R4
		CSNK1D	CLU	CCDC173	TIA1	TBC1D10A
		CSRP3	CRIPT	CCDC189	TIGD6	TBC1D12
		CTNNA1	CTDP1	CCDC34	TKFC	TCEB2
		CTNNA2	CTSH	CCDC7	TLE3	THBS1
		CTNNA3	DAPK1	CCDC90B	TMA16	TICAM1
		CTNS	DAXX	CCDC91	TMEM120B	TMEM206
		CTSG	DCTN2	CCNG1	TMEM177	TNFRSF11B
		CTTNBP2NL	DCXR	CDADC1	TMEM185A	TOM1L1
		CXCR4	DDX11	CELSR2	TMEM187	TPRG1L
		CYBA	DDX58	CERCAM	TMPRSS5	TPST1
		CYP2A4	DDX6	CHD9	TNC	TRAF2
		CYP2A5	DENND2A	CLCA4	TNFRSF10B	TRAF6
		CYPT1	DIAPH1	CLOCK	TSPAN4	TRMT2B
		CYS1	DLC1	CMTR1	TTC30A	TRPV2
		D430042O09RIK	DMD	COL4A1	TTC39B	TSNAXIP1
		D7ERTD443E	DNAH17	CSPG4	UBAC2	TSPAN7
		DBH	DNAJC24	CTSF	UGGT1	TTC23
		DBNL	DNAL1	CTU2	UGP2	UBA3
		DCAF12	DYNC1I1	CYP2R1	UPK3BL	UBE2N
		DCAF13	DYNC1LI2	DGKH	USF2	UHRF1BP1
		DCDC2A	DYNC2H1	DHTKD1	USP3	UTP3
		DCDC2B	DYRK1A	DHX38	USP51	VARS
		DCDC2C	EFCAB2	DIP2A	USP6NL	VEGFA
		DCLK2	EFHC1	DKK3	UTP23	VSTM2A
		DCLRE1B	EML1	DOC2B	VEZF1	WSB1
		DCP1A	EML5	DOCK5	WDR82	XKR9
		DCTN3	EPB41L3	DOPEY2	YWHAZ	YARS2
		DCTN4	EZR	DPF1	ZBTB34	YIPF1
		DCTN6	FAM161A	DTD2	ZC3H18	ZBED4
		DDHD2	FBXO25	DZANK1	ZFHX2	ZFP36L2
		DDR2	FKBP15	EFCAB11	ZIC2	ZIC1
		DEF6	FLT1	EFTUD1	ZNF212	ZNF107
		DES	FMR1	EMC2	ZNF263	ZNF124
		DEUP1	FNBP1	ETAA1	ZNF264	ZNF135
		DGKQ	FOPNL	EXOC6B	ZNF280D	ZNF230
		DIAPH2	FRG1	EXOG	ZNF346	ZNF239
		DIAPH3	FRMD4A	FAM120AOS	ZNF37BP	ZNF267
		DIS3L	GAPDH	FANCL	ZNF391	ZNF407
		DISC1	GBP2	FBXO34	ZNF443	ZNF470
		DIXDC1	GNG12	FBXO7	ZNF516	ZNF473
		DLG1	GOLGA2	FKBP3	ZNF521	ZNF491
		DLGAP5	H1F0	FN1	ZNF557	ZNF519
		DMTN	HAUS1	FOXRED2	ZNF571	ZNF549
		DNAAF2	ICK	FRYL	ZNF576	ZNF552
		DNAAF4	IFT22	FTO	ZNF613	ZNF570
		DNAH10	IFT80	FUBP1	ZNF678	ZNF586
		DNAH11	IFT88	GABRG3	ZNF701	ZNF587B
		DNAH12	INPP5E	GATAD2A	ZNF717	ZNF616
		DNAH14	INPPL1	GATM	AADAT	ZNF625
		DNAH2	INTS6	GCAT	AASS	ZNF671
		DNAH3	INTU	GCFC2	AATK	ZNF69
		DNAH5	INVS	GPBP1	ABCA7	ZNF709
		DNAH7A	IPP	GPLD1	ABCA9	ZNF724P
		DNAH7B	IQCB1	GPN3	ABCB8	ZNF736
		DNAH7C	IQCG	GPR137	ABCD4	ZNF75D
		DNAH8	IST1	GPR176	ABHD12	ZNF764
		DNAH9	ITSN2	GTPBP6	ABHD16B	ZNF829
		DNAIC1	IVNS1ABP	HDLBP	ABT1	ZXDB
		DNAIC2	JAK1	HEXDC	AC004893.11	AAR2
		DNAJA1	JAKMIP1	HLA-C	AC245100.1	AASDHPPT
		DNAJB13	KATNB1	HLA-DQA1	ACAA1	ABCG1
		DNAJB3	KATNBL1	HLA-DRB5	ACACB	ACADSB
		DNAJC7	KCNC1	HM13	ACADS	ACIN1
		DNAL4	KIF16B	HNRNPLL	ACAP3	ACLY
		DNALI1	KIF21A	HOMEZ	ACCS	ACVR1B
		DNASE1	KIF3B	HPS5	ACHE	ADAMTS9
		DNM1L	KRIT1	HSP90B1	ACO1	ADAP2
		DNMBP	LATS1	HSPA14	ACOX3	ADAR
		DOCK2	LCP1	HUWE1	ACSL5	ADHFE1
		DPYSL2	LIMA1	IFI44	ACTL6B	ADM
		DPYSL5	LMOD1	IL11RA	ACVR1	ADORA1
		DRC1	LRPPRC	IMP3	ADAMTS10	AGER
		DRC3	LRRK2	INADL	ADAMTSL2	AGGF1
		DRC7	MAP2	INCA1	ADARB1	AGPS
		DRG1	MAP4	INTS8	ADCK4	AHCYL2
		DSN1	MAP6	IRF7	ADCY2	AIFM2
		DSP	MAP9	ITIH5	ADCY9	AKIRIN1
		DSTN	MAPK8IP1	KCNH8	ADGRA3	ALDH8A1
		DTL	MAPRE2	KCNJ16	ADGRL1	ANAPC5
		DUSP22	MAPT	KCNN2	ADK	ANKH
		DUSP3	MARCKS	KDM1B	ADRM1	ANKRD13B
		DVL1	MDN1	KDM7A	ADSS	ANKRD16
		DYNC1LI1	MFN2	KHDRBS2	AEBP2	ANO8
		DYNLL1	MPHOSPH9	KIAA0232	AES	APOLD1
		DYNLL2	MPLKIP	KIAA0368	AFAP1L2	AQR
		DYNLRB2	MSN	KIAA1755	AFMID	ARHGEF28
		DYNLT1A	MYC	KLHDC3	AGAP2	ARHGEF37
		DYNLT1B	MYCBP2	KNOP1	AGAP3	ARMCX6
		DYNLT1C	MYL6	LAMA5	AGL	ARRB1
		DYNLT1F	MYO1D	LRP1	AGRN	ASCL1
		DYNLT3	MYO1F	LSG1	AHNAK2	ASH2L
		DYRK3	MYO5A	MAN1A2	AKT1S1	ASRGL1
		DZIP1	NAV1	MAN2A1	ALDH4A1	ATAD2
		DZIP1L	NEFH	MAP2K4	ALG12	ATP13A4
		E2F1	NFE2L2	MAP3K5	ALG3	ATP5J
		ECPAS	NICN1	MAST4	ALG8	B3GALT2
		ECT2	NIN	MATN2	ALS2CL	BCOR
		EEF1AKMT3	NME7	MAZ	AMN1	BRINP1
		EFCAB1	NR3C1	MCF2L	AMPD3	BTD
		EGFR	NSUN2	MED24	AMT	BTG3
		EHD2	NUBP1	MED4	ANAPC1	C11orf49
		EIF6	NUDC	METTL3	ANKRD10	C1orf27
		ELAVL4	ODF2L	MINK1	ANKRD24	C1QTNF3
		ELMOD3	OPA1	MKRN2	ANKRD27	C21orf91
		EML2	OPHN1	MLIP	ANKRD54	C22orf23
		ENAH	PARD3	MNAT1	ANKRD9	C3orf17
		ENC1	PARP4	MPHOSPH10	ANO6	C5orf15
		ENKD1	PEAK1	MRRF	AP1G2	C6orf1
		ENTR1	PIBF1	N4BP2L1	AP1M1	C7orf49
		EPB41	PKN2	NAA16	AP3B2	C9orf91
		EPB41L1	PLK2	NALCN	AP3M2	CACNA2D2
		EPB41L2	PMS2	NBEA	APBA1	CADM1
		EPB41L4A	PPP2R3C	NCAM1	APEH	CAMK2A
		EPB41L5	PPP4R3A	NIPBL	APIP	CAMKK1
		EPB42	PRKCI	NOP16	APLNR	CANT1
		EPPK1	PSEN1	NSD1	APPL2	CASP2
		EPS8	PTPN13	NUP188	AQP11	CASP6
		EPS8L1	PXK	NUP210	ARAF	CAT
		EPS8L2	RAB11FIP4	NUP98	ARAP1	CBR1
		EPS8L3	RAB39B	PCCA	ARFIP2	CCDC130
		ERCC2	RAB3IP	PCDHA3	ARFRP1	CCDC74A
		ERCC6L2	RAB5A	PDS5B	ARHGAP44	CCDC86
		ERMN	RAB8A	PKN1	ARHGDIB	CCKBR
		ESPL1	RACGAP1	PLCL1	ARHGEF25	CCNI
		ESPN	RAN	PLXNA3	ARHGEF3	CCS
		ESPNL	RANGAP1	PNN	ARHGEF4	CD4
		EVC	RASSF7	POLH	ARPIN	CD83
		EVC2	RBBP6	POLI	ARPP21	CD99L2
		EVI5	RDX	PPP1R2	ARRB2	CDK19
		EVL	REEP3	PREX1	ARRDC4	CDR2L
		EVPL	RIF1	PRPF40A	ARSD	CELF3
		EXOC7	RNF19A	PRPF8	ASB3	CELF5
		EXOSC4	RPRD1B	PSD3	ASB6	CELSR3
		FAAP100	RRAGD	PTN	ASPSCR1	CEPT1
		FABP3	SESTD1	PTPRB	ATE1	CHFR
		FAM110A	SFI1	PYGL	ATG9A	CHMP2A
		FAM110B	SLMAP	PYGM	ATHL1	CHST2
		FAM110C	SMAD4	RALGAPA1	ATL2	CISD2
		FAM161B	SMC1A	RAPGEF5	ATMIN	CLEC14A
		FAM183B	SMC3	RARS	ATP5S	CNPPD1
		FAM83D	SNX6	RASAL2	ATXN1	CNTNAP2
		FAM83H	SPAG8	RBM33	AUH	COL11A2
		FAM92A	SPAST	RBM48	AZIN2	COL4A5
		FAM92B	SPATA6	RBM5	B3GALNT2	COPS3
		FARP1	SSH2	REPS2	B3GALT4	COPZ2
		FBLIM1	STARD9	RGS7	B3GLCT	CPNE4
		FBXL13	STAU2	RNF145	B3GNT4	CPNE7
		FBXO31	SWAP70	RNPC3	B4GALT4	CRTC1
		FBXO5	SYNJ1	RNPEPL1	B4GALT5	CRTC2
		FBXW11	SYT11	RPAP1	B4GALT6	CRYZ
		FCGR2B	TACC2	RPAP2	BAD	CSMD3
		FCHO2	TBCC	RPLP0	BAG4	CTD-2196E14.9
		FERMT1	TBCK	RPS21	BAG5	CTIF
		FERMT3	TCP1	RPS6KB1	BAG6	CTRL
		FGD1	TERF1	RSRC1	BAHCC1	CUZD1
		FGD2	TLK2	RYBP	BAZ2A	DAB2
		FGD3	TMEM214	RYR2	BBC3	DARS2
		FGD4	TMOD3	SAFB2	BCL2A1	DCK
		FGD5	TNIK	SAMD9L	BCL7A	DCLK1
		FGD6	TNKS2	SARS2	BCL7B	DDOST
		FGF13	TNNI3K	SCAF11	BCS1L	DDX19A
		FGR	TOPBP1	SDF4	BET1	DDX3X
		FHDC1	TOPORS	SDHAP1	BLNK	DDX41
		FHL3	TPGS2	SDR16C5	BLZF1	DDX42
		FIGN	TPT1	SEC31A	BOC	DDX54
		FILIP1	TRIM59	SEMA6C	BOK	DENND1C
		FKBP4	TRIP4	2019-09-05	BPGM	DTWD1
		FLOT2	TSC1	SETBP1	BRD2	DUSP6
		FMN1	TSC2	SF3A1	BRD3	DVL3
		FNTA	TTLL3	SLC11A1	BRD4	EBF4
		FNTB	TUBE1	SLC25A26	BRD7	EDC3
		FOXA3	TUBGCP2	SLC25A36	BRICD5	EEF1B2
		FRMD3	TUBGCP4	SLC2A8	BRINP2	EHBP1L1
		FRMD6	TUBGCP6	SLC38A10	BTNL9	EIF2D
		FRMD7	UACA	SLC38A6	C10orf88	EIF3B
		FRMD8	UBR4	SLC7A1	C10orf90	EIF3I
		FRMPD1	UBXN11	SLTM	C11orf1	EIF4A1
		FRMPD4	USP20	SMARCA5	C11orf68	EIF4ENIF1
		FRY	VAMP2	SNRNP48	C12orf10	EIF4G1
		FSCN1	VCL	SNX8	C12orf29	ELOVL4
		FSCN2	VEZT	SRRM1	C12orf4	ELOVL7
		FSCN3	VPS4B	SSBP2	C12orf43	ELP4
		FTCD	WAS	ST7L	C14orf142	EMP1
		FUZ	WDR44	STT3B	C16orf86	ENTPD1
		FXYD1	WDR47	SYNRG	C16orf87	EPOR
		FXYD5	WDR60	TAF13	C19orf47	ERLEC1
		GABARAP	WDR90	TAF1B	C19orf48	ERMARD
		GAN	WHAMM	TATDN1	C19orf54	ERRFI1
		GAS2	WRN	TENM3	C19orf71	EXD2
		GAS2L1	YES1	TET1	C1orf194	EXOSC2
		GAS2L2	ZW10	TGDS	C1orf198	EXTL1
		GAS2L3	CC2D1A	THSD1	C1orf61	FAF2
		GAS8	CEP250	TIE1	C1QTNF1	FAH
		GC	CEP85	TIGD7	C20orf194	FAHD2A
		GCK	CEP97	TIMMDC1	C22orf46	FAM114A2
		GCOM1	CLASP1	TMTC2	C2orf47	FAM127C
		GCSAM	CLSTN1	TOMM70A	C2orf81	FAM160A2
		GEN1	CTNNB1	TRAF3IP2	C4orf27	FAM167A
		GFAP	CTTNBP2	TRAPPC9	C4orf48	FAM171A1
		GJA1	DBN1	TRMT13	C6orf120	FAM171A2
		GLI1	DLG5	TRPC1	C6orf136	FAM187A
		GLI2	E4F1	TTC39C	C6orf226	FAM189B
		GLI3	FARP2	TULP4	C7orf25	FAM199X
		GM14818	FGFR1OP	UBAP2	C7orf50	FAM210A
		GM20695	FLII	UBN2	C9orf142	FAM26F
		GM44503	FLNC	UGDH	C9orf172	FAM50A
		GM4869	FLOT1	USP28	CACNA1A	FAM50B
		GMFB	FRMD4B	UTP20	CACNB1	FAM76A
		GNAI1	HAUS3	VPS13D	CADM2	FBLL1
		GNAI2	IFT140	VWA5B2	CADPS	FBLN5
		GNAI3	IQGAP1	WDR17	CALHM2	FBXL14
		GNAT3	JAK2	WDR53	CAMK1D	FBXL3
		GNB1	JAKMIP3	YJEFN3	CAMK1G	FBXO4
		GNB3	JUP	ZBED9	CAPN5	FBXO8
		GPER1	KIF13A	ZBTB45	CARD19	FDX1
		GSDMC	LCA5	ZDHHC11	CARD9	FGF2
		GSDMC2	LEO1	ZFAND2B	CARS	FIBIN
		GSDMC3	LMTK2	ZGRF1	CASC3	FOXK2
		GSDMC4	LRP8	ZMYM4	CASK	FTH1
		GSK3A	MAD1L1	ZMYM6	CASP3	FTSJ1
		GSN	MCM3	ZMYND8	CASP9	FUBP3
		GTF2F2	MMS19	ZNF148	CBFA2T2	FXYD7
		GTSE1	MPP2	ZNF155	CBR4	FZD9
		GYPC	MPRIP	ZNF2	CBWD1	GABBR2
		GYS2	MYH9	ZNF256	CCDC12	GABPB1
		H2AFX	MYLK	ZNF341	CCDC152	GADD45A
		H2AFY	MYO6	ZNF354B	CCDC159	GADD45G
		HARBI1	MYOM2	ZNF382	CCDC22	GAL3ST4
		HASPIN	ORC2	ZNF417	CCDC74B	GALC
		HAUS2	PSKH1	ZNF439	CCND2	GALK2
		HAUS8	RPGR	ZNF480	CD163	GATSL3
		HAX1	RTTN	ZNF546	CD276	GDA
		HCK	RUVBL2	ZNF568	CD320	GGA3
		HCLS1	SAMD14	ZNF584	CD33	GIMAP6
		HDAC4	SIRT2	ZNF595	CD37	GLA
		HDAC6	SLC1A6	ZNF621	CD3EAP	GLDN
		HDGFL3	SPIRE1	ZNF624	CD53	GOLGA6L10
		HECW2	SPTBN2	ZNF804A	CD86	GPN2
		HEPACAM2	SRA1	ZNF880	CDAN1	GPR143
		HFE	STAG1	ZSCAN26	CDK12	GRAMD1A
		HID1	TBC1D7	ABCA3	CDKN1C	GRID1
		HMMR	TLN1	ABCB6	CDS2	GTF2H2C
		HOOK1	TNNT2	ABCE1	CEBPB	GTF2H4
		HOOK2	TRIM2	ABCF3	CH507-9B2.5	GTF2IRD1
		HOXB4	TTLL4	ABR	CHADL	GYG1
		HOXC8	TTLL7	AC007620.3	CHCHD10	HCN2
		HPCA	UNC13A	AC019206.1	CHD6	HECTD2
		HSBP1	UTRN	ACAD10	CHERP	HEG1
		HSPA1A		ACAD11	CHIC2	HERC2P3
		HSPB1		ACAD9	CHMP7	HIBADH
		HSPB11		ACP2	CHN2	HIST1H2BD
		HSPB7		ADAL	CHTOP	HMGN2
		HSPH1		ADAM10	CIART	HNMT
		HYDIN		ADAMTS4	CIDEB	HSD17B3
		HYLS1		ADGRB3	CIPC	HSPA1L
		ID1		AEBP1	CITED1	HSPG2
		IFFO2		AFF4	CITED2	HTRA1
		IFT20		AGPAT5	CIZ1	ICAM5
		IFT43		AKAP10	CKMT2	ICMT
		IFT46		AKAP17A	CLCN3	ICT1
		IFT52		AKAP2	CLDN12	IER3
		IFT57		AKR1C1	CLHC1	IFNGR1
		IGBP1		ALCAM	CLPTM1L	IGFBP5
		IGF2BP2		ALG13	CLPX	IGLV5-52
		IK		ANKDD1A	CMTM5	IL32
		INA		ANKHD1	CNIH1	IL4R
		INCENP		ANKRD11	CNOT3	INTS1
		INF2		AP3B1	CNST	IP6K1
		ING4		AP4B1	CNTN2	IPO8
		IQCA		AP4S1	CNTN3	IQCE
		IQCD		APOL1	COA7	IRF2BP2
		IQGAP2		ARHGAP29	COG3	JADE2
		IQGAP3		ARHGAP5	COL16A1	JDP2
		IQSCHFP		ARHGEF12	COL4A2	JMJD6
		IRS1		ARID4A	COL5A3	KAT6A
		ITGB6		ARID4B	COL6A2	KBTBD2
		ITPRID2		ARMCX4	COL9A2	KCND3
		JADE1		ARMCX5	COLCA2	KCNH3
		JAK3		ASNS	COMMD10	KCNK1
		JTB		ATP13A2	COMMD4	KCTD5
		KANK4		ATP13A3	COPB2	KIAA1468
		KANSL2		ATP1A2	COPS7A	KIAA2013
		KAT2A		ATP2B1	COQ10A	KIF19
		KAT2B		ATR	COQ10B	KLHL23
		KATNAL2		ATXN10	COQ3	LAMC1
		KCNA2		ATXN7L2	COQ5	LDB1
		KCNA5		AUP1	COQ9	LDLR
		KCNC3		B3GALNT1	COX7C	LIN7B
		KCTD6		B3GNT9	CPAMD8	LMAN2L
		KDF1		BAZ1A	CPD	LPAR5
		KEAP1		BDP1	CPNE6	LRFN4
		KEG1		BMP1	CPOX	LRRC27
		KIF11		BROX	CPSF3L	LRRC37A2
		KIF12		BSCL2	CRB1	LRRC4B
		KIF14		BTF3	CREB3L4	LUC7L2
		KIF15		BTRC	CREM	LYL1
		KIF17		BZRAP1	CRIPAK	LYRM7
		KIF18A		BZW2	CRTAC1	MAN1A1
		KIF18B		C11orf57	CRYZL1	MAP2K7
		KIF19A		C16orf62	CSAD	MAP3K3
		KIF1C		CACTIN	CSF2RA	MAP4K2
		KIF20A		CAD	CSF3R	MAPK4
		KIF20B		CAMTA1	CSRNP2	2019-03-08
		KIF21B		CAND1	CTBS	MAT2A
		KIF23		CARD8	CTC-429P9.5	MAU2
		KIF24		CASQ1	CTC-534A2.2	MBOAT7
		KIF26A		ABCC1	CTD-2555O16.2	MED22
		KIF26B		ACSL4	CTDSPL	MED25
		KIF27		ADGRA1	CTSL	MEN1
		KIF28		ADGRB1	CTSZ	METTL15
		KIF2B		AIFM1	CUEDC1	METTL21A
		KIF2C		AKAP11	CUL1	MFF
		KIF3C		AMPD2	CUTC	MFSD2A
		KIF4		AMZ2	CWC22	MGAT2
		KIF7		ANKRD6	CWF19L1	MGST2
		KIF9		ATP6AP1	CX3CL1	MICU3
		KIFC1		BMI1	CXCL14	MIEN1
		KIFC2		BTBD7	CXorf38	MKL1
		KIFC5B		C2CD2L	CYP2J2	MKNK2
		KIRREL		CDKN1B	CYP4X1	MLXIP
		KITL		CDR1	D2HGDH	MMD2
		KLC3		CERS6	DACT3	MMRN2
		KLHL1		CHL1	DAGLB	MOCS1
		KLHL14		CMAS	DBF4	MPND
		KLHL17		CNDP2	DCAF11	MRPL10
		KLHL20		CNNM3	DCAF16	MRPL17
		KLHL21		CNTNAP4	DCAF4	MRPL4
		KLHL3		CPEB4	DCAF6	MRPL53
		KLHL41		CPT1C	DCLRE1A	MRPS31
		KNCN		CRELD2	DDB2	MRS2
		KPNA7		CRLF3	DDIT3	MSANTD2
		KPTN		CSTF1	DDX26B	MTMR2
		KRT1		DCC	DDX31	MTMR6
		KRT10		DDX1	DDX52	MYEF2
		KRT12		DNAJC6	DENND1A	NAB2
		KRT13		ECHDC1	DENND4C	NAPA
		KRT14		EDC4	DENND6B	NAT8L
		KRT15		EIF2AK4	DEPTOR	NAT9
		KRT16		EIF3L	DERL1	NCLN
		KRT17		ELP3	DFNB31	NDUFAF3
		KRT18		FAM120B	DGCR14	NDUFS4
		KRT19		FAM134B	DGKA	NDUFS7
		KRT2		FAM135A	DHRS4	NDUFV3
		KRT20		FAT3	DHRS9	NELL2
		KRT23		FBRS	DHX37	NEU4
		KRT24		GABRA1	DHX57	NFATC4
		KRT25		GAD1	DHX58	NLRX1
		KRT26		GALNT15	DLD	NME4
		KRT27		GANAB	DLG2	NOTCH2
		KRT28		GARS	DMKN	NOVA1
		KRT31		GINM1	DNAAF5	NPAS3
		KRT32		GLRX2	DNAJB9	NPDC1
		KRT33A		GNB2L1	DNAJC18	NPHP3
		KRT33B		GPRIN1	DNAJC21	NPIPB5
		KRT34		GRIK2	DNER	NR2C2AP
		KRT35		HABP4	DOCK7	NSL1
		KRT36		HERC3	DOCK9	NSMCE2
		KRT39		HIAT1	DOHH	NSUN5
		KRT4		HIF1A	DOK1	NSUN5P1
		KRT40		HPS6	DOLK	NTHL1
		KRT42		HS6ST3	DPH3	NTRK3
		KRT5		IBTK	DPP8	NTSR2
		KRT6A		IDI1	DPY19L3	NUMB
		KRT7		INTS10	DR1	NUP133
		KRT71		JAM3	DRP2	OBFC1
		KRT72		JKAMP	DSCAM	OPN3
		KRT73		KDM3B	DSCAML1	OSGIN2
		KRT75		KIAA1107	DSE	OTUD7B
		KRT76		KIAA1549L	DSTYK	P2RX7
		KRT77		KNDC1	DUS3L	PABPC4
		KRT79		LUC7L3	DUSP10	PAF1
		KRT8		MAGED1	DUSP16	PAQR8
		KRT80		MAOA	DYRK1B	PARP9
		KRT81		MAP3K10	EAPP	PCDH1
		KRT82		MAPKAPK3	EBPL	PCID2
		KRT84		MEGF8	ECE1	PDE4A
		KRT85		MGA	EDEM2	PDE8B
		KRT86		MGAT3	EED	PDIA5
		KRT87		MGRN1	EFEMP1	PEX6
		KRT9		MLLT4	EFTUD2	PGGT1B
		KRTAP12-1		MORC3	EGLN2	PHF19
		KRTAP14		MRPL45	EHBP1	PHLDB3
		KRTAP15		MTA3	EHD3	PIEZO1
		KRTAP16-1		NCOA1	EID1	PIWIL4
		KRTAP16-3		NDST1	EIF2AK3	PLAC9
		KRTAP19-1		NEDD4L	EIF2B2	PLCD1
		KRTAP19-2		NELL1	EIF5A	PLCG1
		KRTAP19-3		NFX1	ELMO1	PLIN1
		KRTAP19-4		NMD3	EMCN	PLXDC2
		KRTAP19-5		NOL7	EMX2	POLR1C
		KRTAP19-9B		OGT	ENOSF1	POMT1
		KRTAP21-1		OSTM1	EOGT	PPFIA2
		KRTAP26-1		PCCB	EPCAM	PRKD3
		KRTAP29-1		PDK2	EPG5	PRR36
		KRTAP3-1		PHF20	EPN1	PSMA7
		KRTAP5-1		PLBD2	ERBB2	PTPRG
		KRTAP5-2		PLRG1	ERF	PUM3
		KRTAP5-3		POLR1D	ERLIN1	PVRIG
		KRTAP5-4		POLR2A	ERO1A	RAB35
		KRTAP5-5		PPP2R5D	ETFDH	RAB5B
		KRTAP6-2		PRKCD	ETS1	RABEP2
		KRTAP6-5		PRRC2B	ETV5	RABEPK
		KRTAP7-1		PSMA6	EVA1B	RAI2
		KRTAP8-1		PSMD3	EVI2A	RALB
		KRTAP9-3		PVRL3	EXD3	RAP1B
		KY		PWWP2A	EXOC2	RAP1GDS1
		LAD1		RAD50	EXOSC8	RARG
		LARP6		RAI1	EXT1	RASGEF1B
		LASP1		RARRES3	EZH1	RBFOX2
		LATS2		RASL10B	FAAP20	RBM4B
		LCA5L		RBM14	FAM103A1	RBP4
		LCK		RBMX	FAM122A	RECK
		LDB3		RNF103	FAM134A	RFC5
		LDLRAP1		RP11-158M2.2	FAM13B	RFWD2
		LIN7C		RPRD2	FAM155A	RFX4
		LLGL2		RUNDC3A	FAM160B2	RFX5
		LMNB1		SAMM50	FAM163B	RGP1
		LMNTD1		SATB2	FAM168B	RGS3
		LMOD2		SCNM1	FAM169A	RHBDL3
		LMOD3		SDC4	FAM173A	RIN3
		LPXN		SETD5	FAM181A	RIOK3
		LRGUK		SFXN1	FAM189A2	RNF167
		LRRC10		SGSM1	FAM198B	RNF31
		LRRC26		SH3GL3	FAM212B	RP11-15K19.2
		LRRC45		SLC12A5	FAM219B	RP11-729L2.2
		LRRC7		SLC1A3	FAM220A	RP13-672B3.2
		LRWD1		SLC4A10	FAM221A	RP3-461F17.3
		LSP1		SLC4A8	FAM49B	RPL26L1
		LZTS1		SMARCA4	FAM53B	RPL4
		LZTS2		SON	FAM57A	RPS4X
		LZTS3		STARD3NL	FAM65B	RRNAD1
		MAATS1		SV2B	FAM81A	RSBN1
		MACROD2		TNFAIP1	FANCG	RTCA
		MAD2L1		TRA2A	FAR1	S100PBP
		MAD2L2		TRAPPC10	FARSA	SALL1
		MAEA		TRAPPC11	FASN	SC5D
		MAP10		TSN	FAT1	SCARB1
		MAP11		TTBK1	FAU	SCNN1D
		MAP1LC3A		TTR	FBXL18	SCO1
		MAP1LC3B		TTYH3	FBXL19	SCYL2
		MAP2K1		TUSC3	FBXL2	SEC14L5
		MAP2K2		TYW1	FBXO32	SEMA6A
		MAP2K5		UBAP2L	FBXW2	SERPINB1
		MAP2K6		UPF1	FBXW7	SERPINH1
		MAP3K1		USP10	FCF1	SETD4
		MAP6D1		USP9X	FCGBP	SETDB1
		MAP7D3		WDR43	FCHSD1	SETX
		MAPK1		YTHDC2	FCHSD2	SGK223
		MAPK15		ZMIZ1	FDPS	SGMS1
		MAPK1IP1		ZNF233	FDX1L	SGSH
		MAPKAPK2		ZNF644	FDXR	SGSM2
		MAPRE1		ZRANB1	FECH	SH3GL2
		MAPRE3		CBARP	FEM1A	SHC3
		MARCKSL1		CBLN4	FGFR3	SLBP
		MARK4		ABCA10	FGFRL1	SLC10A3
		MARVELD1		ABCA8	FIG4	SLC12A4
		MASTL		AC007283.5	FIGNL1	SLC25A38
		MCM2		AC013463.2	FIZ1	SLC25A42
		MED28		ADAM21	FKBP10	SLC26A10
		MEFV		ADAT1	FLAD1	SLC35B2
		MIB1		ADPGK	FLI1	SLC35C2
		MICAL2		AFF1	FLRT1	SLC35F1
		MICALL2		AGAP1	FN3KRP	SLC39A11
		MID1IP1		AGAP6	FNIP1	SLC6A11
		MID2		AK9	FOXP4	SLC6A17
		MISP		AKR1C2	FOXRED1	SLC7A2
		MKS1		AKT3-IT1	FPGS	SLC7A8
		MLF1		ANKAR	FRRS1L	SLC9A1
		MLLT11		ANKIB1	FSTL3	SLCO1C1
		MLPH		ANKRD36B	FURIN	SMC4
		MMP14		ANKRD36BP2	FUT8	SMC5
		MPP1		ANKRD36C	FXR2	SMG8
		MPP4		ANKRD49	FYTTD1	SMIM10L1
		MRPS23		ANKS1B	GAB2	SMIM4
		MRTFA		ANO4	GABPB2	SMN1
		MRTFB		APAF1	GABRA2	SMOC2
		MSRB1		APLP1	GABRB3	SOGA1
		MSRB2		ARHGEF26	GABRD	SOX12
		MST1R		ARRDC1-AS1	GAK	SP2
		MTA1		ARV1	GALNT18	SRGAP3
		MTCL1		ASTE1	GALNT8	SRRM3
		MTPN		ATG12	GAR1	SRSF6
		MTUS2		ATP11B	GAREML	STARD10
		MVP		ATP5A1	GBA2	STAT4
		MYADM		ATP5C1	GBF1	STOX2
		MYBPC1		B3GNT5	GDAP1	STX2
		MYBPC2		BCO2	GDF1	TAB1
		MYBPC3		BPNT1	GEMIN6	TAPBP
		MYBPH		BTBD6	GET4	TBC1D10B
		MYH1		C1S	GGT5	TBC1D13
		MYH14		CADPS2	GGT7	TBC1D2B
		MYH2		CASP8AP2	GHDC	TBL2
		MYH3		CBWD7	GIMAP7	TBL3
		MYH4		CC2D1B	GIMAP8	TEX2
		MYH6		CCDC102B	GIT1	THBS4
		MYH7		CCDC144A	GJC2	TIMP2
		MYH8		CCDC18	GLRX	TM9SF4
		MYL1		CCNYL1	GLT1D1	TMEM130
		MYL12A		CCT6P1	GLTSCR1	TMEM132C
		MYL12B		CD63	GMPPB	TMEM176B
		MYL2		CDC37L1	GNAL	TMEM251
		MYL3		CFAP69	GNL3L	TMEM50B
		MYL4		CHM	GNPAT	TMEM64
		MYL6B		CHUK	GOSR1	TMTC4
		MYL7		CIAPIN1	GPALPP1	TPD52
		MYL9		CIC	GPC1	TRAPPC2L
		MYLK2		CIRBP	GPC4	TRIM13
		MYLK3		CKB	GPD1L	TRIM22
		MYLPF		CLEC2B	GPD2	TRIM3
		MYO15		CLGN	GPR107	TRIM47
		MYO18B		CLK1	GPR162	TTI1
		MYO1A		CLYBL	GPR180	TXNIP
		MYO1G		CMYA5	GPR22	TYMP
		MYO1H		CNOT2	GPRC5C	UAP1
		MYO3A		CNTN5	GPX3	UNC13B
		MYO3B		COIL	GPX4	UNC13C
		MYO7A		COX11	GRAMD4	UNC13D
		MYO7B		COX19	GRIA3	UNK
		MYOC		CPSF3	GRIA4	URB2
		MYOM3		CRBN	GRIN2C	USP46
		MYOT		CRY1	GRWD1	UTP14A
		MYOZ1		CTAGE5	GSDMB	VPS52
		MYOZ2		CTB-191K22.5	GSTM1	VPS9D1
		MYOZ3		CTD-2303H24.2	GTPBP2	VSTM2L
		MYPN		CTXN2	GTPBP3	VTA1
		MYZAP		CUL5	GTPBP4	WDR3
		MZT1		CXorf57	GZF1	WDR89
		MZT2		CYB5R4	H1FX	WLS
		NARF		CYBB	HACE1	YIPF5
		NCKAP5		DAZAP1	HADHA	ZBTB17
		NCOA5		DCUN1D4	HCFC1	ZBTB18
		NDC80		DDX5	HCFC2	ZC3H4
		NDE1		DDX50	HDAC5	ZC3H7B
		NDEL1		DENND4A	HEATR5A	ZDHHC5
		NDN		DENND4B	HECA	ZMYM3
		NDOR1		DGKB	HELQ	ZNF219
		NDRG1		DGKD	HENMT1	ZNF322
		NEB		DGKI	HES6	ZNF365
		NEDD1		DPAGT1	HGH1	ZNF408
		NEIL2		DPP6	HIF1AN	ZNF461
		NEK2		DPY19L2	HIF3A	ZNF517
		NEK4		DYM	HINT2	ZNF525
		NEK7		EIF3E	HK2	ZNF565
		NEK8		EIF3G	HLA-DMB	ZNF587
		NEK9		EIF4G2	HMBS	ZNF594
		NES		EIF4G3	HMGN4	ZNF75A
		NEURL4		EPHB2	HNRNPD	ZSCAN9
		NEXN		ERC1	HNRNPH1
		NFKB1		ESCO1	HPCAL4
		NINL		ESYT3	HR
		NIT2		ETV6	HS2ST1
		NKD2		FAM135B	HS6ST1
		NLRC3		FAM185A	HSD17B1
		NLRC5		FAM185BP	HSD17B14
		NME1		FAM208B	HSDL1
		NME2		FAM92A1	HSPBAP1
		NME8		FARSB	ICAM1
		NOD2		FAT4	ICAM3
		NOL9		FBXO27	ICE1
		NOS1		FBXO41	IDE
		NOS2		FILIP1L	IFIT3
		NOTCH3		FIP1L1	IFIT5
		NOX4		FUK	IFNAR1
		NPC1L1		FXR1	IFRD1
		NPFFR2		GAS5	IGFBP4
		NPHP4		GFOD1	IGFLR1
		NPHS1		GIN1	IGSF1
		NPM3		GLCCI1	IL17RA
		NR0B1		GNE	IL17RC
		NR1I2		GNPTAB	IL18BP
		NR1I3		GPM6A	IL1RL1
		NRAP		GPR19	IL3RA
		NRP1		GRB14	IMMP2L
		NSFL1C		GRIN1	IMPDH1
		NUBP2		GRK4	INPP4A
		NUDCD2		GSPT2	INPP5A
		NUDCD3		GTF2H1	INPP5J
		NUDT21		HDAC2	INTS12
		NUP62		HEATR1	INTS7
		NUP85		HIVEP3	INTS9
		NUSAP1		HKR1	IRAK1
		OBSCN		HLA-DQB1	IREB2
		OBSL1		HMGB3	IRF2BPL
		OCM		HNRNPUL2	ISOC2
		ODF1		HS6ST2	ITFG1
		ODF3		ICE2	ITGA7
		ODF3L2		IFI27	ITGB2
		ODF4		IL12RB2	ITPR3
		OFCC1		INPP5B	IVD
		OLA1		IPMK	IZUMO4
		OLFR13		ISG20L2	JAG2
		ONECUT2		ITGB8	JAGN1
		OPRM1		ITPKC	JMJD1C
		PADI6		KANSL3	JRKL
		PAK1		KDM5A	KANK3
		PARD6A		KHDRBS1	KAT5
		PARVB		KIAA0391	KBTBD7
		PARVG		KIAA1211	KCNAB1
		PATJ		KIAA1549	KCNH2
		PAWR		KIAA1841	KCNQ5
		PAX2		KIAA1919	KCTD1
		PCLAF		KIAA2026	KCTD10
		PCNA		KLHDC10	KCTD12
		PCP4		KLHL18	KCTD4
		PDCD5		KLHL24	KCTD9
		PDCD6IP		L1CAM	KDM1A
		PDE6G		LACE1	KDM2A
		PDLIM2		LDB2	KDM4A
		PDLIM7		LINC00665	KDM6B
		PEA15A		LINGO2	KHNYN
		PEX14		LMBR1	KIAA0319
		PFN2		LRIG1	KIAA0355
		PFN3		LRRFIP2	KIAA0513
		PFN4		LRRK1	KIAA1147
		PGM5		LRRN1	KIAA1161
		PHACTR1		LYVE1	KIAA1324L
		PHAX		MBP	KIAA1462
		PHF6		MCF2L2	KIAA1522
		PHLDB2		MCHR2	KIDINS220
		PICK1		MDM2	KLF13
		PIK3R5		ME3	KLF6
		PINK1		MEPE	KLF9
		PINX1		MESDC2	KLHDC1
		PIP5K1C		METTL10	KLHDC2
		PITPNM1		METTL25	KLKB1
		PKD2L1		METTL6	KPNA1
		PKHD1		MEX3C	KPNA2
		PKNOX2		MINA	KPNA3
		PKP2		MIS12	KRBA1
		PLA2G3		MIS18BP1	KRBA2
		PLA2G4C		MPP6	KREMEN1
		PLEK2		MRPL30	LAMP5
		PLEKHA7		MRPS30	LARP1
		PLEKHG6		MTERF4	LARP4
		PLEKHH2		MTHFD2L	LAS1L
		PLEKHN1		MTRNR2L8	LDHD
		PLK3		MVB12B	LDLRAD4
		PLK4		MZT2A	LEMD3
		PLK5		N4BP2	LETMD1
		PLS1		NBAS	LGALS8
		PNP		NEMP1	LGALS9
		POC1A		NPLOC4	LGI1
		POF1B		NPY5R	LGR5
		POLR2C		NRIP1	LHX2
		POLR3H		NRXN1	LIMK1
		PPARG		NUP54	LIN37
		PPARGC1A		OLR1	LIX1L
		PPP1R12B		PAIP2	LMBR1L
		PPP1R42		PALB2	LMBRD1
		PPP1R9A		PCBP2	LMTK3
		PPP2CA		PCDHB14	LONP2
		PPP2CB		PCDHB8	LPGAT1
		PPP2R2A		PCYT1A	LRBA
		PPP2R2B		PGM5P2	LRFN2
		PPP2R5A		PHF21A	LRFN3
		PPP4C		PHYKPL	LRFN5
		PPP4R2		PIEZO2	LRP2BP
		PPP5C		PKD1	LRRC16B
		PQBP1		PKD1P6	LRRC23
		PRC1		PLGRKT	LRRC34
		PRICKLE3		PLIN2	LRRC40
		PRKACA		PMFBP1	LRRC47
		PRKAR1A		PMS1	LRRC61
		PRKCZ		PNPLA4	LRRC8B
		PRKN		POLE	LRRC8D
		PROCR		POLR3G	LRRTM1
		PROM1		POMGNT1	LRRTM2
		PRPH		PPP1R3E	LRSAM1
		PRUNE1		PPWD1	LSAMP
		PSEN2		PRPF38B	LSR
		PSMA1		PRRG1	LYSMD2
		PSMB5		PSME2	MAF
		PSTPIP1		PTPRA	MAF1
		PSTPIP2		PTPRS	MAMLD1
		PTGES3		PUS7	MAN1B1
		PTK2B		RABL2A	MAN1C1
		PTP4A1		RABL2B	MAN2B2
		PTPN20		RANBP3	MAN2C1
		PTPN3		RBM45	MANBA
		PTPN7		RBMXL1	MAP1LC3B2
		PTPRC		RCOR3	MAP2K3
		PTPRT		RELN	MAP3K7
		PVALB		RENBP	MAPK11
		PYCARD		REPS1	MAPK9
		RAB11A		RHOBTB3	2019-03-06
		RAB11B		RICTOR	2019-03-09
		RAB11FIP3		RNASEH2B	MASP2
		RAB11FIP5		RNF169	MATK
		RAB22A		RNF170	MBNL1
		RAB25		RNFT2	MBTPS1
		RAB27A		RP11-192H23.6	MCAT
		RAB29		RP11-495P10.1	MCEE
		RAB3A		RP11-507M3.1	MCOLN1
		RAB3B		RP11-894P9.1	MCUR1
		RAB3C		RP3-475N16.1	MDP1
		RAB3D		RP5-1113E3.3	ME1
		RAB6B		RPL14	ME2
		RAC1		RPS6KC1	MED14
		RAC2		RQCD1	MED17
		RAC3		RRBP1	MED21
		RAD51		RRN3P1	MED26
		RADIL		RSRC2	MEF2C
		RAE1		RUNDC1	MEMO1
		RANBP10		SCAF8	METRN
		RAP1GAP2		SEC24D	METTL14
		RAPGEF3		SEC62	METTL17
		RAPSN		SECISBP2	METTL22
		RARA		SEMA4A	MFGE8
		RASSF1		SEMA4D	MFN1
		RASSF10		SENP6	MFNG
		RASSF3		SEPT7P2	MGAT4A
		RASSF5		SERAC1	MGAT5B
		RCAN3		SERGEF	MGME1
		RCC2		SH3D21	MIER1
		RCSD1		SIRPB1	MIER2
		REEP1		SLC24A5	MIF
		REEP2		SLC25A16	MIPEP
		REEP4		SLC25A51	MLKL
		RELB		SLC2A13	MLST8
		RELL1		SLC35E1	MLXIPL
		RESF1		SLC35G2	MMD
		RFLNA		SLC37A4	MORC2
		RFLNB		SLC3A1	MORN5
		RGCC		SLC4A5	MOSPD2
		RGS14		SLC5A11	MPP3
		RHAG		SLC6A8	MRC2
		RHBG		SLITRK5	MROH7
		RHCG		SMC6	MRPL24
		RHO		SMPD4	MRPL51
		RHOA		SOS1	MRPL57
		RHOBTB1		SOS1-IT1	MRPS18B
		RHOF		SQSTM1	MRPS2
		RILPL2		SRPK1	MRPS22
		RIMBP3		SSBP4	MRPS27
		RIMS4		STAU1	MSANTD3
		RIN1		STX10	MSI1
		RINL		STX6	MSL1
		RIPK2		STXBP5L	MSMO1
		RIPOR2		SYTL5	MSMP
		RITA1		TARBP2	MST1
		RMDN1		TAS2R19	MTDH
		RMDN2		TAS2R31	MTFR1L
		RND1		TAS2R43	MTHFD1L
		ROR1		TBC1D1	MTHFR
		ROR2		TGFBR2	MTM1
		RP1		THAP6	MTMR1
		RP1L1		TLE4	MTMR4
		RP2		TMBIM4	MTX1
		RPGRIP1		TMEM131	MUC20
		RPP25		TMEM132D	MUL1
		RPS3		TMEM135	MXRA7
		RPS7		TMEM165	MXRA8
		RSPH1		TMEM25	MYBBP1A
		RSPH3A		TMEM57	MYCBP
		RSPH3B		TMEM97	MYEOV2
		RSPH4A		TNRC6C	MYO15B
		RSPH9		TPI1	NACC2
		RTCB		TPT1-AS1	NAMPT
		RTKN		TRAM1L1	NAPG
		RTRAF		TRIM38	NBPF15
		S100A4		TRIM69	NBR1
		S100A6		TRO	NCBP1
		S100A8		TSC22D2	NCBP3
		S100A9		TYW1B	NCF4
		SAA1		UBE2V1	NCKAP1L
		SAA2		UBXN8	NCKIPSD
		SAC3D1		ULK4	NCSTN
		SAG		USF3	NDUFA4L2
		SAP30BP		USP11	NDUFB2
		SASS6		USP36	NDUFB4
		SAXO1		UXS1	NECAB1
		SAXO2		WDR70	NEGR1
		SCIN		WNK1	NEURL1
		SCN5A		ZBTB8OS	NFIC
		SCNN1A		ZC3H3	NFIL3
		SCTR		ZC3H8	NFKBIB
		SELE		ZCCHC6	NFKBIL1
		SELENOS		ZCCHC7	NHSL1
		SERP1		ZDHHC23	NISCH
		SGCA		ZFAND5	NKIRAS2
		SGCB		ZFP2	NKX2-2
		SGCD		ZFP37	NLK
		SGCE		ZKSCAN2	NME6
		SGCG		ZMYND11	NMI
		SGCZ		ZNF131	NMNAT2
		SGO1		ZNF235	NOC3L
		SGPP1		ZNF236	NOD1
		SH2B2		ZNF253	NOL4
		SH3KBP1		ZNF3	NOL6
		SHANK2		ZNF354A	NOMO1
		SHCBP1		ZNF483	NOMO3
		SHCBP1L		ZNF493	NOP9
		SHROOM2		ZNF506	NOX1
		SHROOM4		ZNF527	NPIPB15
		SHTN1		ZNF597	NPIPB4
		SKA1		ZNF638-IT1	NPTX1
		SKA2		ZNF749	NPY1R
		SKA3		ZNF772	NRBP2
		SKAP1		ZNF790	NRXN2
		SKI		ZNF793	NSDHL
		SKP1A		ZNF852	NSRP1
		SLC16A1		AARS2	NT5DC2
		SLC25A5		ABCB1	NT5E
		SLC25A54		ABCC5	NTNG2
		SLC26A5		ABHD5	NUDT12
		SLC34A1		ABHD6	NUP160
		SLC4A1		ACBD3	NUP50
		SLC6A2		ACSBG1	NUP58
		SLC6A4		ACVR2A	NXN
		SLC7A11		ACVRL1	NXPH3
		SLC8A3		ADCY1	NYAP1
		SLC9A3R1		ADCY6	OAT
		SMAD2		ADGRL4	ORAI1
		SMAD7		ADNP2	OSBP2
		SMTN		ADRBK2	OSBPL3
		SMTNL1		AFG3L2	OSBPL5
		SMTNL2		AGAP9	OSBPL7
		SNAP29		AGK	OSGEP
		SNCB		AGO4	OTUD7A
		SNCG		AHCTF1	OXA1L
		SNPH		AHDC1	P2RX4
		SNTA1		AIDA	P2RY13
		SNTB1		AIMP1	P3H3
		SNTB2		AIP	PABPN1
		SNTG1		AKAP8L	PACRGL
		SNTG2		AKR1C3	PAMR1
		SNX4		ALDH18A1	PAN2
		SORBS3		ALKBH1	PANK4
		SPACA9		ANAPC2	PAQR4
		SPAG16		ANKLE2	PAQR6
		SPAG17		ANKRD13A	PARP10
		SPAG4		ANKRD17	PCBD2
		SPAG6L		ANKRD42	PCDH10
		SPATA31		ANKS6	PCDH8
		SPATA32		ANP32E	PCDHGB7
		SPATA7		ANXA7	PCDHGC5
		SPATC1		AOAH	PCNX
		SPATC1L		AP2M1	PCNXL3
		SPEF1		AP4M1	PCSK2
		SPERT		AP5M1	PCSK6
		SPICE1		APOA1BP	PCTP
		SPIN1		APOO	PCYOX1L
		SPIRE2		ARF5	PDCD2L
		SPOUT1		ARFGAP2	PDE2A
		SPRY2		ARFGAP3	PDE6B
		SPTA1		ARHGAP17	PDHA1
		SPTBN1		ARHGAP22	PDIA3
		SPTBN5		ARHGDIA	PDZD2
		SRC		ARL14EP	PEBP4
		SRCIN1		ARMCX1	PEF1
		SRPRB		ARMT1	PELP1
		SSX2IP		ARSA	PEX10
		STK17B		ASH1L	PEX13
		STMN1		ASIC4	PEX3
		STMN2		ASMTL	PEX5L
		STMN3		ASNSD1	PEX7
		STMN4		ASXL1	PFKL
		STMND1		ATF2	PGM3
		STN1		ATF6	PGS1
		STOM		ATF7	PHF24
		STOML2		ATG4C	PHF5A
		STX1B		ATP1B2	PHLDA1
		STX4A		ATRAID	PHLDB1
		STXBP1		ATRX	PHRF1
		SVIL		AVEN	PI16
		SYBU		AVL9	PI4KA
		SYCE1L		BATF3	PIANP
		SYNE3		BAZ1B	PIAS3
		SYNJ2		BBS10	PIGN
		SYNPO		BBX	PIGQ
		SYNPO2L		BCAR3	PIGV
		SYTL4		BCHE	PIGX
		TAF1A		BCKDHB	PIK3CB
		TAF5		BCL2L2	PILRA
		TAGLN		BCLAF1	PIM3
		TAP1		BEND5	PINLYP
		TAX1BP3		BFAR	PIPOX
		TBC1D21		BHLHB9	PISD
		TBC1D31		BLM	PKIA
		TBCB		BLMH	PLA2G15
		TBCCD1		BMPR1A	PLA2G7
		TBCD		BMS1	PLAA
		TCAP		BOP1	PLCD4
		TCP11L1		BORCS8	PLD1
		TCTE1		BRE	PLD4
		TCTE3		BRF1	PLEKHO2
		TCTEX1D2		BSG	PLP2
		TCTEX1D4		BTBD10	PLPP7
		TCTN1		BTN3A1	PLPPR3
		TEC		BUD13	PLTP
		TEKT1		BZW1	PMEPA1
		TEKT2		C10orf76	PMPCB
		TENM1		C12orf65	PNMA3
		TEX35		C16orf13	PNO1
		TFAP2A		C16orf52	PNPLA2
		TGFB1I1		C17orf51	PNPLA7
		TLNRD1		C18orf8	PNPO
		TMEM201		C1GALT1	POGZ
		TMEM216		C1GALT1C1	POLA2
		TMEM63A		C1orf131	POLK
		TMEM63B		C1orf162	POLN
		TMOD2		C21orf59	POLR1A
		TMOD4		C2orf42	POLR3GL
		TMSB10		C3orf70	POMT2
		TMSB15A		C4orf32	PON2
		TMSB15B1		C4orf33	PPIC
		TMSB15B2		C5orf51	PPIL6
		TMSB15L		C7orf61	PPM1J
		TMSB4X		C9orf64	PPP1R15B
		TMUB1		C9orf85	PPP1R16A
		TNNC1		CA11	PPP1R1A
		TNNC2		CA14	PPP1R21
		TNNI1		CA4	PPP1R3F
		TNNI2		CA7	PPP2R1B
		TNNI3		CAAP1	PPP3CA
		TNNT1		CAB39	PPP3CB
		TNNT3		CABIN1	PPP6R1
		TNS4		CABLES1	PPP6R3
		TOGARAM1		CABP1	PPT2
		TOP2A		CACNA1G	PQLC3
		TOR1A		CACNA2D3	PRDX3
		TOR1AIP1		CAPN7	PRDX5
		TPGS1		CAPS	PRICKLE1
		TPM1		CARF	PRKAG2
		TPM2		CASD1	PRKRA
		TPM4		CASP1	PROS1
		TPPP		CASP4	PROSC
		TPPP2		CATSPER2	PRPF38A
		TPPP3		CBFB	PRPF4
		TPX2		CBLL1	PRPF40B
		TRAF4		CCAR2	PRPS1
		TRAK2		CCBL1	PRRT1
		TRIM32		CCDC109B	PRTFDC1
		TRIM46		CCDC136	PSD
		TRIM54		CCDC174	PSMD9
		TRIM63		CCDC180	PSPH
		TRIM67		CCDC25	PTBP2
		TRMT10A		CCDC28A	PTCD1
		TRPC4		CCDC43	PTCH1
		TRPC5		CCNG2	PTCHD2
		TRPC6		CCNK	PTDSS2
		TRPV4		CCNL1	PTGES3L-AARSD1
		TSEN2		CCNL2	PTPN6
		TSG101		CCR1	PTPN9
		TSGA10		CD302	PTPRE
		TSGA10IP		CD58	PTPRJ
		TSKS		CD68	PTPRO
		TSSK2		CD81	PTRF
		TTBK2		CDC23	PUM2
		TTC23L		CDC5L	PUS1
		TTC26		CDK13	PUS7L
		TTC30A1		CDK17	PYDC1
		TTC30B		CDK20	PYGB
		TTI2		CDK5RAP1	PYM1
		TTL		CDK8	PYROXD2
		TTLL1		CDKL3	QPRT
		TTLL10		CDKN2AIP	QRICH1
		TTLL13		CEBPZ	QRSL1
		TTLL5		CERS5	R3HCC1
		TTLL6		CFAP43	RAB21
		TTLL8		CFAP97	RAB24
		TTLL9		CHD1	RAB32
		TUBA1A		CHD2	RABGAP1L
		TUBA1B		CHD5	RABGGTA
		TUBA1C		CHKA	RAD1
		TUBA3A		CHMP1B	RAD21
		TUBA3B		CHRDL1	RAD51C
		TUBA4A		CHSY1	RAF1
		TUBA8		CIRH1A	RALGAPA2
		TUBAL3		CKLF	RALY
		TUBB1		CLCN6	RANBP3L
		TUBB2A		CLDN11	RAP2C
		TUBB2B		CLEC16A	RASA1
		TUBB4B		CLN5	RASA2
		TUBB5		CMTR2	RASA3
		TUBB6		CNNM1	RASAL1
		TUBG1		CNOT1	RASGRP3
		TUBG2		CNOT10	RASSF8
		TUBGCP3		CNOT11	RBFOX1
		TULP1		CNOT4	RBKS
		TULP3		CNOT6	RBM10
		TWF1		CNPY4	RBM12B
		TWF2		CNTNAP3	RBPMS
		TXNDC2		COG6	RBSN
		TXNDC9		COG7	RCCD1
		TYK2		COL11A1	RCN3
		UBXN6		COL18A1	RDH13
		UCMA		COL24A1	RECQL4
		ULBP1		COL5A2	RFPL2
		UMOD		COLEC12	RGAG4
		UNC119		COPA	RGMA
		UNC5C		COPS2	RGS10
		UPP2		COQ2	RGS4
		USH1C		COX18	RHBDF1
		USH1G		CPEB2	RHOG
		USH2A		CPNE8	RHOT2
		USP2		CPSF2	RHPN1
		UXT		CPSF6	RIC3
		VANGL2		CPVL	RINT1
		VAPA		CRISPLD2	RLIM
		VASH1		CRNKL1	RMND5A
		VASH2		CROCCP2	RNASE2
		VBP1		CROT	RNASEH2A
		VCAM1		CSGALNACT1	RNF135
		VIL1		CSNK1G3	RNF14
		VILL		CTA-963H5.5	RNF185
		VIM		CTCF	RNF19B
		VPS18		CTD-2349B8.1	RNF2
		VPS4A		CTSD	RNF26
		WASF1		CUL2	RNF4
		WASF2		CUL4B	RNF40
		WASF3		CUTA	RNF5
		WASHC1		CWC25	RNH1
		WBP2NL		CWF19L2	ROM1
		WDPCP		CX3CR1	RP11-4K16.2
		WDR13		CYC1	RP11-80H18.3
		WDR34		CYP20A1	RP4-539M6.19
		WDR35		CYP2U1	RP5-1052I5.2
		WDR54		CYP4V2	RPA1
		WDR62		CYP51A1	RPL5
		WDR63		DAP3	RPL7A
		WDR66		DCP1B	RPL9
		WDR73		DCUN1D2	RPLP1
		WHRN		DDT	RPS16
		WIPF3		DDX18	RPS2
		WIPI1		DDX20	RPS24
		WRAP73		DDX24	RPS6KA4
		XIRP1		DDX39B	RPTOR
		XIRP2		DDX46	RRAS2
		XRCC2		DDX55	RRN3
		YPEL5		DEK	RRP1B
		YTHDF2		DENND6A	RRS1
		YWHAE		DENR	RSPRY1
		ZBTB49		DFNA5	RTN4
		ZC3H12A		DFNB59	RUVBL1
		ZFP12		DGKZ	RXRA
		ZFP131		DHFR	S1PR5
		ZFP174		DHX15	SAMD4B
		ZFP185		DHX16	SAT1
		ZFP207		DHX29	SBF2
		ZFP322A		DHX32	SCAF4
		ZFP365		DHX36	SCARA3
		ZFP397		DHX40	SCARF1
		ZFP715		DICER1	SCFD2
		ZFP804A		DIEXF	SCRN3
		ZMYND10		DIMT1	SCRT1
		ZYX		DIRC2	SCUBE2
				DIS3	SDHA
				DLAT	SDHAF2
				DMPK	SDHAF4
				DMXL2	SDR39U1
				DNAJC1	SDSL
				DNAJC2	SEC13
				DNAJC25	SEC23A
				DNAJC28	SEC23B
				DNAJC3	SEC23IP
				DNASE2	SEMA3B
				DNMT1	SEMA4C
				DNTTIP2	SEMA5B
				DOCK4	SEPN1
				DOPEY1	2019-09-10
				DPY19L4	2019-09-11
				DRAP1	SERPINF1
				DTX4	SETD1A
				DTYMK	SETD6
				DYX1C1	SETD8
				DZIP3	SEZ6
				E2F5	SFXN4
				ECD	SGF29
				ECHDC2	SGK494
				EDEM3	SH2D3C
				EEF1D	SH3BP5L
				EEF2K	SH3RF1
				EFCAB7	SH3YL1
				EFR3A	SHANK1
				EHMT1	SHF
				EIF2A	SIAE
				EIF2AK2	SIDT2
				EIF2B3	SIGLEC10
				EIF3K	SIGMAR1
				EIF5	SIPA1
				ELAC1	SIPA1L2
				ELAVL2	SIRT6
				ELF2	SLC11A2
				ELFN2	SLC12A6
				ELMOD1	SLC12A9
				ELMSAN1	SLC16A8
				ELOVL2	SLC19A1
				ELP2	SLC20A1
				ELP6	SLC20A2
				EMC3	SLC22A5
				ENOX1	SLC24A3
				ENPP5	SLC25A11
				ENTPD6	SLC25A29
				EPC1	SLC25A3
				EPC2	SLC26A6
				EPDR1	SLC29A1
				EPHX2	SLC2A6
				EPM2A	SLC30A3
				EPM2AIP1	SLC35B3
				EPRS	SLC37A1
				ERAL1	SLC39A3
				ERBB3	SLC3A2
				ERCC1	SLC40A1
				ERCC5	SLC4A11
				ERGIC2	SLC4A4
				ERI2	SLC6A13
				ERICH1	SLC7A4
				ERMP1	SLC7A5
				ERO1B	SLC9A3
				ERV3-1	SLC9A6
				ESF1	SLC9A8
				EVI2B	SLC9A9
				EXOC1	SMAD3
				EXOC4	SMARCD2
				EXOC5	SMC2
				EXOC6	SMG1
				EXOSC10	SMNDC1
				EXOSC9	SMOX
				FAM111A	SMPDL3A
				FAM114A1	SMYD2
				FAM118A	SNAP47
				FAM118B	SND1
				FAM120A	SNRK
				FAM133A	SNRPA
				FAM133B	SNUPN
				FAM171B	SNX1
				FAM172A	SNX11
				FAM175B	SNX27
				FAM179B	SNX7
				FAM195B	SOCS2
				FAM200B	SORL1
				FAM204A	SOWAHA
				FAM20C	SOX13
				FAM214A	SOX21
				FAM217B	SP1
				FAM21A	SPAG1
				FAM21C	SPARCL1
				FAM228B	SPATA13
				FAM234A	SPATA2
				FAM35A	SPATA33
				FAM49A	SPG21
				FAM63A	SPHKAP
				FAM91A1	SPSB3
				FAN1	SPTLC1
				FAS	SRD5A1
				FASTKD1	SRD5A3
				FASTKD5	SREBF1
				FBXO21	SRSF10
				FBXO28	SRSF11
				FBXO33	SRSF12
				FBXO38	SSRP1
				FBXO42	ST20
				FEM1C	ST8SIA1
				FEZ2	STAC2
				FGGY	STAM2
				FKBP8	STAMBPL1
				FNBP4	STARD3
				FNDC5	STBD1
				FNIP2	STEAP1
				FO538757.2	STK11IP
				FOCAD	STK3
				FOXN2	STK40
				FOXN3	STRADA
				FPR1	STRIP1
				FTSJ3	STRN4
				FXN	STX17
				G3BP2	STX4
				GAB1	STX7
				GALNS	STXBP3
				GALNT1	STXBP5
				GALNT11	SUCO
				GALNT7	SUGP1
				GALNTL5	SULT1C4
				GAPVD1	SUN1
				GARNL3	SUSD4
				GBE1	SUSD6
				GCC2	SUV420H1
				GCLM	SV2A
				GDI1	SVBP
				GDI2	SVOP
				GDPD1	SYK
				GEMIN5	SYNGAP1
				GFM1	SYNGR1
				GFM2	SYS1
				GGCX	SYT3
				GID4	SYT4
				GJB6	SYT7
				GKAP1	SYTL2
				GLB1	SYVN1
				GLIPR1	SZT2
				GLTSCR1L	TAC3
				GLUD1	TACO1
				GMPS	TAF1C
				GNPTG	TAF5L
				GNS	TANC1
				GOLGA1	TANGO6
				GOLGA3	TAP2
				GOLGA4	TAPBPL
				GOLPH3L	TARDBP
				GOLT1B	TBC1D16
				GON4L	TBC1D20
				GOPC	TBC1D25
				GPAM	TBC1D4
				GPATCH4	TBC1D9B
				GPATCH8	TBKBP1
				GPBP1L1	TCEB3
				GPC5	TCFL5
				GPCPD1	TCOF1
				GPR155	TDRKH
				GPR75	TEAD4
				GPR85	TESPA1
				GPRASP2	TEX10
				GPT2	TEX30
				GRB2	TF
				GREB1	TFAM
				GRINA	TFE3
				GRM7	TGFB2
				GSPT1	TGFBR3L
				GTDC1	TGFBRAP1
				GTF3A	TGIF1
				GTF3C1	THADA
				GTF3C2	THAP9
				GTF3C3	THBS2
				GTPBP8	THBS3
				GUF1	THOC3
				GUK1	THRAP3
				HACD3	THRB
				HACD4	TIGD1
				HEATR3	TIMM21
				HEATR6	TIMM8A
				HECTD4	TIPARP
				HERC6	TLE2
				HIVEP1	TLK1
				HLTF	TM9SF1
				HMGCR	TMCO6
				HMGXB4	TMEM104
				HNRNPA2B1	TMEM106C
				HNRNPA3	TMEM108
				HNRNPDL	TMEM110-MUSTN1
				HNRNPH3	TMEM120A
				HPS3	TMEM123
				HSD17B11	TMEM125
				HSPA4	TMEM132A
				HSPA4L	TMEM140
				HTATSF1	TMEM151A
				HUS1	TMEM155
				ICA1	TMEM161A
				ICA1L	TMEM163
				IFI16	TMEM164
				IFRD2	TMEM167B
				IGHMBP2	TMEM179
				IKZF5	TMEM179B
				IMPA1	TMEM180
				IMPDH2	TMEM199
				ING1	TMEM255A
				INO80C	TMEM35
				INO80E	TMEM39A
				INSIG2	TMEM53
				IPO11	TMEM55B
				IPPK	TMEM70
				IQCA1	TMEM8A
				IQSEC2	TMEM98
				ITGA3	TMEM99
				ITGA6	TNFSF13
				ITGAE	TNIP1
				ITGB5	TNPO2
				ITPKB	TNS3
				ITPR2	TOB2
				JARID2	TOM1L2
				JMJD7-PLA2G4B	TOMM40L
				KANK1	TOP3A
				KANSL1L	TOR1AIP2
				KBTBD6	TP53
				KCNIP2	TP53BP2
				KCNJ3	TP53I11
				KCNRG	TP53TG5
				KCTD3	TPCN1
				KIAA0100	TPP2
				KIAA0226L	TPST2
				KIAA0319L	TRERF1
				KIAA0430	TRIL
				KIAA0556	TRIM14
				KIAA1033	TRIM25
				KIAA1143	TROVE2
				KIAA1429	TRPC4AP
				KIAA1551	TRPM2
				KIAA1715	TSC22D1
				KIN	TSC22D4
				KLF3	TSEN54
				KLHDC4	TSSC4
				KLHL9	TTC19
				KLK6	TTC33
				KMT2C	TTC38
				KMT2D	TTC5
				KPNA5	TTC7A
				KPNA6	TTF1
				KRCC1	TUFM
				KRR1	TVP23A
				KSR1	TWSG1
				L3MBTL2	TXNDC15
				LACC1	TXNRD2
				LAMA3	U2AF1L4
				LAMA4	UBA6
				LAMB1	UBA7
				LAP3	UBE2D4
				LARGE	UBE2S
				LARP1B	UBR2
				LARS	UCKL1
				LBR	UGCG
				LCNL1	ULK2
				LEMD2	UPRT
				LGI3	UQCRC1
				LGR4	UROD
				LIAS	USF1
				LIFR	USMG5
				LIG1	USP14
				LIG4	USP19
				LINC00202-1	USP38
				LINC01420	USP43
				LINS1	USP5
				LIPT1	USP8
				LIX1	USP9Y
				LNP1	VAC14
				LNX1	VARS2
				LONRF1	VAV1
				LPCAT2	VCAN
				LRCH3	VCPKMT
				LRP1B	VGF
				LRRC16A	VMA21
				LRRC28	VPS13A
				LRRC37A3	VPS28
				LRRC37B	VPS33B
				LRRC41	VPS37D
				LRRC6	VWA1
				LRRFIP1	VWF
				LRRIQ1	WBP1L
				LSM10	WBP5
				LTN1	WBSCR17
				LUC7L	WDFY1
				LYSMD1	WDR24
				LYSMD3	WDR36
				LYSMD4	WDR45
				LZIC	WDR6
				MAGED2	WDR61
				MAN2B1	WDR74
				MANSC1	WDR83
				MAP4K3	WDSUB1
				MAP4K5	WRAP53
				2019-03-01	WWC2
				2019-03-07	WWC3
				MARS	WWP2
				MATR3	XAF1
				MBD4	XBP1
				MBD6	XKR8
				MCM3AP	XPNPEP1
				MCM4	XPO5
				MDC1	XRCC1
				MDH1B	YAE1D1
				MED13L	YEATS4
				MED16	YIF1A
				MED23	YPEL1
				MED8	YPEL3
				MEF2A	YTHDF3
				MEF2B	ZBED1
				MEGF10	ZBED5
				MEIS2	ZBED6
				MERTK	ZBTB1
				METTL18	ZBTB16
				METTL2B	ZBTB44
				MFAP3L	ZDHHC13
				MFSD11	ZDHHC22
				MGP	ZEB1
				MIA3	ZFP28
				MILR1	ZNF138
				MINPP1	ZNF142
				MIOS	ZNF195
				MKL2	ZNF197
				MLLT10	ZNF213
				MLLT3	ZNF22
				MLYCD	ZNF224
				MMADHC	ZNF227
				MMP24-AS1	ZNF25
				MOCS2	ZNF254
				MOK	ZNF26
				MON1B	ZNF320
				MOXD1	ZNF331
				MPDZ	ZNF333
				MPHOSPH8	ZNF350
				MPPE1	ZNF397
				MRE11A	ZNF41
				MRPL1	ZNF410
				MRPL47	ZNF415
				MRPS28	ZNF420
				MRPS5	ZNF423
				MSH2	ZNF432
				MSH6	ZNF44
				MSL2	ZNF444
				MT1E	ZNF48
				MTA2	ZNF512
				MTCH2	ZNF536
				MTERF1	ZNF544
				MTERF2	ZNF547
				MTF2	ZNF558
				MTFMT	ZNF559-ZNF177
				MTFR1	ZNF579
				MTHFD2	ZNF589
				MTIF2	ZNF592
				MTIF3	ZNF615
				MTMR12	ZNF649
				MTMR7	ZNF653
				MTPAP	ZNF662
				MTRF1	ZNF667
				MTURN	ZNF672
				MUM1L1	ZNF684
				MUT	ZNF687
				MYNN	ZNF740
				MYOF	ZNF746
				MYPOP	ZNF76
				N4BP2L2	ZNF783
				N6AMT1	ZNF785
				NAA25	ZNF827
				NAA35	ZNF836
				NAALAD2	ZNF91
				NACAD	ZNHIT2
				NADK	ZSCAN30
				NAF1	ZSCAN32
				NANS	ZSWIM1
				NARFL	ZZEF1
				NARS2
				NASP
				NAT10
				NBN
				NBPF11
				NBPF9
				NCAM2
				NCAPD2
				NCK1
				NCOA6
				NDRG2
				NDST2
				NDUFAF7
				NDUFB1
				NDUFB5
				NDUFS8
				NDUFV1
				NEK11
				NEMF
				NEO1
				NETO2
				NEUROD6
				NFASC
				NGLY1
				NIFK
				NIM1K
				NKAPL
				NKTR
				NLGN2
				NLN
				NLRP1
				NMT1
				NMT2
				NNT
				NOL10
				NOL11
				NOLC1
				NOP14
				NOP58
				NPAT
				NPIPA1
				NR2C1
				NR2E1
				NR4A1
				NRAS
				NRDE2
				NSMAF
				NSUN6
				NT5M
				NUB1
				NUCB1
				NUDCD1
				NUDT17
				NUFIP1
				NUP107
				NUP153
				NUP155
				NUP214
				NUP35
				NUP43
				NUP88
				NVL
				NWD1
				NXT1
				OCRL
				OGFOD1
				OGFRL1
				OMA1
				OPTN
				OR2L13
				ORAI3
				ORC3
				ORC5
				OSBP
				OSBPL11
				OSBPL1A
				OSMR
				OSTC
				OTUD4
				OTUD6B
				OXNAD1
				P2RY12
				P4HA1
				P4HA2
				PAICS
				PAIP1
				PAK4
				PALMD
				PANK2
				PAPD4
				PAPD5
				PAPD7
				PAPSS1
				PARN
				PARP14
				PATL1
				PAXBP1
				PBDC1
				PBRM1
				PCBP4
				PCDH17
				PCDH7
				PCDHAC1
				PCDHB4
				PCDHGC3
				PCED1A
				PCF11
				PCGF3
				PCNXL4
				PCSK1
				PDE1A
				PDE7A
				PDE8A
				PDP1
				PDPR
				PDS5A
				PDZD7
				PDZD8
				PER3
				PEX1
				PEX2
				PFKFB2
				PFKM
				PGBD1
				PHC1
				PHF14
				PHF2
				PHKA1
				PHLPP1
				PHTF1
				PHTF2
				PI4KB
				PIAS1
				PIAS2
				PIGM
				PIGO
				PIK3C3
				PIK3R1
				PIK3R3
				PIP4K2A
				PIR
				PITRM1
				PKNOX1
				PLCXD1
				PLD3
				PLEKHA3
				PLEKHG1
				PLEKHM1
				PLPP5
				PLXNB1
				PLXNC1
				PML
				PNCK
				PNISR
				PNPLA6
				PNPLA8
				PNPT1
				POFUT2
				POGK
				POGLUT1
				POLE3
				POLR2B
				POLR3C
				POLR3D
				POPDC3
				POR
				PPAT
				PPFIBP1
				PPFIBP2
				PPHLN1
				PPIE
				PPIG
				PPIL2
				PPIP5K2
				PPM1D
				PPP1R10
				PPP1R13B
				PPP2R3B
				PPP2R5E
				PRDM4
				PRIMPOL
				PRKAA1
				PRKAG1
				PRKCA
				PRKCH
				PRKCSH
				PRKRIR
				PRMT2
				PRMT3
				PROCA1
				PRPF18
				PRPF4B
				PSAT1
				PSMC2
				PSMC5
				PSME4
				PTCD3
				PTGDS
				PTH1R
				PTMS
				PTPDC1
				PTPN2
				PTPRK
				PTPRZ1
				PXMP2
				PYROXD1
				QSER1
				QSOX2
				RAB7A
				RAD23B
				RALGAPB
				RALYL
				RANBP2
				RANBP6
				RARS2
				RAVER1
				RB1CC1
				RBBP4
				RBBP7
				RBBP8
				RBM12
				RBM15B
				RBM19
				RBM27
				RBM28
				RBM34
				RBM6
				RBMX2
				RCAN2
				RCL1
				RCN2
				RDH14
				REC8
				RECQL
				REV1
				REXO1
				REXO4
				RFC1
				RFPL1
				RFT1
				RFTN1
				RGMB
				RHBDF2
				RHNO1
				RIC1
				RIMKLB
				RIN2
				RIT1
				RMI1
				RMND1
				RNF10
				RNF144A
				RNF182
				RNF216
				RNF219
[truncated: 703 more rows]

## Sheet: Sheet2
Control	AD
AC012358.8	AARS
ACSL6	ACBD6
ADD1	ACOT13
AHNAK	ADD1
AKAP9	ADD3
ALMS1	ADNP
ANK2	AHI1
ANK3	AMOTL2
AP2B1	ANKRD12
APPBP2	ANXA5
ARCN1	APBB1
ARNTL	APC
ASPH	ARCN1
ATF7IP	ARCN1
ATN1	ARCN1
ATP6V0A1	ARCN1
ATP6V1D	BCAN
B3GAT1	BPTF
BAZ2B	BSDC1
BEND6	C3
BGN	C5orf42
BMPR2	CCDC112
BOD1L1	CCDC181
C11orf58	CDC40
CALR	CENPC
CANX	CEP290
CCDC88A	CERK
CCDC88A	CFL1
CD74	CHD8
CDYL	CLIP1
CEP63	CTR9
CHMP3	CWC27
CLTA	CYTH1
COX4I1	DDX17
COX6B1	DDX21
CPE	DLGAP1
CREBRF	DNAJB4
CSNK2A1	DNAJB4
CSRP1	DOCK11
CYP1B1	DTNA
DAAM1	DYNC1H1
DCTN1	DYNC1H1
DENND5B	ECH1
DLG4	EDF1
DMTF1	EIF3A
DNAH7	EIF5B
DNAJB14	FAM184A
DROSHA	FAM184A
DST	FBXL5
DYNC1H1	FGFR1OP2
DYNC1H1	FOXJ3
DYNC1H1	GRIA2
DYNC1H1	GUCY1B3
EIF2S2	H3F3B
ENO1	HECTD1
EPN2	HIST1H1E
ETNPPL	HLA-A
FAF1	HLA-B
FAM184A	HLA-B
FAM193A	HLA-B
FERMT2	HLA-B
FEZ1	HLA-DRB1
FNDC3A	HLA-DRB1
FRA10AC1	HLA-DRB1
GABBR1	HLA-DRB1
GABRG2	HSPB8
GBP3	HYOU1
GIGYF2	HYOU1
GLG1	HYPK
GOLGB1	IKBKAP
GRIA2	ILF3
GRIPAP1	IPO5
HES1	IWS1
HIPK3	KAT6B
HIVEP2	KCNMA1
HLA-DPB1	KIAA0408
HMGN3	KIAA1109
HNRNPH2	KIAA1109
HNRNPK	KIF1B
HNRNPU	KIF3A
HOOK3	KIF5C
HSPA9	KMT2A
HYPK	KTN1
IGFBP7	LMAN1
ITGAV	MACF1
ITGB1	MAP1A
ITM2C	MAP1B
KCNMA1	MAP1B
KIF1B	MBNL2
KIF5B	MED13
KIF5C	MNS1
LIMCH1	MORF4L2
LMBRD2	MSH3
LMO7	NAA15
LPIN1	NDRG4
LRRC49	NDRG4
LRRC8A	NR2C2
MACF1	NSMF
MACF1	NUMA1
MACF1	OFD1
MAPKAP1	OSBPL8
MLH3	OXSR1
MSANTD4	PARP1
MTSS1	PBX1
MYH10	PCNT
NCOA2	PDE4DIP
NCOA7	PEG3
NCOR2	PHF3
NDUFA10	PHF3
NDUFB10	PHIP
NEBL	PNMAL1
NFE2L1	PPIL4
NKAP	PPM1B
NOL8	PRPF19
NPL	PRPF3
NRD1	PRRC2C
NSMF	PRRC2C
NUMA1	PRUNE2
OSBPL9	R3HDM1
OXR1	RAB11FIP2
PCBP1-AS1	RAB14
PCNT	RABL6
PDE4DIP	RAPGEF2
PEA15	RAPGEF6
PFKFB3	RBM17
PGRMC2	RBM26
PHF11	RBM26
PHF20L1	REV3L
PHF3	REV3L
PITPNB	ROBO1
PLCB1	ROCK1
PLEC	RPAP3
PNMA1	RPL10
PNMA1	RPN2
PPFIA1	RSF1
PPM1B	RTN3
PPP1R12A	SBNO1
PRDM2	SBNO1
PRKDC	SCLT1
PRPF39	SECISBP2L
PRR12	2019-09-02
PRR12	SIRPA
PRUNE2	SIRPA
PTP4A2	SLC14A1
PTPN11	SLC30A9
PTPRD	SMU1
R3HDM1	SNX14
RABEP1	SRRM2
RABEP1	SRSF5
RASSF4	STAG2
RBM17	STAG2
RBM25	STARD7
RERE	STARD7
RGL1	STAT2
RNF168	SULF2
ROCK2	SULF2
RTF1	SYF2
SCLT1	TACC1
SDC3	TAGLN3
2019-09-03	TBC1D15
2019-09-07	TCERG1
SERPING1	TPM3
SIK3	TPR
SIPA1L1	TPR
SLC1A2	TRAPPC8
SLC39A6	TRIM9
SLU7	TRIP12
SNHG1	TSPYL2
SSFA2	TSPYL2
STK38	UBR5
TAOK1	UQCRB
TARS	VIMP
TBCA	VMP1
TCEAL5	VPS13C
THRA	VPS41
TJP1	WAPL
TJP1	WASL
TOP2B	WASL
TP53BP1	WDR33
TPR	WHSC1L1
TRIM52	YLPM1
TRIM52	ZBTB47
TTYH1	ZC3H15
U2SURP	ZC3H6
UBE4A	ZFR
URI1	ZFR
USO1	ZFYVE16
USP48	ZHX1
VDAC1	ZNF33A
VPS13C	ABR
YWHAH	ACADVL
ZBTB4	ACOT13
ZC2HC1A	ADAM23
ZC3H13	AHCYL1
ZC3H13	AKAP1
ZFC3H1	AKAP11
ZFC3H1	AKAP6
ZFP36L1	ANK2
ZFP91	ANK2
AKAP12	ANK3
APC	ANKIB1
CDYL	ANKRD11
CHD3	ANKRD12
DNAH7	ANKRD12
FBXL5	ANKRD17
GRAMD3	AP2B1
HMBOX1	APC
KAT6B	ARCN1
MAP1A	ARHGAP21
PACS2	ARHGAP5
PSMD1	ARL8B
RERE	ASH1L
SMU1	ATN1
SUPT6H	ATP6V1D
UBA1	ATP6V1G2-DDX39B
MAPK8IP2	ATRX
NEBL	BNIP2
PICALM	BNIP3L
PTTG1IP	BRWD1
ACSL3	CACYBP
CTNND2	CALM1
DDX17	CAP1
TM9SF2	CAPN2
DDX27	CCDC66
AARS	CCDC88A
ACBD6	CCDC88A
ACOT13	CCDC91
ADD1	CCNL1
ADD3	CCP110
ADNP	CD44
AHI1	CD63
AMOTL2	CDC42BPA
ANKRD12	CDYL
ANXA5	CEP104
APBB1	CHD3
APC	CHD4
ARCN1	CHD8
ARCN1	CLASP1
ARCN1	CNDP2
ARCN1	COPA
BCAN	COPS2
BPTF	CPEB4
BSDC1	CSGALNACT2
C3	CTTN
C5orf42	DDAH1
CCDC112	DDN
CCDC181	DICER1
CDC40	DKK3
CENPC	DLGAP1
CEP290	DNAJA2
CERK	DNAJC2
CFL1	DONSON
CHD8	DST
CLIP1	DST
CTR9	EIF2AK1
CWC27	EIF5B
CYTH1	ELL2
DDX17	ERC1
DDX21	ERC1
DLGAP1	FAM134B
DNAJB4	FAM193A
DNAJB4	FAM214A
DOCK11	FH
DTNA	FMR1
DYNC1H1	FOXJ3
DYNC1H1	GABARAPL1
ECH1	GABBR1
EDF1	GABRG1
EIF3A	GABRG2
EIF5B	GATM
FAM184A	GCC2
FAM184A	GGNBP2
FBXL5	GLG1
FGFR1OP2	GRIA2
FOXJ3	H2AFZ
GRIA2	HECTD1
GUCY1B3	HEPACAM
H3F3B	HIST2H2AC
HECTD1	HLA-B
HIST1H1E	HNRNPR
HLA-A	HSPA8
HLA-B	HYPK
HLA-B	IFT74
HLA-B	IL6ST
HLA-B	IPO5
HLA-DRB1	ITPR1
HLA-DRB1	KARS
HLA-DRB1	KATNAL1
HLA-DRB1	KCNB1
HSPB8	KIAA0232
HYOU1	KIAA1109
HYOU1	KIF1B
HYPK	KIZ
IKBKAP	KTN1
ILF3	LENG8
IPO5	LENG8
IWS1	LPIN2
KAT6B	LSM14A
KCNMA1	LZIC
KIAA0408	MAN1A2
KIAA1109	MAOB
KIAA1109	MAP1A
KIF1B	MAP2
KIF3A	MAP7D1
KIF5C	MAPK8IP2
KMT2A	MDH1
KTN1	MEF2D
LMAN1	METAP2
MACF1	MGAT5
MAP1A	MON2
MAP1B	N4BP2L2
MAP1B	NAA15
MBNL2	NAP1L2
MED13	NASP
MNS1	NAV2
MORF4L2	NCKAP1
MSH3	NFE2L1
NAA15	NIN
NDRG4	NR2F1
NDRG4	NUMA1
NR2C2	OGFRL1
NSMF	OSBPL11
NUMA1	PAGR1
OFD1	PALLD
OSBPL8	PCM1
OXSR1	PDE1C
PARP1	PDE4DIP
PBX1	PHC2
PCNT	PHIP
PDE4DIP	PLEC
PEG3	PNMAL2
PHF3	PPFIA1
PHF3	PPM1B
PHIP	PPM1G
PNMAL1	PPP1R9B
PPIL4	PTPRF
PPM1B	PTPRF
PRPF19	PTPRZ1
PRPF3	RAB6A
PRRC2C	RABL6
PRRC2C	RASGRF1
PRUNE2	RBM17
R3HDM1	RBM25
RAB11FIP2	RBM25
RAB14	RNF214
RABL6	ROBO1
RAPGEF2	RRAGD
RAPGEF6	SCAMP2
RBM17	2019-09-08
RBM26	SETBP1
RBM26	SIPA1L1
REV3L	SIPA1L1
REV3L	SLC1A2
ROBO1	SLC8A1
ROCK1	SLU7
RPAP3	SMARCA5
RPL10	SMARCC2
RPN2	SP3
RSF1	SSFA2
RTN3	STAG3
SBNO1	STARD7
SBNO1	SUGP2
SCLT1	SUPT16H
SECISBP2L	SYNE1
2019-09-02	SYNE1
SIRPA	SYT1
SIRPA	SZRD1
SLC14A1	TAGLN3
SLC30A9	TARS
SMU1	TBC1D15
SNX14	TIAL1
SRRM2	TMX4
SRSF5	TRIO
STAG2	TRIP12
STAG2	TSHZ1
STARD7	TTYH1
STARD7	TTYH1
STAT2	UBE3C
SULF2	UFL1
SULF2	USP16
SYF2	USP47
TACC1	VCP
TAGLN3	VPS13D
TBC1D15	VPS41
TCERG1	WNK2
TPM3	YLPM1
TPR	ZC3H13
TPR	ZCCHC6
TRAPPC8	ZFR
TRIM9	ZHX3
TRIP12	ZNF117
TSPYL2	ANKRD11
TSPYL2	ARID1B
UBR5	BSDC1
UQCRB	CCDC186
VIMP	CFL1
VMP1	CLASP1
VPS13C	CNOT4
VPS41	CP
WAPL	DENND5B
WASL	DMTF1
WASL	DYNC1H1
WDR33	EIF3A
WHSC1L1	ESF1
YLPM1	FAM193A
ZBTB47	FXR1
ZC3H15	GAP43
ZC3H6	HIVEP2
ZFR	HIVEP2
ZFR	HLA-B
ZFYVE16	IQCA1
ZHX1	KIAA0100
ZNF33A	KIF1A
ABAT	MAP1B
ABCF1	MED4
ACADM	NCOA1
ACADVL	NKTR
APBB2	PCDHAC1
ARF6	PCDHAC1
ARF6	PODXL2
ARHGAP31	PRPF19
ARHGAP31	R3HDM1
ARHGEF10	RABL6
ARHGEF17	RBM26
ARHGEF17	ROBO1
ARL2BP	RPAP3
ARL2BP	SLC25A4
ATP11A	SMARCA2
ATP6V0A1	SUPT6H
ATP6V0A1	SYNM
ATP8B2	TACC1
ATRN	TP53BP1
ATXN2L	WASL
B4GALNT4	WDR33
B4GALNT4	YLPM1
BACH1	YLPM1
BASP1	ZFP36L1
BBOX1	HES1
BBS5	IQCA1
BEST1	KMT2A
BEST1	RABL6
BRPF1	ABCC1
C14orf169	ABCC1
CA2	ABL1
CA2	ABLIM3
CACNA1C	ACSL3
CACNA1C	ACSL3
CAST	ACSL4
CCDC137	ADGRA1
CEP170B	ADGRA1
CEP170B	ADGRB1
CHMP6	ADGRB1
CLTC	ADGRV1
CLTC	ADGRV1
CNTNAP1	ADNP
CNTNAP1	AIFM1
CPSF1	AKAP11
CRIM1	AKAP11
CSGALNACT2	AKAP11
CSRP2BP	AKAP11
CTC-260F20.3	AKAP13
CYLD	AKAP13
CYLD	AKAP13
DAAM2	ALDOA
DAAM2	ALMS1
DAGLA	AMPD2
DAGLA	AMPD2
DHX9	AMZ2
DHX9	AMZ2
DHX9	ANK2
DIP2B	ANKRD6
DIP2B	APC2
DIP2B	APC2
DIP2B	ARL13B
DKC1	ARPC2
DNAJC10	ASAP2
EIF4A3	ASAP2
EPT1	ATAD3B
EPT1	ATM
EXT2	ATP6AP1
FAM173B	ATP6AP1
FAM69B	ATRN
GPS1	BMI1
GRN	BNIP2
GSTO1	BRSK2
GSTP1	BRSK2
HEATR5B	BSN
HGSNAT	BTBD7
HGSNAT	C2CD2L
HLA-DPB1	C2CD2L
HLA-DRB1	C2CD2L
HLA-DRB1	CALD1
HOOK3	CALD1
HTT	CAPN2
HTT	CAST
IARS	CDKN1B
IARS2	CDR1
INPP1	CENPC
INPP1	CERS6
INPP5F	CHL1
ITPR1	CHL1
ITPR1	CMAS
ITSN1	CMTR1
KALRN	CNDP2
KALRN	CNDP2
KCNAB2	CNNM3
KDM3A	CNNM3
KDM3A	CNTNAP4
KDM6A	CORO2B
KIAA0586	CPEB4
KIAA1586	CPT1C
KLHL5	CRELD2
KLHL5	CRELD2
LMNA	CRELD2
LMNA	CRLF3
LRP3	CSTF1
LUZP1	CTR9
MAGI3	DCC
MAP1A	DDX1
MAP1A	DNAJC10
MAP1A	DNAJC6
MAP3K13	DNAJC6
MAP3K13	DOPEY2
MAP3K4	DROSHA
MAP3K4	DYNLRB1
MAPK8IP3	ECHDC1
MAPK8IP3	EDC4
MAST2	EIF2AK4
METAP2	EIF2AK4
MTO1	EIF3L
MYT1L	ELP3
NBPF12	ELP3
NDUFA13	FAM120B
NF1	FAM134B
NFE2L1	FAM135A
NFYA	FAM135A
NOV	FAT3
NPTX2	FBRS
NPTX2	FBRS
NR1D2	FHOD3
NUDT16	FHOD3
P2RX5	FLNB
PCDHGA12	FNBP1L
PHF3	FNBP1L
PHF3	FRYL
PHF3	GABRA1
PPP1CB	GABRA1
PPP4R1	GABRG2
PTPRF	GAD1
PTPRF	GAD1
PTPRF	GALNT15
PTPRU	GANAB
QTRT1	GARS
RAMP1	GARS
RBL2	GARS
RBM23	GINM1
RBPJ	GINM1
REPIN1	GLRX2
REPIN1	GNB2L1
REPIN1	GPRIN1
RGS12	GPRIN1
RGS12	GRIK2
RIMS2	HABP4
RING1	HABP4
RLF	HERC3
RMND5B	HERC3
RMND5B	HERC3
RNF180	HIAT1
RP4-584D14.5	HIAT1
RPS6KA5	HIF1A
SCYL1	HIF1A
SEC14L2	HLA-A
SEC24B	HLA-A
SEC24B	HLA-B
SEC24B	HLA-B
SGPP2	HLA-B
SHMT2	HLA-B
SIN3B	HLA-B
SIN3B	HLA-DRB5
SLC32A1	HLA-DRB5
SLC44A1	HPS6
SLC5A3	HPS6
SLC5A3	HS6ST3
SLF1	HS6ST3
SMARCAL1	IBTK
SMARCAL1	IDI1
SMG7	IFT122
SMPD1	IFT122
SMPD1	INTS10
SMPD1	INTS10
SMYD4	INTS10
SNRPC	INTS10
SNX10	JAM3
SOX9	JAM3
SPEN	JKAMP
SPEN	KALRN
SPIDR	KALRN
SPNS2	KALRN
SPNS2	KAZN
SPPL2B	KAZN
SPRED1	KDM3B
STIM1	KDM3B
STIM1	KIAA0232
SUPT3H	KIAA0232
SYNE1	KIAA0232
TANC2	KIAA0232
TCEAL4	KIAA1107
TCEAL4	KIAA1107
TDRD7	KIAA1109
TENM2	KIAA1549L
TENM2	KIAA1549L
TLE1	KIF1BP
TMEM178A	KNDC1
TMEM8B	KNOP1
TMEM8B	LRRCC1
TMEM8B	LUC7L3
TMX2	LUC7L3
TMX2	MAGED1
TRAFD1	MAGED1
TRAFD1	MAN2A1
TRMT10C	MAN2A1
UBA1	MAOA
UBA1	MAOA
UBA1	MAP1S
UBE3B	MAP1S
UBE3C	MAP2K4
VPS26B	MAP2K4
VPS45	MAP3K10
VPS50	MAP3K13
XPO7	MAP3K13
XPO7	MAPKAPK3
YTHDF1	MEGF8
ZBTB41	MEGF8
ZC3H14	MGA
ZFAND3	MGA
ZFX	MGAT3
ZGPAT	MGAT3
ZMIZ2	MGAT3
ZMIZ2	MGRN1
ZNF234	MGRN1
ZSWIM6	MINK1
ZSWIM8	MLLT4
ABCC1	MLLT4
ABCC1	MLLT4
ABL1	MORC3
ABLIM3	MORC3
ACSL3	MRPL45
ACSL3	MRPL45
ACSL4	MTA3
ADGRA1	MTUS1
ADGRA1	NCAM1
ADGRB1	NCAM1
ADGRB1	NCAM1
ADGRV1	NCOA1
ADGRV1	NCOA1
ADNP	NDST1
AIFM1	NEDD4L
AKAP11	NEDD4L
AKAP11	NEDD4L
AKAP11	NEDD4L
AKAP11	NELL1
AKAP13	NF1
AKAP13	NFX1
AKAP13	NMD3
ALDOA	NOL7
ALMS1	OGT
AMPD2	OGT
AMPD2	OSTM1
AMZ2	PCCB
AMZ2	PCNT
ANK2	PCNT
ANKRD6	PDK2
APC2	PDK2
APC2	PHACTR4
ARL13B	PHF1
ARPC2	PHF1
ASAP2	PHF20
ASAP2	PHF20
ATAD3B	PLBD2
ATM	PLEKHM2
ATP6AP1	PLRG1
ATP6AP1	POLH
ATRN	POLR1D
BMI1	POLR2A
BNIP2	POLR2A
BRSK2	PPP2R5D
BRSK2	PPP2R5D
BSN	PRKCD
BTBD7	PRKCD
C2CD2L	PRRC2B
C2CD2L	PSMA6
C2CD2L	PSMD3
CALD1	PSMD3
CALD1	PVRL3
CAPN2	PWWP2A
CAST	RAB10
CDKN1B	RAB10
CDR1	RAD50
CENPC	RAI1
CERS6	RANBP1
CHL1	RANBP1
CHL1	RARRES3
CMAS	RARRES3
CMTR1	RASL10B
CNDP2	RASL10B
CNDP2	RBM14
CNNM3	RBM14
CNNM3	RBM5
CNTNAP4	RBMX
CORO2B	RIMS1
CPEB4	RNF103
CPT1C	RP11-158M2.2
CRELD2	RPGRIP1L
CRELD2	RPL10
CRELD2	RPL10
CRLF3	RPRD2
CSTF1	RUNDC3A
CTR9	RYR2
DCC	RYR2
DDX1	SAMM50
DNAJC10	SAMM50
DNAJC6	SATB2
DNAJC6	SBNO1
DOPEY2	SCNM1
DROSHA	SDC4
DYNLRB1	SDC4
ECHDC1	SETD3
EDC4	SETD5
EIF2AK4	SFXN1
EIF2AK4	SFXN1
EIF3L	SGSM1
ELP3	SH3GL3
ELP3	SH3GL3
FAM120B	SIRPA
FAM134B	SIRPA
FAM135A	SLAIN2
FAM135A	SLC12A5
FAT3	SLC12A5
FBRS	SLC1A3
FBRS	SLC1A3
FHOD3	SLC4A10
FHOD3	SLC4A10
FLNB	SLC4A10
FNBP1L	SLC4A8
FNBP1L	SLC4A8
FRYL	SMARCA4
GABRA1	SMARCA4
GABRA1	SON
GABRG2	SPTBN4
GAD1	STARD3NL
GAD1	SV2B
GALNT15	SV2B
GANAB	SYNE1
GARS	TBC1D15
GARS	TENM3
GARS	TENM3
GINM1	TMOD1
GINM1	TNFAIP1
GLRX2	TNFAIP1
GNB2L1	TRA2A
GPRIN1	TRAPPC10
GPRIN1	TRAPPC11
GRIK2	TRIP12
HABP4	TSN
HABP4	TTBK1
HERC3	TTR
HERC3	TTR
HERC3	TTYH3
HIAT1	TTYH3
HIAT1	TTYH3
HIF1A	TTYH3
HIF1A	TUSC3
HLA-A	TYW1
HLA-A	UBAP2L
HLA-B	UBAP2L
HLA-B	UPF1
HLA-B	UPF1
HLA-B	UPF1
HLA-B	USP10
HLA-DRB5	USP10
HLA-DRB5	USP10
HPS6	USP9X
HPS6	USP9X
HS6ST3	VPS13D
HS6ST3	VPS41
IBTK	WDR43
IDI1	WDR43
IFT122	YTHDC2
IFT122	ZBTB47
INTS10	ZBTB47
INTS10	ZFX
INTS10	ZMIZ1
INTS10	ZNF233
JAM3	ZNF644
JAM3	ZRANB1
JKAMP	ZSWIM8
KALRN	ZSWIM8
KALRN	ABHD10
KALRN	ABHD10
KAZN	ABHD10
KAZN	ACSL3
KDM3B	ACSL3
KDM3B	AKAP13
KIAA0232	AKAP9
KIAA0232	AKAP9
KIAA0232	ANO3
KIAA0232	ANO3
KIAA1107	ANO3
KIAA1107	AP2M1
KIAA1109	AP2M1
KIAA1549L	AP5M1
KIAA1549L	ARHGEF7
KIF1BP	ATAD3B
KNDC1	BBX
KNOP1	CABIN1
LRRCC1	CABIN1
LUC7L3	CAPN1
LUC7L3	CCSER2
MAGED1	CDK5RAP3
MAGED1	CDK5RAP3
MAN2A1	CDKL5
MAN2A1	CEP170
MAOA	CFLAR
MAOA	CFLAR
MAP1S	CFLAR
MAP1S	CHKB
MAP2K4	CHKB
MAP2K4	CHST11
MAP3K10	CHST12
MAP3K13	CHST12
MAP3K13	CIRH1A
MAPKAPK3	CNDP1
MEGF8	CUL7
MEGF8	CYBB
MGA	DHX8
MGA	DMXL1
MGAT3	DNAJC1
MGAT3	DNAJC13
MGAT3	DYRK1A
MGRN1	DYRK1A
MGRN1	EML1
MINK1	ENDOD1
MLLT4	ENDOD1
MLLT4	FBXO11
MLLT4	FBXO34
MORC3	FBXO44
MORC3	FBXO44
MRPL45	FER
MRPL45	FER
MTA3	GLIPR2
MTUS1	GPR137C
NCAM1	GRN
NCAM1	HIST1H1D
NCAM1	HLA-DRB1
NCOA1	HLA-DRB1
NCOA1	HLA-DRB1
NDST1	HLA-DRB1
NEDD4L	HSF4
NEDD4L	IGF2R
NEDD4L	IL12RB2
NEDD4L	IPO13
NELL1	IPO13
NF1	IPO13
NFX1	ITGA6
NMD3	ITM2C
NOL7	JAK2
OGT	JMY
OGT	JMY
OSTM1	KCNJ3
PCCB	KCNJ3
PCNT	KCNJ3
PCNT	KCNN2
PDK2	LAP3
PDK2	LARP7
PHACTR4	LARP7
PHF1	LMTK2
PHF1	LMTK2
PHF20	LRP12
PHF20	LRRK2
PLBD2	LTBP4
PLEKHM2	LTBP4
PLRG1	LTBP4
POLH	LUC7L3
POLR1D	MAP3K10
POLR2A	MAP3K13
POLR2A	MAP3K13
PPP2R5D	MCF2L
PPP2R5D	MDC1
PRKCD	MEGF8
PRKCD	MFSD6
PRRC2B	MFSD6
PSMA6	MITD1
PSMD3	MMP17
PSMD3	MON2
PVRL3	MPP5
PWWP2A	MRPS7
RAB10	NALCN
RAB10	NDUFB5
RAD50	NFAT5
RAI1	NFAT5
RANBP1	NGLY1
RANBP1	NOL4L
RARRES3	OGT
RARRES3	OGT
RASL10B	PCDHGA4
RASL10B	PCLO
RBM14	PHF3
RBM14	PHF3
RBM5	PIKFYVE
RBMX	PKP4
RIMS1	PLXNC1
RNF103	PLXNC1
RP11-158M2.2	PLXNC1
RPGRIP1L	POR
RPL10	PPP2R3C
RPL10	PPP4R4
RPRD2	PRMT7
RUNDC3A	PRR3
RYR2	PRRC1
RYR2	PRRC1
SAMM50	PRRC1
SAMM50	PRRC2C
SATB2	PRRC2C
SBNO1	RAB26
SCNM1	RAB3GAP1
SDC4	RABGAP1
SDC4	RALGAPB
SETD3	RALGAPB
SETD5	RANBP2
SFXN1	RANBP2
SFXN1	RANBP2
SGSM1	RASGRP1
SH3GL3	RBM27
SH3GL3	RBM27
SIRPA	REEP6
SIRPA	REEP6
SLAIN2	RNF112
SLC12A5	RNF181
SLC12A5	RNF213
SLC1A3	RP4-657D16.3
SLC1A3	RPE
SLC4A10	RPL27A
SLC4A10	RPS6KL1
SLC4A10	RYR2
SLC4A8	SAMM50
SLC4A8	SCN2A
SMARCA4	SCYL1
SMARCA4	SENP5
SON	SLC35G2
SPTBN4	SLC4A8
STARD3NL	SMAP1
SV2B	SMAP1
SV2B	SMAP1
SYNE1	SMAP1
TBC1D15	SMAP1
TENM3	SPG7
TENM3	SPG7
TMOD1	SPTLC2
TNFAIP1	SSH1
TNFAIP1	ST18
TRA2A	ST8SIA3
TRAPPC10	STX16
TRAPPC11	STX16
TRIP12	SYNM
TSN	TCEAL4
TTBK1	TMEM25
TTR	TNKS2
TTR	TNKS2
TTYH3	TNKS2
TTYH3	TNKS2
TTYH3	TOM1
TTYH3	TRIM28
TUSC3	TRIM28
TYW1	TSFM
UBAP2L	TSTA3
UBAP2L	UBAP2
UPF1	UNC79
UPF1	UNC79
UPF1	UNC80
USP10	USP42
USP10	USP42
USP10	UTP14C
USP9X	VPS13D
USP9X	ZMYM4
VPS13D	ZNF430
VPS41	ZNF510
WDR43	ZRANB1
WDR43	ZRANB1
YTHDC2	ABAT
ZBTB47	ABCA10
ZBTB47	ABCA2
ZFX	ABCA2
ZMIZ1	ABCA5
ZNF233	ABCA6
ZNF644	ABCA8
ZRANB1	ABCF1
ZSWIM8	ABCF1
ZSWIM8	AC007283.5
ABCA2	AC007620.3
ABCA2	AC013463.2
ABCA2	ACACA
ABCA2	ACAD11
ABCA5	ADAM21
ABCA6	ADAT1
ABHD18	ADGRB3
ABHD2	ADGRV1
AC010642.1	ADNP
ACOX1	ADPGK
ACSF3	AFF1
ACTG1	AFF1
ADAMTS8	AGAP1
ADAP1	AGAP6
ADGRL3	AGTPBP1
ADNP	AIFM1
ADPRHL1	AK9
ADRB1	AKR1C2
ADRBK1	AKT3-IT1
AFTPH	ALDOA
AKAP13	ALDOC
AKAP13	ALDOC
AKAP7	ALMS1
AKT2	ALMS1
ALDOA	ALS2CR12
ALG1	ANKAR
ALG1	ANKIB1
ALG10B	ANKIB1
ALG10B	ANKRD36
ALG6	ANKRD36
ALMS1	ANKRD36B
ALMS1	ANKRD36BP2
AMDHD2	ANKRD36C
AMIGO2	ANKRD49
ANK3	ANKS1B
ANKRD12	ANKS1B
ANKRD18B	ANO4
ANKRD36	AP3B1
ANKRD36	APAF1
ANKRD36	APLP1
ANKRD52	APP
ANO10	APPL1
AP2A1	APPL1
API5	APPL1
APPL1	ARCN1
ARAP2	ARHGAP24
AREL1	ARHGAP26
ARHGAP23	ARHGAP5
ARHGAP33	ARHGAP5
ARHGEF33	ARHGAP5
ARID5A	ARHGEF26
ARIH1	ARHGEF33
ARX	ARL13B
ASAP1	ARL13B
ASAP1	ARRDC1-AS1
ASAP1	ARV1
ASAP1	ASAP1
ASAP2	ASAP1
ASCC2	ASPH
ASCC2	ASTE1
ASPH	ATG12
ASUN	ATP11B
ATAD2B	ATP2B1
ATAD3B	ATP2B1
ATF1	ATP5A1
ATG16L1	ATP5C1
ATIC	ATR
ATP6V1A	ATXN2
ATP8A1	ATXN3
ATP8B4	ATXN3
ATP9A	ATXN3
ATP9B	ATXN7
ATRNL1	B3GNT5
ATRNL1	BAZ1A
ATRNL1	BAZ2B
ATXN2	BCL10
ATXN2	BCO2
ATXN3	BMPR2
BAIAP3	BMPR2
BAZ2B	BPNT1
BBS9	BPNT1
BCL9	BTBD6
BCL9L	BTBD7
BIRC6	C1orf50
BMP2K	C1S
BMPR2	C3
BRAF	CACNA1C
BRD1	CACNA1D
BRSK2	CADPS2
BRWD3	CALR
BTAF1	CAMKK2
BVES	CAMKK2
C11orf24	CASP8AP2
C11orf30	CBWD7
C11orf54	CC2D1B
C11orf74	CCDC102B
C11orf80	CCDC144A
C15orf40	CCDC18
C19orf25	CCDC7
C19orf44	CCDC78
C1orf50	CCNYL1
C1QC	CCT6A
C20orf96	CCT6P1
C2orf44	CD63
C5orf56	CDC14B
C5orf56	CDC37L1
C9orf114	CDH20
CACNA1E	CEP164
CALM3	CEP57L1
CAMKK2	CEP83
CAMTA2	CFAP69
CASC4	CHD9
CBR3	CHM
CCAR1	CHM
CCBL2	CHM
CCDC173	CHUK
CCDC189	CIAPIN1
CCDC34	CIC
CCDC62	CIRBP
CCDC7	CKB
CCDC90B	CLEC2B
CCDC91	CLGN
CCNG1	CLK1
CD2BP2	CLTC
CD38	CLYBL
CDADC1	CMYA5
CDC7	CNOT2
CDH23	CNTN5
CDH24	CNTN5
CDH7	COIL
CDH9	COX11
CDS1	COX19
CELSR2	CPSF3
CEP135	CRBN
CEP135	CRLF3
CERCAM	CRY1
CERS4	CSNK1A1
CFAP36	CSRP2BP
CHCHD3	CTAGE5
CHD3	CTB-191K22.5
CHD9	CTD-2303H24.2
CHMP2B	CTXN2
CHPF2	CUL5
CHPF2	CXorf57
CHSY3	CYB5R4
CLCA4	CYBB
CLNS1A	DAZAP1
CLOCK	DCUN1D4
CMTR1	DCUN1D4
CNIH3	DCUN1D4
CNTLN	DCUN1D4
CNTRL	DCUN1D4
COG2	DCUN1D4
COL26A1	DCX
COL4A1	DDX1
COLGALT2	DDX21
COPG2	DDX5
COQ4	DDX5
CPLX3	DDX50
CREG1	DENND4A
CRYL1	DENND4B
CSGALNACT2	DENND4B
CSPG4	DGKB
CSRNP1	DGKD
CTD-2282P23.2	DGKI
CTNNAL1	DNAH7
CTSF	DNAH7
CTU2	DOCK11
CUL7	DPAGT1
CWC27	DPP6
CYP2R1	DPP6
DCBLD1	DPY19L2
DDX17	DST
DENND5A	DST
DGKH	DYM
DHRS12	DYM
DHTKD1	EEF1A1
DHX38	EEF2
DIP2A	EIF3E
DKK3	EIF3G
DLG4	EIF4G2
DNA2	EIF4G3
DNA2	EIF5B
DNAH6	EML4
DNAH6	EML6
DNM1	EML6
DOC2B	EPHB2
DOCK5	ERC1
DOPEY2	ERC2
DPF1	ESCO1
DPM1	ESYT3
DPY19L1	ETAA1
DTD2	ETNPPL
DTNA	ETV6
DZANK1	FAM135A
EFCAB11	FAM135B
EFTUD1	FAM185A
EHD4	FAM185BP
EIF4E	FAM208B
EIF5B	FAM92A1
EMC2	FANCL
EML3	FARSB
EML6	FAT4
ENTHD2	FBF1
ENTPD5	FBXO27
EPHA3	FBXO41
ERC2	FERMT2
ETAA1	FILIP1L
ETNPPL	FIP1L1
EXOC6B	FKBP3
EXOG	FMN2
EYA3	FMN2
FADS1	FTO
FAM120AOS	FTO
FAM193A	FUK
FAM193B	FXR1
FANCL	GABRG3
FBF1	GAS5
FBXL7	GFOD1
FBXO34	GIN1
FBXO7	GIN1
FER	GLCCI1
FGF12	GNE
FGFR1	GNE
FKBP3	GNPTAB
FKBP9	GPM6A
FKTN	GPR19
FMN2	GPRIN1
FN1	GPRIN1
FNDC4	GRB14
FOXRED2	GRIN1
FRYL	GRK4
FTO	GSPT2
FUBP1	GTF2H1
GABARAPL1	GUCY1B3
GABRG3	H3F3B
GALNT14	HDAC2
GAS7	HEATR1
GATAD2A	HIVEP3
GATM	HKR1
GCAT	HLA-A
GCFC2	HLA-A
GMEB1	HLA-A
GNAS	HLA-B
GNG10	HLA-B
GOLGA6L9	HLA-B
GPATCH1	HLA-B
GPATCH1	HLA-B
GPBP1	HLA-B
GPLD1	HLA-B
GPN3	HLA-B
GPR137	HLA-C
GPR137B	HLA-C
GPR176	HLA-DQB1
GPR18	HLA-DRB1
GPR83	HLA-DRB1
GRIA1	HLA-DRB1
GRM1	HLA-DRB1
GSAP	HLA-DRB1
GTPBP6	HLA-DRB1
HADHB	HLA-DRB1
HAUS5	HLA-DRB5
HDAC11	HLA-DRB5
HDLBP	HLA-DRB5
HERC2	HLA-DRB5
HERC4	HLA-DRB5
HEXDC	HMGB3
HHIP	HNRNPC
HIP1R	HNRNPUL2
HIP1R	HOMEZ
HK1	HS6ST2
HLA-A	HSP90AA1
HLA-A	ICE2
HLA-B	IFI27
HLA-B	IL12RB2
HLA-B	INPP5B
HLA-C	IPMK
HLA-C	IPMK
HLA-DQA1	IPO5
HLA-DQA1	ISG20L2
HLA-DRB1	ITGB1BP1
HLA-DRB1	ITGB8
HLA-DRB5	ITPKC
HLA-DRB5	KANSL3
HLA-DRB5	KBTBD8
HLA-DRB5	KCNMA1
HM13	KCNN2
HMGA1	KCNN2
HMOX2	KDM5A
HNRNPLL	KDM7A
HOMEZ	KHDRBS1
HPS5	KHDRBS2
HSD11B1L	KHDRBS2
HSP90AB1	KIAA0391
HSP90B1	KIAA1211
HSPA14	KIAA1549
HTT	KIAA1841
HTT	KIAA1841
HTT	KIAA1919
HUWE1	KIAA2026
HYOU1	KIF1B
IFI44	KLHDC10
IFT81	KLHL18
IKBKAP	KLHL24
IL11RA	KLHL24
IMP3	KLHL24
IMPAD1	KLHL24
INADL	KMT2A
INCA1	KMT2E
INTS8	KNOP1
IRF2BP1	L1CAM
IRF7	LACE1
ISLR2	LDB2
ITGA2	LDB2
ITGAX	LDB2
ITIH5	LINC00665
JAZF1	LINGO2
JRK	LMBR1
KCNAB2	LMBR1
KCNH8	LRIG1
KCNIP4	LRRFIP2
KCNJ11	LRRK1
KCNJ16	LRRN1
KCNN2	LYST
KDM1B	LYVE1
KDM1B	MACF1
KDM2B	MAGI3
KDM5C	MAK
KDM7A	MAN1A2
KHDRBS2	MAN1A2
KIAA0232	MAN2A1
KIAA0368	MAN2A1
KIAA0586	MARK2
KIAA1755	MBP
KIAA1755	MCF2L2
KIAA1958	MCHR2
KIF5A	MCPH1
KIFC3	MDM2
KLHDC3	ME3
KLHL8	MED24
KMT2B	MED24
KMT2E	MEPE
KNOP1	MESDC2
KNSTRN	METTL10
KNTC1	METTL25
KNTC1	METTL3
L3MBTL1	METTL6
L3MBTL3	MEX3C
LAMA1	MGA
LAMA5	MGA
LAMA5	MGA
LAMB2	MICAL3
LAPTM4B	MINA
LINC00641	MIS12
LPCAT3	MIS18BP1
LRCH4	MNAT1
LRIF1	MNS1
LRMP	MPP6
LRP1	MRPL30
LSG1	MRPS30
LTA4H	MTERF4
LYAR	MTHFD2L
LYST	MTRNR2L8
MAD2L1BP	MTSS1L
MAGEE2	MTUS1
MAGI2	MVB12B
MAN1A2	MVB12B
MAN1A2	MYH11
MAN2A1	MYO1B
MAN2A1	MYO1B
MAP1S	MYO9A
MAP2K4	MYOM1
MAP3K5	MZT2A
MAPK6	N4BP2
MAST4	N4BP2L1
MATN2	NAV3
MAZ	NBAS
MBD1	NBEA
MBTPS2	NBPF12
MBTPS2	NCAM1
MCF2L	NCOR1
MED24	NEK1
MED24	NEK1
MED30	NEMP1
MED4	NFX1
MET	NPLOC4
METTL3	NPY5R
MFSD4	NRCAM
MGEA5	NRCAM
MICAL1	NRIP1
MID1	NRXN1
MINK1	NUP54
MKRN2	NUP98
MLF2	OLR1
MLH3	OSBPL10
MLIP	OSBPL9
MLIP	OSTM1
MNAT1	PAIP2
MNAT1	PALB2
MNS1	PCBP2
MOBP	PCDHB14
MPHOSPH10	PCDHB8
MRRF	PCDHB8
MTHFSD	PCYT1A
MTSS1L	PDE4DIP
MTX2	PDE4DIP
MYH7B	PGM5P2
MYO5B	PHACTR4
N4BP2L1	PHF21A
NAA16	PHIP
NAGK	PHYKPL
NALCN	PIEZO2
NALCN	PKD1
NAV3	PKD1P6
NAV3	PLGRKT
NBEA	PLIN2
NBEA	PLRG1
NBPF1	PLS3
NCAM1	PMFBP1
NCAM1	PMS1
NCOA3	PNPLA4
NDUFAF1	POC5
NF1	POLB
NF2	POLE
NFATC3	POLE
NIPBL	POLI
NOL8	POLR3G
NOP16	POMGNT1
NOSTRIN	PPP1R3E
NPHP1	PPP4R3B
NPM1	PPWD1
NPNT	PRDM2
NR2F1-AS1	PRKACB
NRCAM	PRKCB
NRCAM	PRPF38B
NSD1	PRRG1
NSF	PSD3
NUP188	PSME2
NUP210	PTPN21
NUP98	PTPRA
OCA2	PTPRA
OPALIN	PTPRA
OR2AK2	PTPRS
OTOGL	PUS7
OTOGL	RABL2A
PACRG	RABL2B
PACSIN1	RAI1
PAK1IP1	RAI1
PAK3	RALA
PAPLN	RALGAPA1
PARK2	RALGAPA1
PCBP1-AS1	RANBP3
PCCA	RARS
PCDHA3	RARS
PCDHB9	RBM33
PCDHGA3	RBM39
PCNT	RBM45
PCNT	RBMXL1
PDLIM4	RCOR3
PDS5B	RELN
PDXDC1	RENBP
PFDN6	REPS1
PGBD2	RGS2
PGBD2	RHOBTB3
PI4K2B	RHOBTB3
PKN1	RICTOR
PLCL1	RNASEH2B
PLD2	RNASEH2B
PLEKHH1	RNF169
PLXNA3	RNF170
PNN	RNFT2
PNN	RP11-192H23.6
POLB	RP11-495P10.1
POLH	RP11-507M3.1
POLI	RP11-507M3.1
POLR2J3	RP11-894P9.1
PORCN	RP3-475N16.1
PPL	RP5-1113E3.3
PPL	RPAP2
PPM1M	RPL14
PPP1R2	RPS6KA1
PPP3R1	RPS6KC1
PREX1	RQCD1
PREX2	RRBP1
PRKCE	RRN3P1
PRPF40A	RSRC2
PRPF8	RUNDC1
PRPF8	RYBP
PRUNE	RYR2
PSD3	RYR2
PSIP1	SAFB2
PSMD12	SCAF8
PTAR1	SCYL1
PTDSS1	SDF4
PTEN	SDHAP1
PTK2	SDR16C5
PTN	SEC24D
PTPN14	SEC62
PTPN4	SECISBP2
PTPRB	SEMA4A
PTPRD	SEMA4A
PUF60	SEMA4D
PYGL	SENP6
PYGM	2019-09-05
RAB2B	SEPT7P2
RAB2B	SERAC1
RABGEF1	SERGEF
RAD23A	SH3D21
RALGAPA1	SIRPA
RAPGEF5	SIRPA
RARS	SIRPB1
RASAL2	SIRPB1
RB1	SIRPB1
RBM33	SIRPB1
RBM39	SIRPB1
RBM48	SIRPB1
RBM5	SLAIN1
RCE1	SLC24A5
REPS2	SLC25A16
RERE	SLC25A51
RERE	SLC2A13
RERE	SLC35E1
RFWD3	SLC35G2
RGL4	SLC37A4
RGS7	SLC3A1
RIMBP2	SLC3A1
RMDN3	SLC4A5
RNF128	SLC5A11
RNF145	SLC6A8
RNF145	SLITRK5
RNPC3	SLTM
RNPEPL1	SMC6
RP11-382A20.3	SMPD4
RP11-723O4.6	SNCA
RP11-989F5.3	SON
RPA3	SON
RPAP1	SORBS1
RPAP2	SORBS2
RPAP2	SOS1
RPL10A	SOS1
RPLP0	SOS1-IT1
RPS21	SPAG9
RPS6KA5	SPECC1
RPS6KA6	SPEF2
RPS6KA6	SPIDR
RPS6KB1	SPTAN1
RPS6KB1	SQSTM1
RPUSD2	SRPK1
RSAD2	SS18
RSF1	SSBP4
RSRC1	STAU1
RSRC1	STX10
RYBP	STX6
RYBP	STXBP5L
RYR2	SYNE2
SAFB2	SYTL5
SAMD9L	TADA2A
SARS2	TARBP2
SCAF11	TAS2R19
SCG3	TAS2R31
SCLT1	TAS2R43
SDCCAG8	TBC1D1
SDCCAG8	TBC1D1
SDCCAG8	TBCA
SDF4	TBCEL
SDHAP1	TDRD7
SDR16C5	TET1
SEC16B	TGFBR2
SEC31A	THAP6
SEMA6C	TIMMDC1
2019-09-05	TLE4
SERPINA3	TLN2
SETBP1	TMBIM4
SETD1B	TMEM131
SETD2	TMEM132D
SF3A1	TMEM135
SGIP1	TMEM135
SGIP1	TMEM165
SGK1	TMEM25
SH3PXD2A	TMEM57
SHD	TMEM97
SIDT1	TNRC6C
SLC10A7	TPI1
SLC11A1	TPT1-AS1
SLC17A7	TRAM1L1
SLC19A2	TRIM38
SLC19A2	TRIM69
SLC25A26	TRO
SLC25A26	TSC22D2
SLC25A36	TTC39C
SLC2A8	TTN
SLC30A7	TTN
SLC30A7	TTN
SLC38A10	TTN
SLC38A6	TYW1B
SLC38A6	UBE2V1
SLC4A2	UBR5
SLC4A2	UBXN8
SLC7A1	ULK4
SLF2	UPF3B
SLIT1	USF3
SLTM	USP11
SMARCA2	USP33
SMARCA5	USP36
SNAP25	USP36
SNRNP48	USP36
SNRNP48	USP9X
SNX8	UTP20
SNX9	UXS1
SOD1	VAPB
SP110	VMP1
SPAG5	VRK1
SPECC1L	WAPL
SPOP	WDR70
SPP1	WNK1
SPTY2D1	YTHDC2
SRRM1	ZBTB8OS
SSBP2	ZC3H3
SSNA1	ZC3H6
ST3GAL2	ZC3H8
ST7	ZCCHC6
ST7L	ZCCHC7
STAG2	ZDHHC11
STH	ZDHHC11
STIL	ZDHHC23
STT3B	ZFAND5
STX12	ZFP2
SYNM	ZFP2
SYNPO2	ZFP37
SYNRG	ZHX1
SYNRG	ZKSCAN2
TACC1	ZMYM4
TAF13	ZMYM4
TAF1B	ZMYND11
TAPT1	ZMYND11
TARSL2	ZNF131
TARSL2	ZNF148
TAS2R4	ZNF2
TATDN1	ZNF235
TBC1D10A	ZNF236
TBC1D12	ZNF253
TBL1X	ZNF253
TCEB2	ZNF3
TDRD7	ZNF354A
TEK	ZNF417
TENM3	ZNF483
TET1	ZNF493
TGDS	ZNF493
THBS1	ZNF506
THSD1	ZNF506
TICAM1	ZNF527
TIE1	ZNF527
TIGD7	ZNF597
TIMMDC1	ZNF638-IT1
TIMMDC1	ZNF749
TMEM206	ZNF772
TMEM67	ZNF790
TMTC2	ZNF793
TNFRSF11B	ZNF804A
TNKS1BP1	ZNF852
TOM1L1	ZNF880
TOM1L1	ZNF880
TOMM70A	ZNF880
TPRG1L	AARS2
TPST1	ABCA10
TRAF2	ABCA2
TRAF3IP1	ABCA2
TRAF3IP2	ABCA2
TRAF3IP2	ABCA2
TRAF6	ABCA2
TRAK1	ABCC10
TRAPPC9	ABCC9
TRIP12	ABTB1
TRIP12	AC011530.4
TRMT13	AC092835.2
TRMT2B	ACAD10
TRPC1	ACSF3
TRPM7	ACSM3
TRPV2	ACTB
TSNAXIP1	ADD1
TSPAN7	ADD3-AS1
TTC12	ADGRB3
TTC17	ADGRL3
TTC23	AFTPH
TTC39C	AGBL4
TTC8	AK9
TTLL11	AKAP7
TTN	AKAP8
TTN	AKAP9
TTN	ALDH18A1
TTN	ALMS1
TUBGCP5	ALMS1
TULP4	ALPL
UBA3	ALS2CR12
UBAP2	AMD1
UBE2N	ANAPC4
UBE3C	ANK2
UBN2	ANKDD1A
UGDH	ANKIB1
UHRF1BP1	ANKRD12
USP28	ANKRD18B
USP28	ANKRD20A4
UTP20	ANKRD30B
UTP3	ANKRD36B
VARS	ANKRD36B
VEGFA	ANKRD36B
VMP1	ANKRD36C
VMP1	ANKRD36C
VPS13D	ANKRD36C
VSTM2A	ANKRD52
VWA5B2	ANXA3
WASL	ANXA7
WDR17	AP3S1
WDR53	APCDD1
WSB1	APPL1
XKR9	ARHGAP21
YARS2	ARHGAP5
YIPF1	ARRDC2
YJEFN3	ARX
YJEFN3	ARX
ZBED4	ASAP1
ZBED9	ASAP1
ZBTB45	ASAP1
ZBTB47	ASAP1
ZDHHC11	ASAP1
ZDHHC11	ASAP2
ZFAND2B	ASMTL
ZFP36L2	ASTE1
ZFYVE16	ATG2A
ZGRF1	ATP13A3
ZIC1	ATP13A3
ZMYM4	ATP1A1
ZMYM6	ATP1A2
ZMYND8	ATP2B2
ZNF107	ATP5C1
ZNF124	ATP9B
ZNF124	ATRNL1
ZNF135	ATRNL1
ZNF148	ATXN2
ZNF155	ATXN3
ZNF2	ATXN7
ZNF2	B3GNT5
ZNF230	BAP1
ZNF239	BCL9L
ZNF256	BDP1
ZNF267	BIRC6
ZNF267	BIVM
ZNF341	BMPR2
ZNF354B	BROX
ZNF382	BRWD1
ZNF382	BTBD10
ZNF407	C10orf12
ZNF417	C11orf63
ZNF439	C11orf96
ZNF470	C1orf174
ZNF470	C22orf29
ZNF473	C2CD3
ZNF480	C4A
ZNF480	CA14
ZNF480	CABP1
ZNF480	CABYR
ZNF491	CACNA1C
ZNF519	CACNA1G
ZNF546	CALM3
ZNF549	CALML4
ZNF552	CALR
ZNF568	CAMKK2
ZNF570	CAP2
ZNF584	CAPN2
ZNF586	CAPRIN2
ZNF587B	CARKD
ZNF595	CASC4
ZNF595	CASKIN1
ZNF595	CBARP
ZNF595	CCDC142
ZNF616	CCDC142
ZNF621	CCDC191
ZNF624	CCDC34
ZNF625	CCDC66
ZNF671	CCNC
ZNF69	CCNC
ZNF709	CCNL1
ZNF724P	CCNT2
ZNF736	CCP110
ZNF75D	CCSER2
ZNF764	CDC42BPB
ZNF804A	CDH7
ZNF829	CDIPT
ZNF880	CDK8
ZSCAN26	CEP57L1
ZXDB	CEP70
ZXDB	CEP85
ABAT	CFAP44
ABCA10	CFH
ABCA2	CFI
ABCA2	CHAF1A
ABCA5	CHD7
ABCA6	CHD7
ABCA8	CHD9
ABCF1	CHD9
ABCF1	CHGA
AC007283.5	CHMP4A
AC007620.3	CHMP4A
AC013463.2	CKB
ACACA	CLASP2
ACAD11	CLASRP
ADAM21	CLNS1A
ADAT1	CLOCK
ADGRB3	CLSTN1
ADGRV1	CLYBL
ADNP	CMYA5
ADPGK	COBL
AFF1	COL19A1
AFF1	COL21A1
AGAP1	COQ2
AGAP6	CPSF1
AGTPBP1	CRB2
AIFM1	CRB2
AK9	CRBN
AKR1C2	CREB3L2
AKT3-IT1	CRIP2
ALDOA	CROCC
ALDOC	CROCCP2
ALDOC	CSNK1G3
ALMS1	CTB-55O6.8
ALMS1	CTNNB1
ALS2CR12	CTSF
ANKAR	CTSK
ANKIB1	CUL5
ANKIB1	CYB5R2
ANKRD36	CYP3A5
ANKRD36	DACH1
ANKRD36B	DCC
ANKRD36BP2	DCHS1
ANKRD36C	DCUN1D4
ANKRD49	DCUN1D4
ANKS1B	DCUN1D4
ANKS1B	DDX10
ANO4	DDX19B
AP3B1	DDX46
APAF1	DDX5
APLP1	DEPDC5
APP	DGKB
APPL1	DGKH
APPL1	DHX16
APPL1	DHX29
ARCN1	DIDO1
ARHGAP24	DNAJC11
ARHGAP26	DNHD1
ARHGAP5	DNM1
ARHGAP5	DNM3
ARHGAP5	DNM3
ARHGEF26	DNM3
ARHGEF33	DOCK1
ARL13B	DOCK1
ARL13B	DOCK1
ARRDC1-AS1	DOCK10
ARV1	DPP10
ASAP1	DYNC1H1
ASAP1	DYX1C1
ASPH	EEF1A1
ASTE1	EMC2
ATG12	EML6
ATP11B	EML6
ATP2B1	EMP2
ATP2B1	ENOX2
ATP5A1	EPHB1
ATP5C1	EPS15
ATR	EPT1
ATXN2	ERC2
ATXN3	ERC2
ATXN3	ERI1
ATXN3	ERICH3
ATXN7	ETV6
B3GNT5	EWSR1
BAZ1A	EXOC6B
BAZ2B	FAM107A
BCL10	FAM111A
BCO2	FAM133A
BMPR2	FAM179B
BMPR2	FAM179B
BPNT1	FAM182B
BPNT1	FAM185BP
BTBD6	FAM208A
BTBD7	FAM208A
C1orf50	FAM208B
C1S	FAM227A
C3	FAM65A
CACNA1C	FAM66D
CACNA1D	FAM73A
CADPS2	FBXL17
CALR	FBXO27
CAMKK2	FBXO27
CAMKK2	FBXO7
CASP8AP2	FER
CBWD7	FGF14
CC2D1B	FGFR1OP
CCDC102B	FMN2
CCDC144A	FMN2
CCDC18	FNDC3A
CCDC7	FOCAD
CCDC78	FREM2
CCNYL1	FSIP1
CCT6A	FTO
CCT6P1	FYCO1
CD63	GAL3ST3
CDC14B	GALNT13
CDC37L1	GALNT15
CDH20	GALNT2
CEP164	GALNT6
CEP57L1	GAPDH
CEP83	GAS7
CFAP69	GCC2
CHD9	GDF11
CHM	GDI1
CHM	GIGYF2
CHM	GLCCI1
CHUK	GLCCI1
CIAPIN1	GLUD1
CIC	GPATCH2L
CIRBP	GPBP1
CKB	GPBP1
CLEC2B	GPHN
CLGN	GPLD1
CLK1	GPSM2
CLTC	GPX1
CLYBL	GRM5
CMYA5	GTF2I
CNOT2	GTF2I
CNTN5	GTPBP8
CNTN5	GUCY1A2
COIL	HAGHL
COX11	HECW1
COX19	HEPH
CPSF3	HERC2
CRBN	HERC3
CRLF3	HERPUD2
CRY1	HIST1H3H
CSNK1A1	HLA-A
CSRP2BP	HLA-C
CTAGE5	HLA-C
CTB-191K22.5	HLA-C
CTD-2303H24.2	HLA-DQB1
CTXN2	HLA-DRB5
CUL5	HLA-DRB5
CXorf57	HNRNPA2B1
CYB5R4	HNRNPM
CYBB	HOMER1
DAZAP1	HS3ST2
DCUN1D4	HSP90AB1
DCUN1D4	HSP90AB1
DCUN1D4	HTR1A
DCUN1D4	HUWE1
DCUN1D4	IFI6
DCUN1D4	IFIH1
DCX	IGDCC4
DDX1	IGSF3
DDX21	IKBKG
DDX5	IL1RAP
DDX5	IL1RAPL1
DDX50	INO80E
DENND4A	INTS5
DENND4B	IPO13
DENND4B	IQSEC2
DGKB	ITGA8
DGKD	ITPKC
DGKI	ITPKC
DNAH7	ITPKC
DNAH7	JAG1
DOCK11	JOSD1
DPAGT1	KANSL1L
DPP6	KCNA3
DPP6	KCNAB3
DPY19L2	KCNC4
DST	KCND2
DST	KCNK12
DYM	KCNN2
DYM	KCNT1
EEF1A1	KCTD18
EEF2	KDM4C
EIF3E	KHDC1
EIF3G	KHDC1
EIF4G2	KIAA0368
EIF4G3	KIAA0408
EIF5B	KIAA1919
EML4	KIAA2026
EML6	KLC1
EML6	KLHL13
EPHB2	KLHL24
ERC1	KLHL26
ERC2	KLHL26
ESCO1	KLK7
ESYT3	KMT2A
ETAA1	KRBOX4
ETNPPL	LAMA5
ETV6	LARP1B
FAM135A	LCA5
FAM135B	LEPR
FAM185A	LEPR
FAM185BP	LIG1
FAM208B	LNP1
[truncated: 8,666 more rows]
