# Supplementary material for: Discovery of autism/intellectual disability somatic mutations in Alzheimer's brains: mutated ADNP cytoskeletal impairments and repair as a case study
Source: Mol Psychiatry. 2019 Oct 30;26(5):1619–33. doi: 10.1038/s41380-019-0563-5 (PMC8159740; doi:10.1038/s41380-019-0563-5)
Supplement: Supplementary file 18 — Supplemental Table S9 [file 41380_2019_563_MOESM18_ESM.xlsx]

## Sheet: Sheet1
Shared disease-driving genes mutations with Autism (ASD) and ID
Olfactory bulb	Hippocampus	DLPFC	Fusiform Gyrus	Autism	Intellectual disability (ID)		[Autism]:	[Autism] and [DLPFC]:	[Autism] and [Hippocampus]:	[Autism] and [Hippocampus] and [DLPFC]:	[Autism] and [Fusiform Gyrus]:	[Autism] and [Hippocampus] and [Fusiform Gyrus]:	[Autism] and [DLPFC] and [Fusiform Gyrus]:	[Autism] and [Olfactory bulb]:	[Autism] and [Olfactory bulb] and [Fusiform Gyrus]:	[Autism] and [Olfactory bulb] and [Hippocampus] and [Fusiform Gyrus]:	[Autism] and [Olfactory bulb] and [Hippocampus]:	[Autism] and [Olfactory bulb] and [DLPFC] and [Fusiform Gyrus]:	[Autism] and [Olfactory bulb] and [Hippocampus] and [DLPFC] and [Fusiform Gyrus]:	[Autism] and [Hippocampus] and [DLPFC] and [Fusiform Gyrus]:	[ID] and [Autism]:	[ID] and [Autism] and [Hippocampus]:	[ID] and [Autism] and [DLPFC]:	[ID] and [Autism] and [Hippocampus] and [DLPFC]:	[ID] and [Autism] and [Fusiform Gyrus]:	[ID] and [Autism] and [Hippocampus] and [Fusiform Gyrus]:	[ID] and [Autism] and [Olfactory bulb] and [Hippocampus]:	[ID] and [Autism] and [Olfactory bulb] and [Hippocampus] and [Fusiform Gyrus]:	[ID] and [Autism] and [Olfactory bulb] and [Fusiform Gyrus]:	[ID] and [Autism] and [Olfactory bulb] and [DLPFC] and [Fusiform Gyrus]:	[ID] and [Autism] and [Olfactory bulb] and [Hippocampus] and [DLPFC] and [Fusiform Gyrus]:	[ID] and [Autism] and [Hippocampus] and [DLPFC] and [Fusiform Gyrus]:	[ID]:	[ID] and [Hippocampus]:	[ID] and [Hippocampus] and [DLPFC]:	[ID] and [Hippocampus] and [DLPFC] and [Fusiform Gyrus]:	[ID] and [Hippocampus] and [Fusiform Gyrus]:	[ID] and [Fusiform Gyrus]:	[ID] and [Olfactory bulb] and [Fusiform Gyrus]:	[ID] and [Olfactory bulb]:	[ID] and [DLPFC]:	[ID] and [DLPFC] and [Fusiform Gyrus]:	[ID] and [Olfactory bulb] and [Hippocampus] and [DLPFC] and [Fusiform Gyrus]:	[Hippocampus]:	[Hippocampus] and [DLPFC]:	[Hippocampus] and [DLPFC] and [Fusiform Gyrus]:	[Olfactory bulb] and [Hippocampus]:	[Olfactory bulb] and [Hippocampus] and [Fusiform Gyrus]:	[Hippocampus] and [Fusiform Gyrus]:
AARS	ABHD10	AARS2	AADAT	ADNP	AAS		ABCA13	ABCA10	CDKN1B	FER	ABCA7	EML1	AGAP1	CLASP1	APBB1	PHF3	CPEB4	ARHGAP5	ANK2	AKAP9	ACY1	CDKL5	ARX	SATB2	AFF4	DYRK1A	RPL10	SYNE1	AHI1	DYNC1H1	ADNP	RAI1	AAS	ACSL4	ARL13B	AIFM1	AMPD2	AASS	FH	KAT6B	ATP1A2	ABCC9	PCNT	ABHD10	IL12RB2	CCSER2	CNDP2	AKAP11	AKAP13
ABR	ACSL3	ABAT	AARS2	ANK3	AASS		ACE	AGBL4	CNTNAP4	OGT	ACHE	NELL1	ARHGAP24	GAP43	APC			DST	HLA-A	ASAP2	ADSL	CHKB	CHD7		AHDC1	GRIK2		TRIP12	ANK3	KMT2A			ABCC8	JAM3		USP9X	ATM	ABCD4	KIF1A	ACBD6	ATR	ACSF3		ACSL3	IPO13	KCNN2	ZBTB47	BNIP2	AP2M1
ACADVL	ADNP	ABCA10	AASS	CHD8	ABCC8		ADCY3	ANKS1B	CUL7		ADARB1	SLC12A5	ATP1A1	GGNBP2	CCDC91			KCNMA1	HLA-B	RBM27	AFF2	GABRA1	CTNNB1		ALG6	PPP2R5D			ANKRD11	SNX14			ABCD1	KIF1BP		ALDOA	LARP7	ABHD5	NIN	ATN1	FGF14	ACTB		ANO3	MPP5	RYR2		CENPC	AP5M1
ACBD6	AKAP13	ABCA2	AATF	RPL10	ABCC9		ADORA3	APP	FBXO11		ADCY5	SLC4A10	ATRNL1	H2AFZ	CD44			MAP2	HLA-DRB1	RIMS1	ALDH5A1	GAD1	DCX		AMT	SETD5			ARID1B	PHIP			ACAT1	NDST1			NALCN	ACTG1	PARP1	HIST1H1E	FMN2	ALDH18A1		ATAD3B	SCYL1	SENP5		CTR9	BBX
ACOT13	AKAP9	ABCA5	AATK	TRIP12	ABCD1		AGMO	ATP2B2	MAGED1		AGAP2		BAZ2B	KATNAL1	CHD3			PRUNE2		YTHDC2	AP1S2	MAOA	GRIN1		BBS4	SMARCA4			ATRX				ACO2	RPGRIP1L			PCLO	ACVR1	ZNF33A		FREM2	AP3B1		CDK5RAP3	ZNF430	TCEAL4		FAM134B	CABIN1
ADAM23	ANO3	ABCA6	ABCA2	ABCA10	ABCD4		AGO1	ATXN7	TSN		ARHGAP32		CADPS2	KCNB1	DLGAP1			SMARCC2			ARHGEF9	NF1	IL1RAPL1		CAMTA1	PCCB			CEP290				ADAR				RAB3GAP1	AGK	BPTF		IKBKG	C2CD3		CHST11	PKP4	TMEM25		GABRG2	CEP170
ADD1	AP2M1	ABCA8	ABCA3	ABCA13	ABHD5		ALDH1A3	BIRC6	UNC79		ARHGEF10		CASC4	MAOB	MED13			UBR5			ASPM	SCN2A	MCPH1		CASK				CHD8				ADAT3				RAD50	AIMP1	CCDC88A		MPDU1	COQ2		ENDOD1	UPF1	ZMYM4		KIAA0232	CFLAR
ADD3	AP5M1	ABCC10	ABCA5	ABCA7	ACAT1		AMPD1	CACNA1C	UNC80		ACTN4		DOCK10	MAPK8IP2	NAV2						ASS1		PACS1		CHD2				FMR1				ADGRG1				TRAPPC11	ALDH4A1	CHD4		PDE4D	CRBN		FBXO44	ZNF233	CYBB		KIAA1109	CHST12
ADNP	ATAD3B	ABCC9	ABCA6	ACE	ACO2		ANXA1	CACNA1D			ATG7		DPP6	PDE1C	NCKAP1						ASXL3		POMGNT1		CREBBP				ITPR1				AGA				TUSC3	ALG12	CWC27		PLA2G6	DCHS1		GLIPR2	SH3GL3	SLC35G2		MON2	DHX8
AHCYL1	BBX	ABCF1	ABCA7	ACHE	ACSF3		APBA2	CDC42BPB			ATP8A1		EIF3G		PCDHAC1						ATP6V0A2		ZMYND11		CTCF				OFD1				AGPAT2					ALG13	HIVEP2		RAB18	DNM1		GPR137C	BTBD7	FAM135A		NCOA1	DMXL1
AHI1	CABIN1	ABTB1	ABCA8	ADA	ACSL4		APH1A	CIC			BAIAP2		EXOC6B		PPFIA1						AUTS2		ABAT		DDX11				SMARCA2				AHCY					ALG2			SBDS	DPAGT1		GRN	DCC	HLA-DRB5		PRRC2C	DNAJC1
AKAP1	CCSER2	AC007283.5	ABCA9	ADARB1	ACTB		ARHGAP15	CNTN5			BRD4		GALNT13		ROBO1						BCKDK		RGS7		DMD				ASH1L				AKT1					ALG3			SDCCAG8	FTO		HIST1H1D	MTUS1	MGA		SBNO1	DNAJC13
AKAP11	CDK5RAP3	AC007620.3	ABCB1	ADCY3	ACTG1		ARHGAP33	DEPDC5			BTAF1		GIGYF2		SLC1A2						BRAF				DMPK				NAA15				AKT3					AP4B1			SERPINA1	GDI1		HSF4	HERC3	SON		SYNM	IGF2R
AKAP6	CDKL5	AC011530.4	ABCB6	ADCY5	ACVR1		ARNT2	DOCK1			CACNA1A		GTF2I		SYT1						C12orf57				DMXL2				TRIO				ALDH3A2					AP4M1			SUMF1	GLUD1		JMY	MAN2A1	ADGRV1		TBC1D15	ITGA6
AMOTL2	CEP170	AC013463.2	ABCB8	ADK	ACY1		ADAMTS18	DPP10			CACNA2D3		KMT2E		UBE3C						CBS				EHMT1								ALDH7A1					AP4S1			TMEM165	GNPTAB		LUC7L3		GALNT15		VPS13D	ITM2C
ANK2	CFLAR	AC092835.2	ABCC10	ADORA3	ADAR		ADORA2A	EPHB2			CADM2		NBEA								CCDC88C				EP300								ALDOB					ARL6			TUBB4A	HMGB3		MITD1		KNOP1		VPS41	JAK2
ANK3	CHKB	ACACA	ABCC5	ADSL	ADAT3		ADRB2	FAM135B			CAMK2B		NCOR1								CEP135				FBN1								ALG1					ARSA			VRK1	IFIH1		MMP17		NCAM1			LAP3
ANKIB1	CHST11	ACAD10	ABCC9	AFF2	ADGRG1		ALOX5AP	GABRG3			CAMSAP2		NRCAM								CHMP1A				GNAS								ALX1					ASNS			ZIC2	JAG1		MRPS7		GPRIN1			LRP12
ANKRD11	CHST12	ACAD11	ABCD4	AFF4	ADNP		ARHGAP11B	GPX1			CCT4		PREX1								CLN8				HCFC1								ALX3					ASXL1			KDM5A	L1CAM		NFAT5		PHACTR4			LRRK2
ANKRD12	CUL7	ACSF3	ABCE1	AGAP1	ADSL		ASMT	GRM5			CD276		RERE								CNTNAP2				KCNQ2								ALX4					ATP13A2				LYST		NOL4L		ALMS1			LTBP4
ANKRD17	DHX8	ACSM3	ABCF1	AGAP2	AFF2		ASTN2	GUCY1A2			CDH10		SNRPN								CYP27A1				KDM6A								ANO10					AUH				PIEZO2		PCDHGA4		DDX1			MAP3K10
ANXA5	DMXL1	ACTB	ABCF3	AGBL4	AFF4		AMBRA1	HIVEP3			CDH8		UTRN								DDX3X				LRP2								APOPT1					BBS10				RNASEH2B		PIKFYVE		NFX1			MCF2L
AP2B1	DNAJC1	ADAM21	ABHD12	AGMO	AGA		AR	HOMER1			CCNG1										DEAF1				LRPPRC								APTX					BBS2				RNF113A		PRRC1		OSTM1			MDC1
APBB1	DNAJC13	ADAT1	ABHD16B	AGO1	AGK		ATP10A	KCND2			CCNK										DHCR7				MBD5								ARFGEF2					BBS5				SERAC1		REEP6		PLRG1			MEGF8
APC	DYRK1A	ADD1	ABHD5	AGTR2	AGPAT2		ATP1A3	KHDRBS2			CDH9										DNAJC19				MECP2								ARG1					BBS7				SOBP		RNF181		CRLF3			NDUFB5
ARCN1	ENDOD1	ADD3-AS1	ABHD6	AHDC1	AHCY		AVP	KDM4C			CDK13										DPYD				MED12								ARHGAP11A					BBS9				SOS1		RP4-657D16.3					NGLY1
ARHGAP21	FBXO11	ADGRB3	ABT1	AHI1	AHDC1		AVPR1A	MPP6			CGNL1										EEF1A2				MED13L								ARHGAP31					BCKDHB				SPECC1L		RPS6KL1					POR
ARHGAP5	FBXO44	ADGRL3	AC004893.11	AKAP9	AHI1		AVPR1B	MYO16			CHD1										FGD1				MEF2C								ARID1A					BCS1L				SPG11		SPG7					PPP2R3C
ARID1B	FER	ADNP	AC007620.3	ALDH1A3	AIFM1		AZGP1	NTRK2			CHD5										FGFR2				NSD1								ARSB					BLM				SPTAN1		SPTLC2					PRMT7
ARL8B	GLIPR2	ADGRV1	AC019206.1	ALDH5A1	AIMP1		BCL11A	PCDHA3			CIB2										FOXG1				OCRL								ARSE					BRF1				TAF2		SSH1					PRR3
ASH1L	GPR137C	ADPGK	AC245100.1	AMPD1	AKT1		BCL2	POU3F2			CLSTN3										FOXP1				OPHN1								ASAH1					BSCL2				TGFBR2		TSFM					RAB26
ATN1	GRN	AFF1	ACAA1	AMT	AKT3		BDNF	PRKCB			CNOT3										FOXP2				PAFAH1B1								ASL					C12orf65				TTC8		ZNF510					RABGAP1
ATP6V1D	HIST1H1D	AFTPH	ACACA	ANK2	ALDH18A1		BRCA2	PSD3			CNTN3										GPC6				PEX7								ASPA					CC2D2A				DYM		ZRANB1					RALGAPB
ATP6V1G2-DDX39B	HLA-DRB1	AGAP1	ACACB	ANKRD11	ALDH3A2		BRINP1	SASH1			CNTNAP3										GRIN2A				PHF8								ATIC					CDK5RAP2				SCAPER		CAPN1					RASGRP1
ATRX	HSF4	AGAP6	ACAD10	ANXA1	ALDH4A1		BST1	SETD2			CTTNBP2										GRIN2B				PLCB1								ATP2A2					CENPJ				TMEM135		CNDP1					RNF112
BCAN	IGF2R	AGBL4	ACAD11	AP1S2	ALDH5A1		C15orf62	SLC45A1			CX3CR1										GRIP1				POGZ								ATP5E					CHAMP1				TPI1		FBXO34					SMAP1
BNIP2	IL12RB2	AGTPBP1	ACAD9	APBA2	ALDH7A1		C3orf58	SLITRK5			CYFIP1										HCN1				RAB39B								ATP6AP2					CLCN4						RPE					ST18
BNIP3L	IPO13	AIFM1	ACADS	APBB1	ALDOB		C4B	TTN			DAPK1										HDAC6				RAD21								ATP7A					CLN5						RPL27A					STX16
BPTF	ITGA6	AK9	ACADVL	APC	ALG1		CA6	UBN2			DCTN5										HDAC8				RLIM								ATP8A2					COG6						SAMM50					TOM1
BRWD1	ITM2C	AKAP7	ACAP3	APH1A	ALG12		BICDL1	ZNF804A			DENR										HOXA1				SCN1A								AVPR2					COL4A1						ST8SIA3					TRIM28
BSDC1	JAK2	AKAP8	ACBD3	ARHGAP15	ALG13		CACNA1E				DIP2A										HRAS				SCN8A								B3GAT3					COL4A2						ARHGEF7					TSTA3
C3	JMY	AKAP9	ACCS	ARHGAP24	ALG2		CACNA1H				DIP2C										KAT6A				SHANK3								B4GALNT1					COX15						MAP3K13					UBAP2
C5orf42	KCNN2	AKR1C2	ACHE	ARHGAP32	ALG3		CACNA1I				DGKZ										KCNJ10				SLC33A1								B4GALT7					CSPP1						ABCC1					USP42
CACYBP	LAP3	AKT3-IT1	ACO1	ARHGAP33	ALG6		CACNB2				DNAH17										KDM5C				SLC35A3								BBS1					CTDP1						ABL1					UTP14C
CALM1	LARP7	ALDH18A1	ACOX1	ARHGAP5	ALX1		CADM1				DNER										KIRREL3				SLC7A7								BBS12					CTSD						APC2					CIRH1A
CAP1	LRP12	ALDOA	ACOX3	ARHGEF10	ALX3		CAMK2A				DOCK4										KPTN				SLC9A6								BCAP31					CUL4B						CERS6					KCNJ3
CAPN2	LRRK2	ALDOC	ACP2	ARHGEF9	ALX4		CAMK4				DOLK										LAMA1				SLC9A9								BCKDHA					CWF19L1						CNNM3					LMTK2
CCDC112	LTBP4	ALMS1	ACSBG1	ARID1B	AMPD2		CAPN12				DPYSL3										LAMC3				SMAD4								BCOR					D2HGDH						DYNLRB1					MFSD6
CCDC181	LUC7L3	ALPL	ACSF3	ARNT2	AMT		CAPRIN1				DSCAM										MAGEL2				SMC1A								BRWD3					DAG1						FAT3					PLXNC1
CCDC186	MAP3K10	ALS2CR12	ACSL5	ARX	ANK3		CARD11				EFR3A										MTR				SMC3								BSND					DHCR24						GINM1					RANBP2
CCDC66	MCF2L	AMD1	ACTB	ABAT	ANKRD11		CBLN1				ELAVL2										NFIA				SPAST								BTD					DHFR						INTS10					RNF213
CCDC88A	MDC1	ANAPC4	ACTG1	ACTN4	ANO10		CD38				EPC2										NFIX				SRCAP								BUB1B					DHTKD1						MAP2K4					SLC4A8
CCDC91	MEGF8	ANK2	ACTL6B	ACY1	AP1S2		CD99L2				EXT1										NLGN4X				SYN1								CA8					DLAT						MGAT3					TNKS2
CCNL1	MITD1	ANKAR	ACTN4	ADAMTS18	AP3B1		CDH11				FAN1										PAH				SYNGAP1								CANT1					DLD						PSMA6					PPP4R4
CCP110	MMP17	ANKDD1A	ACTR1B	ADORA2A	AP4B1		CDH22				FAT1										PAX6				TBC1D7								CASC5					EFTUD2						PSMD3					CALD1
CD44	MON2	ANKIB1	ACVR1	ADRB2	AP4M1		BCAS1				FBXO33										PCDH19				TBL1XR1								CBL					EIF2AK3						RARRES3					CSTF1
CD63	MPP5	ANKRD12	ACVR2A	ALG6	AP4S1		BIN1				FLT1										PIK3R2				TCF4								CCBE1					EMD						SDC4					FNBP1L
CDC40	MRPS7	ANKRD18B	ACVRL1	ALOX5AP	APOPT1		CACNA1B				ELOVL2										POMT1				TRAPPC9								CD96					ERCC3						TENM3					HIF1A
CDC42BPA	NALCN	ANKRD20A4	ADAL	ANKS1B	APTX		CACNA2D1				EXOC5										PRODH				TSC1								CDH15					ERCC5						TTYH3					LRRCC1
CDYL	NDUFB5	ANKRD30B	ADAM10	ARHGAP11B	ARFGEF2		CDH13				EXOC6										PTEN				TSC2								CDK6					FAR1						ZFX					MLLT4
CENPC	NFAT5	ANKRD36	ADAMTS10	ASAP2	ARG1		CECR2				GABRB3										PTPN11				UBE3A								CDON					FASTKD2						ANKRD6					MORC3
CEP104	NGLY1	ANKRD36B	ADAMTS4	ASH1L	ARHGAP11A		CELF4				GIGYF1										RPS6KA3				UBE3B								CDT1					FGFR3						CRELD2					NMD3
CEP290	NOL4L	ANKRD36BP2	ADAMTS8	ASMT	ARHGAP31		CELF6				GALNT8										SGSH				ZBTB16								CEP152					FLNA						MGRN1					POLR2A
CERK	OGT	ANKRD36C	ADAMTSL2	ASPM	ARHGEF9		CEP41				GPC4										SLC1A1				ZSWIM6								CERS1					GJC2						STARD3NL					PRRC2B
CFL1	PCDHGA4	ANKRD49	ADARB1	ASTN2	ARID1A		CHRM3				GPR85										SLC6A3				ADK								CKAP2L					GLB1						ABLIM3					RUNDC3A
CHD3	PCLO	ANKRD52	ADAT1	AMBRA1	ARID1B		CHRNA7				GRIA1										STXBP1				CC2D1A								CLCNKA					GMPPB						DNAJC6					TRA2A
CHD4	PIKFYVE	ANKS1B	ADCK4	APP	ARL13B		CHRNB3				GRM7										TBX1				KANK1								CLCNKB					GNPAT						DOPEY2					TTBK1
CHD8	POR	ANO4	ADCY1	AR	ARL6		CHST5				GSK3B										TERT				KDM6B								CLIC2					GNPTG						EIF3L					CORO2B
CLASP1	PPP2R3C	ANXA3	ADCY2	ASS1	ARSA		CLSTN2				GSTM1										TMEM231				MTHFR								CLN3					GNS						FBRS					EIF2AK4
CLIP1	PRMT7	ANXA7	ADCY5	ASXL3	ARSB		CLTCL1				HDAC3										TMLHE				MYO5A								CLN6					GPT2						GNB2L1					ELP3
CNDP2	PRR3	AP3B1	ADCY6	ATG7	ARSE		CMIP				HDLBP										TSPAN7				PCCA								CLPB					GRIA3						HS6ST3					GARS
CNOT4	PRRC1	AP3S1	ADCY9	ATP10A	ARX		CNGB3				HECTD4										TTI2				UBR7								CNNM2					HGSNAT						PDK2					HIAT1
COPA	PRRC2C	APAF1	ADGRA1	ATP1A1	ASAH1		CNKSR2				GPD2										UPB1												COA3					HMBS						PRKCD					KALRN
COPS2	RAB26	APCDD1	ADGRA3	ATP1A3	ASL		CNR1				ICA1										VLDLR												COG8					IFT27						SETD3					SLAIN2
CP	RAB3GAP1	APLP1	ADGRB2	ATP2B2	ASNS		CNR2				IL17RA										VPS13B												COL11A2					INPP5E						ADGRB1					TRAPPC10
CPEB4	RABGAP1	APP	ADGRB3	ATP6V0A2	ASPA		CNTN4				IMMP2L										WWOX												COL4A5					KANSL1						CPT1C					CHL1
CSGALNACT2	RALGAPB	APPL1	ADGRL1	ATP8A1	ASPM		CNTN6				INTS6										ZBTB20												COLEC11					KIAA1033						JKAMP					ADGRA1
CTR9	RASGRP1	ARCN1	ADGRL3	ATRNL1	ASS1		CNTNAP5				IRF2BPL										ADA												COX10					KMT2D						TTR					ATRN
CTTN	RBM27	ARHGAP21	ADGRL4	ATRX	ASXL1		COL28A1				JAKMIP1										AGTR2												COX14					LARGE						C2CD2L					DNAJC10
CWC27	REEP6	ARHGAP24	ADGRV1	ATXN7	ASXL3		CPT2				JARID2										CACNA1F												COX20					LBR						POLH					FAM120B
CYTH1	RNF112	ARHGAP26	ADK	AUTS2	ATIC		CRHR2				JMJD1C										CTNND2												COX6B1					LIG4						AMZ2					FHOD3
DDAH1	RNF181	ARHGAP5	ADNP	AVP	ATM		CSMD1				KDM4B										DOCK8												COX8A					LINS1						BMI1					FLNB
DDN	RP4-657D16.3	ARHGEF26	ADNP2	AVPR1A	ATP13A2		CSNK1D				KIAA1586										HDAC4												CPS1					MAF						HABP4					MAPKAPK3
DDX17	RPS6KL1	ARHGEF33	ADRBK2	AVPR1B	ATP1A2		CSNK1E				KIF13B										MFRP												CRADD					MAN1B1						IDI1					PLEKHM2
DDX21	RYR2	ARL13B	ADRM1	AZGP1	ATP2A2		CTNNA3				KLC2										NLGN3												CTSA					MAN2B1						RAB10					PVRL3
DENND5B	SCN2A	ARRDC1-AS1	ADSS	BAIAP2	ATP5E		CUL3				KMT2C										NTRK1												CYP24A1					MANBA						TMOD1					RBMX
DICER1	SCYL1	ARRDC2	ADSSL1	BAZ2B	ATP6AP2		CTNNA2				KRR1										PECR												DARS2					MCOLN1						ATP6AP1					SCNM1
DKK3	SENP5	ARV1	AEBP1	BBS4	ATP6V0A2		CUX1				LAMB1										PTCHD1												DBT					MED17						CAST					DROSHA
DLGAP1	SMAP1	ARX	AEBP2	BCKDK	ATP7A		CUX2				LEO1										TH												DCAF17					MED23						CMAS					GLRX2
DMTF1	SPG7	ASAP1	AES	BCL11A	ATP8A2		CXCR3				LRBA										TPO												DDHD2					MGP						EDC4					IFT122
DNAJA2	SPTLC2	ASAP2	AFAP1L2	BCL2	ATR		CYLC2				LRFN2										YWHAE												DDX59					MLYCD						KDM3B					RBM5
DNAJB4	SSH1	ASMTL	AFF4	BDNF	ATRX		CYP11B1				LRFN5																						DKC1					MMADHC						RANBP1					RNF103
DNAJC2	ST18	ASPH	AFG3L2	BIRC6	AUH		DAB1				LRP2BP																						DLG3					MPDZ						RASL10B					UBAP2L
DOCK11	STX16	ASTE1	AFMID	BRAF	AUTS2		DAGLA				MARK1																						DNA2					MPLKIP						SV2B					ZMIZ1
DONSON	TCEAL4	ATG12	AFTPH	BRCA2	AVPR2		DAPP1				MBD4																						DNMT3B					MTFMT						NEDD4L					BRSK2
DST	TMEM25	ATG2A	AGAP1	BRD4	B3GAT3		DDX53				MBD6																						DOCK6					MUT						TYW1					GANAB
DTNA	TOM1	ATP11B	AGAP2	BRINP1	B4GALNT1		DHX30				MCM4																						DPM1					NBN						CDR1					IBTK
DYNC1H1	TRIM28	ATP13A3	AGAP3	BST1	B4GALT7		DIAPH3				MEGF10																						DPYS					NDUFS8						RP11-158M2.2					KIAA1549L
ECH1	TSFM	ATP1A1	AGAP6	BTAF1	BBS1		DISC1				MEIS2																						EBP					NDUFV1						SFXN1					KNDC1
EDF1	TSTA3	ATP1A2	AGAP9	C12orf57	BBS10		DIXDC1				MKL2																						EDA					NOTCH1						TNFAIP1					PWWP2A
EIF2AK1	UBAP2	ATP2B1	AGBL5	C15orf62	BBS12		DLG1				MYH10																						EDC3					NRAS						KAZN					WDR43
EIF3A	UNC79	ATP2B2	AGK	C3orf58	BBS2		DLG4				MSN																						EGF					NSDHL						MRPL45					KIAA1107
EIF5B	USP42	ATP5A1	AGL	C4B	BBS4		DLGAP2				MYO1E																						ELOVL4					NSUN2						PHF1					MTA3
ELL2	UTP14C	ATP5C1	AGO4	CA6	BBS5		DLX6				MYO9B																						ENTPD1					PANK2						ARPC2					NOL7
ERC1	VPS13D	ATP9B	AGPAT5	CACNA1A	BBS7		DNAH10				MYT1L																						ERCC2					PDHA1						HPS6					PLBD2
ESF1	ZMYM4	ATR	AGRN	CACNA1C	BBS9		DNAH3				NCKAP5L																						ERCC6					PDP1						POLR1D					RBM14
FAM134B	ZNF430	ATRNL1	AGTPBP1	BICDL1	BCAP31		DNM1L				NEFL																						ERCC8					PEX1						SGSM1					ZNF644
FAM184A	ZNF510	ATXN2	AHCTF1	CACNA1D	BCKDHA		DNMT3A				NEO1																						ERLIN2					PEX10											CMTR1
FAM193A	ZRANB1	ATXN3	AHDC1	CACNA1E	BCKDHB		DPP4				NLGN2																						ESCO2					PEX13											MAP1S
FAM214A	CAPN1	ATXN7	AHI1	CACNA1F	BCKDK		DCUN1D1				NRXN2																						ETHE1					PEX2											MINK1
FBXL5	CIRH1A	B3GNT5	AHNAK	CACNA1G	BCOR		DDC				NUAK1																						EXOSC3					PEX3											PHF20
FGFR1OP2	CNDP1	BAP1	AHNAK2	CACNA1H	BCS1L		DGKK				NEGR1																						EYA1					PEX5											USP10
FH	CYBB	BAZ1A	AIDA	CACNA1I	BLM		DLGAP3				NPAS2																						EZH2					PGAP3											RPRD2
FMR1	EML1	BAZ2B	AIFM1	CACNA2D3	BRAF		DLX1				OTUD7A																						FA2H					PGM3											SPTBN4
FOXJ3	FBXO34	BCL10	AIMP1	CACNB2	BRF1		DLX2				P2RX4																						FAM126A					PIGN											ZSWIM8
FXR1	KCNJ3	BCL9L	AIP	CADM1	BRWD3		DPYSL2				P4HA2																						FAM177A1					PIGO											BSN
GABARAPL1	LMTK2	BCO2	AKAP10	CADM2	BSCL2		DRD1				PCDH10																						FAM20A					PIGV											ECHDC1
GABBR1	MFSD6	BDP1	AKAP11	CADPS2	BSND		DRD2				PCDH8																						FBXO31					PNKP											FRYL
GABRG1	PKP4	BIRC6	AKAP12	CAMK2A	BTD		DRD3				PDE4B																						FGFR1					PNPLA6											SLC1A3
GABRG2	PLXNC1	BIVM	AKAP13	CAMK2B	BUB1B		DUSP15				PHF2																						FKRP					POMT2
GAP43	RANBP2	BMPR2	AKAP17A	CAMK4	C12orf57		DUSP22				PHRF1																						FKTN					PPOX
GATM	RNF213	BPNT1	AKAP2	CAMSAP2	C12orf65		DVL1				PLXNA3																						FLVCR1					PRPS1
GCC2	RPE	BROX	AKAP6	CAMTA1	C2CD3		DVL3				PLXNB1																						FOLR1					PSPH
GGNBP2	RPL27A	BRWD1	AKAP7	CAPN12	CA8		DYDC1				PNPLA7																						FRAS1					PTCH1
GLG1	SAMM50	BTBD10	AKAP8L	CAPRIN1	CAMTA1		DYDC2				POLA2																						FTCD					PUS1
GRIA2	SLC35G2	BTBD6	AKAP9	CARD11	CANT1		EBF3				PPM1D																						FUCA1					RAB3GAP2
GUCY1B3	SLC4A8	BTBD7	AKR1C1	CASC4	CASC5		EGR2				PPP1R3F																						GALE					RAF1
H2AFZ	ST8SIA3	C10orf12	AKR1C2	CASK	CASK		EIF4E				PPP2R1B																						GALT					RARS2
H3F3B	SYNM	C11orf63	AKR1C3	CBLN1	CBL		EIF4EBP2				PRICKLE1																						GAMT					RBBP8
HECTD1	TNKS2	C11orf96	AKT1S1	CC2D1A	CBS		ELAVL3				PRKDC																						GATAD2B					RBM10
HEPACAM	UNC80	C1orf174	AKT2	CCDC88C	CC2D2A		ELP4				PRPF39																						GCH1					RBM28
HES1	ARHGEF7	C1orf50	ALCAM	CCDC91	CCBE1		EN2				PSMD10																						GCSH					RBPJ
HIST1H1E	MAP3K13	C1S	ALDH18A1	CCT4	CCDC88C		EP400				PTBP2																						GFAP					RECQL4
HIST2H2AC	PPP4R4	C22orf29	ALDH4A1	CD276	CD96		EPHA6				PTPRB																						GJA1					RFT1
HIVEP2	PHF3	C2CD3	ALDOA	CD38	CDH15		EPHB6				QRICH1																						GJB1					RIT1
HLA-A	ABCC1	C3	ALDOC	CD44	CDK5RAP2		EPPK1				RB1CC1																						GK					RNASEH2A
HLA-B	ABL1	C4A	ALG12	CD99L2	CDK6		EPS8				RBFOX1																						GLDC					ROGDI
HLA-DRB1	ALDOA	CA14	ALG13	CDC42BPB	CDKL5		ERBB4				REEP3																						GLI2					RRM2B
HNRNPR	ANK2	CABP1	ALG2	CDH10	CDON		ERG				RNF135																						GLI3					RTEL1
HSPA8	APC2	CABYR	ALG3	CDH11	CDT1		EMSY				RPS6KA2																						GLYCTK					RTTN
HSPB8	BNIP2	CACNA1C	ALG6	CDH22	CENPJ		ERBIN				SCFD2																						GM2A					SACS
HYOU1	CALD1	CACNA1D	ALG8	CDH8	CEP135		ERMN				SETDB2																						GMPPA					SDHA
HYPK	CDKN1B	CACNA1G	ALKBH1	BCAS1	CEP152		ESR1				SEZ6L2																						GNAO1					SFXN4
IFT74	CERS6	CADPS2	ALKBH4	BIN1	CEP290		ESR2				SHANK1																						GNB1					SLC12A6
IKBKAP	CNNM3	CALM3	ALMS1	CACNA1B	CERS1		ESRRB				SIN3A																						GORAB					SLC17A5
IL6ST	CSTF1	CALML4	ALS2	CACNA2D1	CHAMP1		ETFB				SLC30A5																						GPC3					SLC2A1
ILF3	DYNLRB1	CALR	ALS2CL	CBS	CHD2		F13A1				SLC38A10																						GPI					SNIP1
IPO5	FAM135A	CAMKK2	AMD1	CCNG1	CHD7		FABP3				SLC22A15																						GSS					SPG20
IQCA1	FAT3	CAP2	AMDHD2	CCNK	CHD8		FABP5				SLC24A2																						GTF2H5					SPRED1
ITPR1	FNBP1L	CAPN2	AMN1	CDH13	CHKB		FABP7				SLC30A3																						GUCY2D					SRD5A3
IWS1	GAD1	CAPRIN2	AMOT	CDH9	CHMP1A		FAM19A2				SLC7A5																						GUSB					STT3B
KARS	GINM1	CARKD	AMOTL2	CDK13	CKAP2L		FAM19A3				SMG6																						HAL					TACO1
KAT6B	GRIK2	CASC4	AMPD2	CDKL5	CLCN4		FAM47A				SND1																						HAX1					TBC1D20
KATNAL1	HIF1A	CASKIN1	AMPD3	CDKN1B	CLCNKA		FAM92B				SPARCL1																						HCCS					TBCE
KCNB1	HLA-A	CASP8AP2	AMT	CECR2	CLCNKB		FBXO40				SRSF11																						HESX1					TGIF1
KCNMA1	HLA-B	CBARP	ANAPC1	CELF4	CLIC2		FCRL6				SSRP1																						HEXA					THOC2
KIAA0100	HLA-DRB5	CBWD7	ANAPC2	CELF6	CLN3		FEZF2				STAG1																						HLCS					THRB
KIAA0232	INTS10	CC2D1B	ANAPC4	CEP135	CLN5		FGA				STAT1																						HPD					TMEM237
KIAA0408	KIAA0232	CCDC102B	ANK2	CEP290	CLN6		FGFBP3				STXBP5																						HPRT1					TNNT2
KIAA1109	KIAA1109	CCDC142	ANK3	CEP41	CLN8		FHIT				SYAP1																						HSD17B10					TRIM37
KIF1A	LRRCC1	CCDC144A	ANKHD1	CGNL1	CLPB		FOLH1				SYN2																						HSPD1					TSEN54
KIF1B	MAP2K4	CCDC18	ANKIB1	CHD1	CNNM2		FRK				SYNJ1																						IDS					TTC19
KIF3A	MGA	CCDC191	ANKLE2	CHD2	CNTNAP2		EXOC3				TAF1C																						IDUA					TUBB3
KIF5C	MGAT3	CCDC34	ANKRD10	CHD5	COA3		FRMPD4				TAOK2																						IER3IP1					TUBGCP6
KIZ	MLLT4	CCDC66	ANKRD11	CHD7	COG6		GABBR2				TBC1D23																						IFT172					UMPS
KMT2A	MORC3	CCDC7	ANKRD12	CHKB	COG8		GABRA3				TBC1D5																						IGF1					VPS53
KTN1	NDST1	CCDC78	ANKRD13A	CHMP1A	COL11A2		GABRA4				TCF20																						IRX5					WDR45
LENG8	NMD3	CCNC	ANKRD17	CHRM3	COL4A1		GABRA5				TCF7L2																						ISPD					XPA
LMAN1	POLR2A	CCNL1	ANKRD18B	CHRNA7	COL4A2		GABRB1				TLK2																						KCNC3					ZC3H14
LPIN2	PRRC2B	CCNT2	ANKRD24	CHRNB3	COL4A5		GABRQ				TOP1																						KCNH1					ZFYVE26
LSM14A	PSMA6	CCNYL1	ANKRD26	CHST5	COLEC11		GADD45B				TOP3B																						KCNJ1					ZNF711
LZIC	PSMD3	CCP110	ANKRD27	CIB2	COQ2		GALNT14				STK39																						KCNJ11					ACOX1
MACF1	RARRES3	CCSER2	ANKRD36	CIC	COX10		GAN				SYNCRIP																						KCNJ6					CAPN10
MAN1A2	RUNDC3A	CCT6A	ANKRD36B	CLASP1	COX14		GAS2				SYT3																						KCNK9					COL18A1
MAOB	SATB2	CCT6P1	ANKRD42	CLN8	COX15		GDA				TBL1X																						KCTD7					COQ5
MAP1A	SDC4	CD63	ANKRD49	CLSTN2	COX20		FBXO15				THRA																						KIAA0196					DIP2B
MAP1B	SON	CDC14B	ANKRD52	CLSTN3	COX6B1		GLIS1				TSHZ3																						KIAA2022					ELP2
MAP2	TBC1D15	CDC37L1	ANKRD54	CLTCL1	COX8A		GLO1				TTC25																						KIF11					EMX2
MAP7D1	TENM3	CDC42BPB	ANKRD9	CMIP	CPS1		GLRA2				TUBGCP5																						KIF4A					FASN
MAPK8IP2	TRA2A	CDH20	ANKS6	CNGB3	CRADD		GNA14				UBA6																						KIF7					GON4L
MBNL2	TRAPPC11	CDH7	ANLN	CNKSR2	CRBN		GNB1L				UNC13A																						KRAS					INPP4A
MDH1	TTBK1	CDIPT	ANO6	CNOT3	CREBBP		GPR139				UPF2																						KYNU					ITGA7
MED13	TTYH3	CDK8	ANP32E	CNR1	CSPP1		GPR37				USP15																						L2HGDH					MOCS2
MED4	TUSC3	CEP164	ANTXR1	CNR2	CTCF		GRID1				USP7																						LAMA2					OAT
MEF2D	UPF1	CEP57L1	ANXA7	CNTN4	CTDP1		GRID2				USP9Y																						LAMP2					PRKRA
METAP2	ZFX	CEP70	AOAH	CNTN5	CTNNB1		GRIK4				WAC																						LARGE1					SLC4A4
MGAT5	ZNF233	CEP83	AP1G1	CNTN6	CTSA		GRIK5				WDFY3																						LHX3					TIMM8A
MNS1	ADGRV1	CEP85	AP1G2	CNTNAP2	CTSD		GRM4				XPC																						LRP5					ZNF41
MON2	AMPD2	CFAP44	AP1M1	CNTNAP4	CUL4B		GRM8				ZNF18																						MAP2K1					ZNF592
MORF4L2	ANKRD6	CFAP69	AP2M1	CNTNAP5	CWF19L1		GRPR				ZNF292																						MAP2K2
MSH3	CNDP2	CFH	AP3B1	COL28A1	CYP24A1		HDC				ZNF385B																						MASP1
N4BP2L2	CNTNAP4	CFI	AP3B2	CPT2	CYP27A1		HECW2				ZNF462																						MAT1A
NAA15	CORO2B	CHAF1A	AP3M2	CREBBP	D2HGDH		HLA-G				ZNF559																						MBTPS2
NAP1L2	CRELD2	CHD7	AP4B1	CHD3	DAG1		HMGN1				ZNF827																						MCCC1
NASP	EIF2AK4	CHD9	AP4M1	CNTN3	DARS2		HNRNPH2				YEATS2																						MCCC2
NAV2	ELP3	CHGA	AP4S1	CNTNAP3	DBT		HNRNPU																										METTL23
NCKAP1	GALNT15	CHM	AP5M1	CRHR2	DCAF17		HOXB1																										MGAT2
NCOA1	GARS	CHMP4A	APBA1	CSMD1	DCHS1		HS3ST5																										MID1
NDRG4	HIAT1	CHUK	APBB1	CSNK1D	DCX		HSD11B1																										MID2
NFE2L1	KALRN	CIAPIN1	APBB1IP	CSNK1E	DDHD2		HTR1B																										MKKS
NIN	KNOP1	CIC	APBB3	CTCF	DDX11		HTR2A																										MKS1
NKTR	MGRN1	CIRBP	APC	CTNNA3	DDX3X		HTR3A																										MLC1
NR2C2	PPP2R5D	CKB	APEH	CTNNB1	DDX59		HTR3C																										MMAA
NR2F1	SH3GL3	CLASP2	APIP	CTNND2	DEAF1		GRID2IP																										MMACHC
NSMF	SLAIN2	CLASRP	APLNR	CTTNBP2	DHCR24		GRIK3																										MOCS1
NUMA1	STARD3NL	CLEC2B	APLP1	CUL3	DHCR7		GRM1																										MOGS
OFD1	TRAPPC10	CLGN	APOA1BP	CPEB4	DHFR		GSN																										MTRR
OGFRL1	ZBTB47	CLK1	APOL1	CTNNA2	DHTKD1		HTR7																										MVK
OSBPL11	ACSL4	CLNS1A	APOO	CUL7	DKC1		HYDIN																										MYCN
OSBPL8	CHL1	CLOCK	APPL1	CUX1	DLAT		IFNG																										NAA10
OXSR1	NCAM1	CLSTN1	APPL2	CUX2	DLD		IL1R2																										NAGA
PAGR1	YTHDC2	CLTC	AQP11	CX3CR1	DLG3		IL1RAPL2																										NAGLU
PALLD	ABLIM3	CLYBL	ARAF	CXCR3	DMD		ILF2																										NDE1
PARP1	ADGRA1	CMYA5	ARAP1	CYFIP1	DMPK		INPP1																										NDP
PBX1	ATRN	CNOT2	ARAP2	CYLC2	DMXL2		IQGAP3																										NDUFA1
PCDHAC1	BTBD7	CNTN5	ARAP3	CYP11B1	DNA2		ITGB3																										NDUFA10
PCM1	CPEB4	COBL	ARCN1	CYP27A1	DNAJC19		ITGB7																										NDUFAF2
PCNT	DCC	COIL	ARF5	DAB1	DNM1		KAT2B																										NDUFS1
PDE1C	DNAJC10	COL19A1	ARFGAP2	DAGLA	DNMT3B		KATNAL2																										NDUFS2
PDE4DIP	DNAJC6	COL21A1	ARFGAP3	DAPK1	DOCK6		KCND3																										NDUFS3
PEG3	DOPEY2	COQ2	ARFGEF1	DAPP1	DPAGT1		KCNJ2																										NDUFS4
PHC2	EIF3L	COX11	ARFIP2	DCTN5	DPM1		KCNK7																										NDUFS7
PHF3	FAM120B	COX19	ARFRP1	DDX3X	DPYD		KCNQ3																										NEU1
PHIP	FBRS	CPSF1	ARHGAP17	DDX53	DPYS		KCTD13																										NHP2
PLEC	FHOD3	CPSF3	ARHGAP22	DEAF1	DYNC1H1		KDM5B																										NHS
PNMAL1	FLNB	CRB2	ARHGAP24	DENR	DYRK1A		IFNGR1																										NKX2-1
PNMAL2	GNB2L1	CRBN	ARHGAP26	DEPDC5	EBP		IL16																										NOP10
PODXL2	GPRIN1	CREB3L2	ARHGAP29	DHCR7	EDA		IL17A																										NPC1
PPFIA1	HS6ST3	CRIP2	ARHGAP32	DHX30	EDC3		IL6																										NPC2
PPIL4	MAGED1	CRLF3	ARHGAP35	DIAPH3	EEF1A2		ITGA4																										NT5C2
PPM1B	MAPKAPK3	CROCC	ARHGAP39	DIP2A	EFTUD2		KCNJ12																										NUP62
PPM1G	NCOA1	CROCCP2	ARHGAP44	DIP2C	EGF		KCNJ15																										OCLN
PPP1R9B	PCCB	CRY1	ARHGAP5	DISC1	EHMT1		KHDRBS3																										ORC1
PRPF19	PCNT	CSNK1A1	ARHGDIA	DIXDC1	EIF2AK3		KIF14																										OTC
PRPF3	PDK2	CSNK1G3	ARHGDIB	DLG1	ELOVL4		KIF21B																										PAK3
PRRC2C	PHACTR4	CSRP2BP	ARHGEF10	DLG4	EMD		KIT																										PAX1
PRUNE2	PLEKHM2	CTAGE5	ARHGEF12	DLGAP1	ENTPD1		KLF16																										PAX2
PTPRF	PRKCD	CTB-191K22.5	ARHGEF18	DLGAP2	EP300		KRT26																										PAX3
PTPRZ1	PVRL3	CTB-55O6.8	ARHGEF2	DLX6	ERCC2		KMT5B																										PAX8
R3HDM1	RAD50	CTD-2303H24.2	ARHGEF25	DMD	ERCC3		KMO																										PC
RAB11FIP2	RBMX	CTNNB1	ARHGEF3	DCX	ERCC5		LAT																										PDGFRA
RAB14	SCNM1	CTSF	ARHGEF4	DGKZ	ERCC6		LEP																										PDHX
RAB6A	SETD3	CTSK	ARID1B	DMPK	ERCC8		LILRB2																										PDSS1
RABL6	SLC12A5	CTXN2	ARID4A	DMXL2	ERLIN2		LIN7B																										PDSS2
RAPGEF2	SLC4A10	CUL5	ARID4B	DNAH10	ESCO2		LMX1B																										PEPD
RAPGEF6	TRIP12	CXorf57	ARID5A	DNAH17	ETHE1		LPL																										PET100
RASGRF1	VPS41	CYB5R2	ARL14EP	DNAH3	EXOSC3		LZTR1																										PEX11B
RBM17	ADGRB1	CYB5R4	ARL6	DNER	EYA1		MACROD2																										PEX12
RBM25	AKAP11	CYBB	ARL6IP5	DNM1L	EZH2		MAPK1																										PEX14
RBM26	ALMS1	CYP3A5	ARMCX1	DNMT3A	FA2H		MAPK3																										PEX16
REV3L	ATM	DACH1	ARMCX4	DOCK1	FAM126A		LNPK																										PEX19
RNF214	CAPN2	DAZAP1	ARMCX5	DOCK10	FAM177A1		MBD1																										PEX26
ROBO1	CPT1C	DCC	ARMT1	DOCK4	FAM20A		MBD3																										PEX6
ROCK1	DROSHA	DCHS1	ARPIN	DOCK8	FAR1		MBOAT7																										PGAP1
RPAP3	GLRX2	DCUN1D4	ARPP21	DPP10	FASTKD2		MCM6																										PGAP2
RPL10	IFT122	DCX	ARRB2	DPP4	FBN1		MDGA2																										PGK1
RPN2	JKAMP	DDX1	ARRDC1-AS1	DPP6	FBXO31		MEGF11																										PHF6
RRAGD	MTUS1	DDX10	ARRDC4	DCUN1D1	FGD1		MET																										PHGDH
RSF1	NF1	DDX19B	ARSA	DDC	FGF14		MIB1																										PIGL
RTN3	RAI1	DDX21	ARSD	DDX11	FGFR1		LRRC1																										PIGT
SBNO1	RBM5	DDX46	ARV1	DGKK	FGFR2		LRRC4																										PIGW
SCAMP2	RNF103	DDX5	ASAP2	DLGAP3	FGFR3		LRRC7																										PIK3CA
SCLT1	SIRPA	DDX50	ASB3	DLX1	FH		LZTS2																										PLK4
SECISBP2L	TTR	DENND4A	ASB6	DLX2	FKRP		MAPK12																										PLP1
SEPT2	UBAP2L	DENND4B	ASH1L	DNAJC19	FKTN		MCC																										PMM2
SEPT8	ZMIZ1	DEPDC5	ASIC4	DOLK	FLNA		MOCOS																										PNP
SETBP1	BRSK2	DGKB	ASMTL	DPYD	FLVCR1		MSANTD2																										POC1A
SIPA1L1	C2CD2L	DGKD	ASNS	DPYSL2	FMN2		MSR1																										POLG
SIRPA	GANAB	DGKH	ASNSD1	DPYSL3	FMR1		MTF1																										POLR3A
SLC14A1	IBTK	DGKI	ASPH	DRD1	FOLR1		MTOR																										POLR3B
SLC1A2	NELL1	DHX16	ASPSCR1	DRD2	FOXG1		MUC12																										PORCN
SLC25A4	POLH	DHX29	ASTE1	DRD3	FOXP1		MUC4																										POU1F1
SLC30A9	SMARCA4	DIDO1	ASUN	DSCAM	FOXP2		MYH4																										PPP2R1A
SLC8A1	USP9X	DNAH7	ASXL1	DST	FRAS1		MYO1A																										PPT1
SLU7	AMZ2	DNAJC11	ATE1	DUSP15	FREM2		MIR137																										PQBP1
SMARCA2	BMI1	DNHD1	ATF2	DUSP22	FTCD		MAL																										PRKAR1A
SMARCA5	GABRG2	DNM1	ATF6	DVL1	FTO		MC4R																										PRSS12
SMARCC2	HABP4	DNM3	ATF7	DVL3	FUCA1		MNT																										PSAP
SMU1	HERC3	DOCK1	ATF7IP	DYDC1	GABRA1		MSNP1AS																										PSMB8
SNX14	IDI1	DOCK10	ATG14	DYDC2	GAD1		MTX2																										PTDSS1
SP3	KIAA1549L	DOCK11	ATG16L1	DYNC1H1	GALE		MYO5C																										PTRH2
SRRM2	KNDC1	DPAGT1	ATG2A	DYRK1A	GALT		MYOZ1																										PTS
SRSF5	MAN2A1	DPP10	ATG4C	EBF3	GAMT		NAALADL2																										PUF60
SSFA2	PWWP2A	DPP6	ATG5	EEF1A2	GATAD2B		NACC1																										PURA
STAG2	RAB10	DPY19L2	ATG7	EFR3A	GATM		NCKAP5																										PYCR1
STAG3	RPGRIP1L	DST	ATG9A	EGR2	GCH1		NINL																										QDPR
STARD7	RPL10	DYM	ATHL1	EHMT1	GCSH		NIPA1																										RAB23
STAT2	TMOD1	DYNC1H1	ATL2	EIF3G	GDI1		NIPA2																										RAB40AL
SUGP2	WDR43	DYX1C1	ATM	EIF4E	GFAP		NLGN1																										RNASEH2C
SULF2	ATP6AP1	EEF1A1	ATMIN	EIF4EBP2	GJA1		NEXMIF																										RNASET2
SUPT16H	CAST	EEF2	ATP11A	ELAVL2	GJB1		NOS1AP																										RNF125
SUPT6H	CMAS	EIF3E	ATP13A2	ELAVL3	GJC2		NOS2																										RNU4ATAC
SYF2	DDX1	EIF3G	ATP13A3	ELP4	GK		NR1D1																										ROR2
SYNE1	EDC4	EIF4G2	ATP1A1	EML1	GLB1		NR3C2																										RPE65
SYNM	KDM3B	EIF4G3	ATP1B2	EN2	GLDC		NR4A2																										RUBCN
SYT1	KIAA1107	EIF5B	ATP2B1	EP300	GLI2		NRP2																										SALL1
SZRD1	MAOA	EMC2	ATP5A1	EP400	GLI3		NRXN3																										SAR1B
TACC1	MTA3	EML4	ATP5S	EPC2	GLUD1		NTNG1																										SARDH
TAGLN3	NOL7	EML6	ATP6V0D1	EPHA6	GLYCTK		NTRK3																										SASS6
TARS	PLBD2	EMP2	ATP6V1A	EPHB2	GM2A		NUP133																										SCO1
TBC1D15	RANBP1	ENOX2	ATP8A1	EPHB6	GMPPA		NXPH1																										SCO2
TCERG1	RASL10B	EPHB1	ATP8B2	EPPK1	GMPPB		ODF3L2																										SEMA3E
TIAL1	RBM14	EPHB2	ATP9B	EPS8	GNAO1		OR1C1																										SEPSECS
TMX4	SV2B	EPS15	ATRAID	ERBB4	GNAS		NSMCE3																										SHH
TP53BP1	ZNF644	EPT1	ATRN	ERG	GNB1		NDUFA5																										SHOC2
TPM3	AIFM1	ERC1	ATRNL1	EMSY	GNPAT		NFIB																										SHROOM4
TPR	ARL13B	ERC2	ATRX	ERBIN	GNPTAB		NLGN4Y																										SIL1
TRAPPC8	CMTR1	ERI1	ATXN1	ERMN	GNPTG		NOS1																										SIM1
TRIM9	JAM3	ERICH3	ATXN10	ESR1	GNS		NOTCH2NL																										SIX3
TRIO	MAP1S	ESCO1	ATXN2L	ESR2	GORAB		NR1H2																										SKI
TRIP12	MINK1	ESYT3	ATXN3	ESRRB	GPC3		NRG1																										SLC12A1
TSHZ1	NEDD4L	ETAA1	ATXN7L2	ETFB	GPC6		NUDCD2																										SLC16A2
TSPYL2	NFX1	ETNPPL	AUH	EXOC6B	GPI		NXF5																										SLC25A15
TTYH1	PHF20	ETV6	AUP1	EXT1	GPT2		OPRM1																										SLC25A22
UBE3C	SETD5	EWSR1	AVEN	F13A1	GRIA3		OR2M4																										SLC26A4
UBR5	TYW1	EXOC6B	AVL9	FABP3	GRIK2		OR2T10																										SLC35A2
UFL1	USP10	FAM107A	AXIN1	FABP5	GRIN1		OR52M1																										SLC35C1
UQCRB	OSTM1	FAM111A	AXL	FABP7	GRIN2A		OTX1																										SLC46A1
USP16	CDR1	FAM133A	AZIN2	FAM19A2	GRIN2B		OXT																										SLC6A17
USP47	CENPC	FAM135A	B3GALNT1	FAM19A3	GRIP1		OXTR																										SMARCB1
VCP	PLRG1	FAM135B	B3GALNT2	FAM47A	GSS		P2RX5																										SMARCE1
VIMP	RP11-158M2.2	FAM179B	B3GALT4	FAM92B	GTF2H5		PACS2																										SMOC1
VMP1	RPRD2	FAM182B	B3GLCT	FAN1	GUCY2D		PARD3B																										SMPD1
VPS13C	SFXN1	FAM185A	B3GNT4	FAT1	GUSB		PAX5																										SMS
VPS13D	SPTBN4	FAM185BP	B3GNT9	FBN1	HAL		PCDH11X																										SNAP29
VPS41	TNFAIP1	FAM208A	B4GALNT4	FBXO33	HAX1		PCDH15																										SNRPB
WAPL	ZSWIM8	FAM208B	B4GALT4	FBXO40	HCCS		PCDH9																										SOX10
WASL	ASAP2	FAM227A	B4GALT5	FCRL6	HCFC1		PCDHA1																										SOX11
WDR33	BSN	FAM65A	B4GALT6	FEZF2	HCN1		PCDHA10																										SOX2
WHSC1L1	CTR9	FAM66D	B9D1	FGA	HDAC6		PCDHA11																										SPATA5
WNK2	ECHDC1	FAM73A	BAD	FGD1	HDAC8		PCDHA12																										SPR
YLPM1	FRYL	FAM92A1	BAG3	FGFBP3	HEPACAM		PCDHA13																										SRPX2
ZBTB47	GABRA1	FANCL	BAG4	FHIT	HERC2		PCDHA2																										ST3GAL3
ZC3H13	KAZN	FARSB	BAG5	FLT1	HESX1		PCDHA4																										ST3GAL5
ZC3H15	MRPL45	FAT4	BAG6	FMR1	HEXA		PCDHA5																										STAMBP
ZC3H6	PHF1	FBF1	BAHCC1	FOLH1	HGSNAT		PCDHA6																										STIL
ZCCHC6	RIMS1	FBXL17	BAIAP2	FOXG1	HLCS		PATJ																										STRA6
ZFP36L1	SYNE1	FBXO27	BAIAP3	FOXP1	HMBS		PCDHA7																										STT3A
ZFR	ARPC2	FBXO41	BATF3	FOXP2	HMGB3		PCDHA8																										SUCLA2
ZFYVE16	CRLF3	FBXO7	BAZ1A	FRK	HOXA1		PCDHA9																										SUCLG1
ZHX1	FAM134B	FER	BAZ1B	ELOVL2	HPD		PCDHGA11																										SUOX
ZHX3	HPS6	FERMT2	BAZ2A	EXOC3	HPRT1		PDCD1																										SYP
ZNF117	KIF1BP	FGF14	BAZ2B	EXOC5	HRAS		PDZD4																										TAT
ZNF33A	POLR1D	FGFR1OP	BBC3	EXOC6	HSD17B10		PER1																										TBC1D24
	SBNO1	FILIP1L	BBOF1	FAM135B	HSPD1		PER2																										TBX22
	SGSM1	FIP1L1	BBOX1	FRMPD4	HUWE1		PGLYRP2																										TCN2
	SLC1A3	FKBP3	BBS10	GABBR2	IDS		PINX1																										TCTN3
	TSN	FMN2	BBS2	GABRA1	IDUA		PITX1																										TECR
	MAPKAPK3	FNDC3A	BBS4	GABRA3	IER3IP1		PLCD1																										TFAP2A
	NCOA1	FOCAD	BBS5	GABRA4	IFIH1		PLN																										TFAP2B
	NCOA1	FREM2	BBS7	GABRA5	IFT172		PLXNA4																										TGFBR1
	PCCB	FSIP1	BBS9	GABRB1	IFT27		POT1																										THOC6
	PCNT	FTO	BBX	GABRB3	IGF1		PRICKLE2																										TMCO1
	PCNT	FUK	BCAR3	GABRQ	IKBKG		PRKD1																										TMEM216
	PDK2	FXR1	BCAS3	GAD1	IL1RAPL1		PRR12																										TMEM240
	PDK2	FYCO1	BCCIP	GADD45B	INPP5E		PSMD12																										TMEM67
	PHACTR4	GABRG3	BCHE	GALNT13	IQSEC2		PRKN																										TPP1
	PLEKHM2	GAL3ST3	BCKDHB	GALNT14	IRX5		PAK2																										TPTE
	PRKCD	GALNT13	BCL10	GAN	ISPD		PCDHAC2																										TREX1
	PRKCD	GALNT15	BCL2A1	GAP43	ITPR1		PDE4A																										TRMT10A
	PVRL3	GALNT2	BCL2L1	GAS2	JAG1		PHB																										TSHB
	RAD50	GALNT6	BCL2L2	GATM	JAM3		PIK3CG																										TSHR
	RARRES3	GAPDH	BCL7A	GDA	KANSL1		PLAUR																										TUBA1A
	RBMX	GAS5	BCL7B	GGNBP2	KAT6A		PON1																										TUBA8
	SCNM1	GAS7	BCLAF1	GIGYF1	KAT6B		PRSS38																										TUBB2B
	SETD3	GCC2	BCS1L	FBXO11	KCNC3		PLPPR4																										TWIST1
	SLC12A5	GDF11	BDP1	FBXO15	KCNH1		PPP1R1B																										TWNK
	SLC12A5	GDI1	BEND5	FER	KCNJ1		PTGER3																										UBE2A
	SLC4A10	GFOD1	BEST1	FGFR2	KCNJ10		PTK7																										UBR1
	SLC4A10	GIGYF2	BET1	GABRG3	KCNJ11		PYHIN1																										UQCRQ
	SLC4A10	GIN1	BFAR	GALNT8	KCNJ6		RAB11FIP5																										UROC1
	TRIP12	GLCCI1	BHLHB9	GIGYF2	KCNK9		RAB2A																										VPS35
	VPS41	GLUD1	BIVM	GLIS1	KCNQ2		RAB43																										WDR62
	ACSL3	GNE	BLM	GLO1	KCNT1		RAC1																										WDR73
	ACSL3	GNPTAB	BLMH	GLRA2	KCTD7		RAD21L1																										WDR81
	ADGRB1	GPATCH2L	BLNK	GNA14	KDM5C		RANBP17																										WFS1
	ADGRB1	GPBP1	BLZF1	GNAS	KDM6A		RAPGEF4																										WNT5A
	AKAP11	GPHN	BMP1	GNB1L	KIAA0196		RBM8A																										XPNPEP3
	AKAP11	GPLD1	BMP2K	GPC4	KIAA1033		RBMS3																										XYLT1
	AKAP11	GPM6A	BMPR1A	GPC6	KIAA2022		RFWD2																										YAP1
	AKAP11	GPR19	BMPR2	GPHN	KIF11		RFX3																										ZBTB18
	ALMS1	GPRIN1	BMS1	GPR139	KIF1A		RHEB																										ZBTB24
	ATM	GPSM2	BNIP2	GPR37	KIF1BP		RIMS3																										ZC4H2
	CAPN2	GPX1	BOC	GPR85	KIF4A		RNF38																										ZDHHC9
	CPT1C	GRB14	BOD1L1	GPX1	KIF5C		ROBO2																										ZEB2
	DROSHA	GRIN1	BOK	GRIA1	KIF7		RORA																										ZNF81
	GLRX2	GRK4	BOP1	GRID1	KIRREL3		SAE1																										ADRA2B
	GPRIN1	GRM5	BORCS8	GRID2	KMT2A		SBF1																										AK1
	IFT122	GSPT2	BPGM	GRIK2	KMT2D		RP11-1407O15.2																										AP4E1
	IFT122	GTF2H1	BPTF	GRIK4	KPTN		PTGS2																										ARHGEF6
	JKAMP	GTF2I	BRD1	GRIK5	KRAS		PTPRC																										ASCC3
	MTUS1	GTPBP8	BRD2	GRIN1	KYNU		PTPRT																										ASCL1
	NF1	GUCY1A2	BRD3	GRIN2A	L1CAM		PVALB																										ATP6
	PSMD3	GUCY1B3	BRD4	GRIN2B	L2HGDH		PXDN																										B4GALT1
	RAI1	H3F3B	BRD7	GRIP1	LAMA1		RAB19																										C11orf46
	RBM5	HAGHL	BRE	GRM4	LAMA2		RASD1																										C8orf41
	RNF103	HDAC2	BRF1	GRM5	LAMC3		RASSF5																										C9orf86
	SAMM50	HEATR1	BRICD5	GRM7	LAMP2		RHOXF1																										CA2
	SAMM50	HECW1	BRINP2	GRM8	LARGE		RIT2																										CASP2
	SIRPA	HEPH	BRPF1	GRPR	LARGE1		RNPS1																										CCNA2
	SIRPA	HERC2	BRSK2	GSK3B	LARP7		RPP25																										CDK19
	TTR	HERC3	BRWD1	GSTM1	LBR		SAMD11																										CNKSR1
	TTR	HERPUD2	BSCL2	GTF2I	LHX3		SCN4A																										COG1
	UBAP2L	HIST1H3H	BSG	GUCY1A2	LIG4		SCN5A																										COX1
	UBAP2L	HIVEP3	BSN	H2AFZ	LINS1		SCN7A																										COX2
	ZMIZ1	HKR1	BTAF1	HCN1	LRP2		SCN9A																										COX3
	ZRANB1	HLA-A	BTBD10	HDAC3	LRP5		SCP2																										CYB5R3
	BRSK2	HLA-B	BTF3	HDAC4	LRPPRC		SDC2																										CYTB
	BRSK2	HLA-C	BTN3A1	HDC	LYST		SDK1																										DUOX2
	C2CD2L	HLA-DQB1	BTNL9	HDLBP	MAF		SEMA5A																										EEF1B2
	C2CD2L	HLA-DRB1	BTRC	HECTD4	MAGEL2		SETD1B																										FANCA
	C2CD2L	HLA-DRB5	BUD13	HECW2	MAN1B1		SETDB1																										FANCB
	GANAB	HMGB3	BZRAP1	HEPACAM	MAN2B1		SGSM3																										FANCC
	IBTK	HNRNPA2B1	BZW1	HERC2	MANBA		SH3KBP1																										FOXE1
	MLLT4	HNRNPC	BZW2	HIVEP3	MAOA		SHANK2																										FRAXE
	MLLT4	HNRNPM	C10orf76	HLA-A	MAP2K1		SHOX																										FRY
	NELL1	HNRNPUL2	C10orf88	HLA-B	MAP2K2		SIK1																										FTSJ1
	POLH	HOMER1	C10orf90	HLA-G	MASP1		SLC16A3																										G6PD
	SMARCA4	HOMEZ	C11orf1	HMGN1	MAT1A		SLC16A7																										GCDH
	SMARCA4	HS3ST2	C11orf57	HNRNPH2	MBD5		SLC22A9																										HADH
	USP9X	HS6ST2	C11orf68	HNRNPU	MBTPS2		SLC25A24																										HEXB
	USP9X	HSP90AA1	C11orf96	HOMER1	MCCC1		SLC25A39																										HIST2H4A
	AMZ2	HSP90AB1	C12orf10	HOXA1	MCCC2		SLC27A4																										HIST3H3
	AMZ2	HTR1A	C12orf29	HOXB1	MCOLN1		SLC29A4																										HMGCL
	BMI1	HUWE1	C12orf4	HRAS	MCPH1		SLC6A1																										IGBP1
	GABRG2	ICE2	C12orf43	HS3ST5	MECP2		SLC6A4																										KIAA0226
	HABP4	IFI27	C12orf65	HSD11B1	MED12		SLC25A12																										KIAA1279
	HABP4	IFI6	C14orf142	HTR1B	MED13L		SLC25A14																										KLF8
	HERC3	IFIH1	C15orf40	HTR2A	MED17		SLC25A27																										LINS
	HERC3	IGDCC4	C16orf13	HTR3A	MED23		SLC35B1																										MAGT1
	HERC3	IGSF3	C16orf52	HTR3C	MEF2C		SLC7A3																										ND5
	IDI1	IKBKG	C16orf62	GPD2	METTL23		SLCO1B3																										NLRP3
	KIAA1549L	IL12RB2	C16orf86	GRID2IP	MGAT2		SLIT3																										PRKCG
	KNDC1	IL1RAP	C16orf87	GRIK3	MGP		SNAP25																										PRMT10
	MAN2A1	IL1RAPL1	C17orf51	GRM1	MID1		SERPINE1																										PRRT2
	MAN2A1	INO80E	C18orf8	GSN	MID2		SLC22A3																										PTCH2
	PWWP2A	INPP5B	C19orf25	HCFC1	MKKS		SLC39A11																										PVRL1
	RAB10	INTS5	C19orf47	HDAC6	MKS1		SNTG2																										RALGDS
	RAB10	IPMK	C19orf48	HDAC8	MLC1		SNX19																										SC5DL
	RPGRIP1L	IPO13	C19orf54	HLA-DRB1	MLYCD		SOD1																										SLC31A1
	RPL10	IPO5	C19orf71	HTR7	MMAA		SOX5																										SLC5A5
	RPL10	IQSEC2	C1GALT1	HUWE1	MMACHC		SPP2																										SOX3
	RYR2	ISG20L2	C1GALT1C1	HYDIN	MMADHC		SRD5A2																										SURF1
	RYR2	ITGA8	C1orf131	ICA1	MOCS1		SRGAP3																										TDGF1
	TMOD1	ITGB1BP1	C1orf162	IFNG	MOGS		SRRM4																										TG
	VPS13D	ITGB8	C1orf194	IL17RA	MPDU1		SSPO																										TRMT1
	WDR43	ITPKC	C1orf198	IL1R2	MPDZ		ST7																										TRNE
	WDR43	JAG1	C1orf50	IL1RAPL1	MPLKIP		STX1A																										TRNK
	ATP6AP1	JOSD1	C1orf61	IL1RAPL2	MTFMT		SUCLG2																										TRNL1
	ATP6AP1	KANSL1L	C1QTNF1	ILF2	MTR		SYN3																										TRNS1
	CAST	KANSL3	C1S	IMMP2L	MTRR		TAF1																										TRNV
	CMAS	KBTBD8	C20orf194	INPP1	MUT		TAF1L																										WDR45L
	DDX1	KCNA3	C20orf96	INTS6	MVK		TAF6																										ZBTB40
	EDC4	KCNAB3	C21orf59	IQGAP3	MYCN		TANC2																										ZCCHC8
	KDM3B	KCNC4	C22orf46	IQSEC2	NAA10		TBC1D31																										ZDHHC15
	KDM3B	KCND2	C2CD3	IRF2BPL	NAGA		TBR1																										ZNF526
	KIAA1107	KCNK12	C2orf42	ITGB3	NAGLU		TECTA																										ZNF674
	KIAA1107	KCNMA1	C2orf47	ITGB7	NALCN		TERF2
	LUC7L3	KCNN2	C2orf81	ITPR1	NBN		TET2
	LUC7L3	KCNT1	C3	JAKMIP1	NDE1		TGM3
	MAOA	KCTD18	C3orf70	JARID2	NDP		THBS1
	MAOA	KDM4C	C4orf27	JMJD1C	NDST1		TM4SF19
	MAP3K10	KDM5A	C4orf32	KANK1	NDUFA1		TM4SF20
	MTA3	KDM7A	C4orf33	KAT2B	NDUFA10		TERB2
	NOL7	KHDC1	C4orf48	KAT6A	NDUFAF2		TNIP2
	PLBD2	KHDRBS1	C5orf42	KATNAL1	NDUFS1		TNRC6B
	RANBP1	KHDRBS2	C5orf51	KATNAL2	NDUFS2		TPH2
	RANBP1	KIAA0368	C6orf120	KCNB1	NDUFS3		TRAPPC6B
	RASL10B	KIAA0391	C6orf136	KCND2	NDUFS4		ST8SIA2
	RASL10B	KIAA0408	C6orf226	KCND3	NDUFS7		STYK1
	RBM14	KIAA1211	C7orf25	KCNJ10	NDUFS8		SYT17
	RBM14	KIAA1549	C7orf50	KCNJ2	NDUFV1		TDO2
	SV2B	KIAA1841	C7orf61	KCNK7	NEU1		THAP8
	ZNF644	KIAA1919	C9orf114	KCNMA1	NF1		TNN
	AIFM1	KIAA2026	C9orf142	KCNQ2	NFIA		TOMM20
	ARL13B	KIF1B	C9orf172	KCNQ3	NFIX		TRAF7
	CMTR1	KLC1	C9orf64	KCNT1	NHP2		TRIM33
	HLA-A	KLHDC10	C9orf85	KCTD13	NHS		TRPC6
	JAM3	KLHL13	CA11	KDM4B	NIN		TRPM1
	JAM3	KLHL18	CA14	KDM5B	NIPBL		TSPAN17
	MAP1S	KLHL24	CA4	KDM5C	NKX2-1		TYR
	MINK1	KLHL26	CA7	KDM6A	NLGN4X		UBE2H
	NEDD4L	KLK7	CAAP1	KDM6B	NOP10		UBL7
	NEDD4L	KMT2A	CAB39	KHDRBS2	NOTCH1		UCN3
	NEDD4L	KMT2E	CABIN1	KIAA1586	NPC1		TSPOAP1
	NEDD4L	KNOP1	CABLES1	KIF13B	NPC2		USH2A
	NFX1	KRBOX4	CABP1	KIF5C	NR2F1		USP45
	PHF20	L1CAM	CABYR	KIRREL3	NRAS		VASH1
	PHF20	LACE1	CACNA1A	IFNGR1	NRXN1		VIL1
	SETD5	LAMA5	CACNA1G	IL16	NSD1		VRK3
	SV2B	LARP1B	CACNA2D3	IL17A	NSDHL		VSIG4
	TYW1	LCA5	CACNB1	IL6	NSUN2		WDR26
	USP10	LDB2	CACTIN	ITGA4	NT5C2		WDR93
	USP10	LEPR	CAD	KCNJ12	NUP62		WNK3
	USP10	LIG1	CADM2	KCNJ15	OCLN		WNT1
	HLA-B	LINC00665	CADPS	KDM4C	OCRL		WNT2
	HLA-B	LINGO2	CADPS2	KHDRBS3	OFD1		VDR
	MEGF8	LMBR1	CALCOCO2	KIF14	OPHN1		VIP
	GARS	LNP1	CALD1	KIF21B	ORC1		WASF1
	GARS	LONRF1	CALHM2	KIT	OTC		XIRP1
	KALRN	LRCH3	CALM1	KLC2	PACS1		XPO1
	KALRN	LRFN1	CALR	KLF16	PAFAH1B1		YY1
	KIAA1549L	LRIG1	CAMK1D	KMT2A	PAH		ZC3H4
	OSTM1	LRP1	CAMK1G	KMT2C	PAK3		ZNF517
	CDR1	LRP1B	CAMK2B	KMT2E	PANK2		ZNF548
	CENPC	LRRC37A3	CAMKK2	KPTN	PAX1		ZNF626
	PLRG1	LRRC73	CAMSAP1	KRR1	PAX2		ZNF713
	RP11-158M2.2	LRRFIP2	CAMSAP2	KRT26	PAX3		ZNF774
	RPRD2	LRRK1	CAMTA1	LAMA1	PAX6		ZNF8
	SFXN1	LRRN1	CAND1	LAMB1	PAX8		ZSWIM5
	SFXN1	LTBP1	CAP1	LAMC3	PC		ZWILCH
	SPTBN4	LYG1	CAP2	KMT5B	PCDH19		ZNF407
	TNFAIP1	LYST	CAPN10	KMO	PCLO
	TNFAIP1	LYVE1	CAPN2	LAT	PCNT
	ZSWIM8	MACF1	CAPN3	LEO1	PDE4D
	ZSWIM8	MAGEF1	CAPN5	LEP	PDGFRA
	ASAP2	MAGI3	CAPN7	LILRB2	PDHA1
	ASAP2	MAK	CAPRIN2	LIN7B	PDHX
	BSN	MAN1A2	CAPS	LMX1B	PDP1
	CTR9	MAN2A1	CAPZA1	LPL	PDSS1
	ECHDC1	MAP2	CARD19	LRBA	PDSS2
	FRYL	MAP7D1	CARD8	LRFN2	PEPD
	GABRA1	MAPT	CARD9	LRFN5	PET100
	GABRA1	MARK2	CARF	LRP2	PEX1
	KAZN	MAST3	CARS	LRP2BP	PEX10
	KAZN	MAST4	CASC3	LZTR1	PEX11B
	MAP1S	MAZ	CASC4	MACROD2	PEX12
	MRPL45	MB21D2	CASD1	MAGEL2	PEX13
	MRPL45	MBP	CASK	MAOA	PEX14
	PHF1	MCF2L2	CASKIN1	MAP2	PEX16
	PHF1	MCHR2	CASP1	MAPK1	PEX19
	RIMS1	MCM3	CASP3	MAPK3	PEX2
	SYNE1	MCM5	CASP4	LNPK	PEX26
	ARPC2	MCPH1	CASP8AP2	MARK1	PEX3
	CRLF3	MDGA1	CASP9	MBD1	PEX5
	FAM134B	MDM2	CASQ1	MBD3	PEX6
	HPS6	ME3	CATSPER2	MBD4	PEX7
	HPS6	MED16	CBFA2T2	MBD5	PGAP1
	KIF1BP	MED18	CBFB	MBD6	PGAP2
	MAP3K13	MED20	CBLL1	MBOAT7	PGAP3
	MAP3K13	MED24	CBLN4	MCM4	PGK1
	POLR1D	MEPE	CBR4	MCM6	PGM3
	SBNO1	MESDC2	CBWD1	MCPH1	PHF6
	SGSM1	METTL10	CBWD7	MDGA2	PHF8
	SLC1A3	METTL25	CBX1	MECP2	PHGDH
	SLC1A3	METTL3	CC2D1A	MED12	PIEZO2
	TSN	METTL6	CC2D1B	MED13	PIGL
		MEX3C	CC2D2A	MED13L	PIGN
		MGA	CCAR1	MEF2C	PIGO
		MICAL3	CCAR2	MEGF10	PIGT
		MICALL1	CCBL1	MEGF11	PIGV
		MINA	CCDC109B	MET	PIGW
		MIS12	CCDC112	MFRP	PIK3CA
		MIS18BP1	CCDC12	MIB1	PIK3R2
		MKLN1	CCDC124	LRPPRC	PLA2G6
		MLIP	CCDC136	LRRC1	PLCB1
		MLLT10	CCDC137	LRRC4	PLK4
		MNAT1	CCDC146	LRRC7	PLP1
		MNS1	CCDC152	LZTS2	PMM2
		MOB1B	CCDC159	MAOB	PNKP
		MORC4	CCDC173	MAPK12	PNP
		MORF4L1	CCDC174	MCC	PNPLA6
		MORN1	CCDC180	MEIS2	POC1A
		MPDU1	CCDC181	MKL2	POGZ
		MPP5	CCDC189	MOCOS	POLG
		MPP6	CCDC22	MPP6	POLR3A
		MRPL21	CCDC25	MSANTD2	POLR3B
		MRPL30	CCDC28A	MSR1	POMGNT1
		MRPL43	CCDC28B	MTF1	POMT1
		MRPS30	CCDC43	MTHFR	POMT2
		MRPS35	CCDC51	MTOR	PORCN
		MSH3	CCDC6	MTR	POU1F1
		MSH6	CCDC65	MUC12	PPOX
		MSRA	CCDC66	MUC4	PPP2R1A
		MTBP	CCDC74B	MYH10	PPP2R5D
		MTERF4	CCDC88A	MYH4	PPT1
		MTHFD2L	CCDC90B	MYO16	PQBP1
		MTMR7	CCDC91	MYO1A	PRKAR1A
		MT-ND1	CCDC93	MIR137	PRODH
		MTRNR2L8	CCNA1	MAGED1	PRPS1
		MTSS1L	CCND2	MAL	PRSS12
		MTUS1	CCNG1	MAPK8IP2	PSAP
		MUTYH	CCNG2	MC4R	PSMB8
		MVB12B	CCNK	MNT	PSPH
		MYH11	CCNL1	MSN	PTCH1
		MYO10	CCNL2	MSNP1AS	PTDSS1
		MYO16	CCNT2	MTX2	PTEN
		MYO1B	CCNYL1	MYO1E	PTPN11
		MYO9A	CCR1	MYO5A	PTRH2
		MYOM1	CCSAP	MYO5C	PTS
		MYRIP	CCSER2	MYO9B	PUF60
		MZT2A	CCT2	MYOZ1	PURA
		N4BP2	CCT4	MYT1L	PUS1
		N4BP2L1	CCT6P1	NAA15	PYCR1
		NAV3	CCT8	NAALADL2	QDPR
		NBAS	CD163	NACC1	RAB18
		NBEA	CD276	NAV2	RAB23
		NBPF11	CD302	NBEA	RAB39B
		NBPF12	CD320	NCKAP1	RAB3GAP1
		NCAM1	CD33	NCKAP5	RAB3GAP2
		NCAPG2	CD37	NCKAP5L	RAB40AL
		NCEH1	CD3EAP	NCOR1	RAD21
		NCOR1	CD44	NEFL	RAD50
		NCOR2	CD53	NEO1	RAF1
		NDRG4	CD58	NF1	RAI1
		NECAP2	CD63	NFIA	RARS2
		NEDD4	CD68	NFIX	RBBP8
		NEIL1	CD74	NINL	RBM10
		NEK1	CD81	NIPA1	RBM28
		NEMF	CD86	NIPA2	RBPJ
		NEMP1	CDADC1	NIPBL	RECQL4
		NFX1	CDAN1	NLGN1	RFT1
		NFYA	CDC14B	NLGN2	RIT1
		NIPBL	CDC23	NLGN3	RLIM
		NIPSNAP3A	CDC27	NEXMIF	RNASEH2A
		NOP2	CDC37L1	NLGN4X	RNASEH2B
		NPHP1	CDC40	NOS1AP	RNASEH2C
		NPLOC4	CDC42BPA	NOS2	RNASET2
		NPM1	CDC42SE1	NR1D1	RNF113A
		NPY5R	CDC5L	NR2F1	RNF125
		NRCAM	CDC7	NR3C2	RNU4ATAC
		NRDE2	CDC73	NR4A2	ROGDI
		NRIP1	CDH10	NRCAM	ROR2
		NRXN1	CDH18	NRP2	RPE65
		NTM	CDH4	NRXN1	RPGRIP1L
		NTRK2	CDH5	NRXN2	RPS6KA3
		NUP54	CDH8	NRXN3	RRM2B
		NUP98	CDH9	NSD1	RTEL1
		NWD1	CDK10	NTNG1	RTTN
		NWD2	CDK12	NTRK1	RUBCN
		NXT1	CDK13	NTRK2	SACS
		OAS1	CDK14	NTRK3	SALL1
		OGT	CDK16	NUAK1	SAR1B
		OLFM3	CDK17	NUP133	SARDH
		OLR1	CDK20	NXPH1	SASS6
		OMD	CDK5	OCRL	SATB2
		OSBPL10	CDK5RAP1	ODF3L2	SBDS
		OSBPL9	CDK5RAP2	OFD1	SCN1A
		OSTM1	CDK7	OPHN1	SCN2A
		OVGP1	CDK8	OR1C1	SCN8A
		OXCT2	CDKL3	NSMCE3	SCO1
		P2RX6	CDKN1C	NDUFA5	SCO2
		PACS1	CDKN2AIP	NEGR1	SDCCAG8
		PAIP2	CDS2	NELL1	SDHA
		PALB2	CEBPB	NFIB	SEMA3E
		PAPD5	CEBPZ	NLGN4Y	SEPSECS
		PAPOLA	CELSR2	NOS1	SERAC1
		PBLD	CENPC	NOTCH2NL	SERPINA1
		PCBP2	CENPJ	NPAS2	SETBP1
		PCDHA3	CEP104	NR1H2	SETD5
		PCDHB14	CEP120	NRG1	SFXN4
		PCDHB8	CEP162	NUDCD2	SGSH
		PCDHGB4	CEP164	NXF5	SHANK3
		PCNT	CEP170	OGT	SHH
		PCNXL2	CEP170B	OPRM1	SHOC2
		PCYT1A	CEP19	OR2M4	SHROOM4
		PDCD2	CEP192	OR2T10	SIL1
		PDE4D	CEP250	OR52M1	SIM1
		PDE4DIP	CEP290	OTUD7A	SIX3
		PDS5B	CEP350	OTX1	SKI
		PDZRN4	CEP57	OXT	SLC12A1
		PGM5P2	CEP57L1	OXTR	SLC12A6
		PHACTR4	CEP68	P2RX4	SLC16A2
		PHF21A	CEP70	P2RX5	SLC17A5
		PHIP	CEP83	P4HA2	SLC1A1
		PHLPP1	CEP85	PACS1	SLC25A15
		PHYKPL	CEP89	PACS2	SLC25A22
		PIEZO2	CEP97	PAH	SLC26A4
		PIK3C3	CERCAM	PARD3B	SLC2A1
		PITRM1	CERS5	PAX5	SLC33A1
		PKD1	CFAP221	PAX6	SLC35A2
		PKD1P6	CFAP43	PCCA	SLC35A3
		PKD2	CFAP44	PCCB	SLC35C1
		PKP4	CFAP97	PCDH10	SLC46A1
		PLA2G6	CFH	PCDH11X	SLC6A17
		PLCL1	CFL1	PCDH15	SLC6A3
		PLEKHH1	CFLAR	PCDH19	SLC6A8
		PLGRKT	CGNL1	PCDH8	SLC7A7
		PLIN2	CH507-9B2.5	PCDH9	SLC9A6
		PLRG1	CHADL	PCDHA1	SLC9A9
		PLS3	CHAMP1	PCDHA10	SMAD4
		PMFBP1	CHCHD10	PCDHA11	SMARCA2
		PMS1	CHD1	PCDHA12	SMARCA4
		PNN	CHD2	PCDHA13	SMARCB1
		PNPLA4	CHD3	PCDHA2	SMARCE1
		POC5	CHD4	PCDHA3	SMC1A
		POLA1	CHD5	PCDHA4	SMC3
		POLB	CHD6	PCDHA5	SMOC1
		POLE	CHD8	PCDHA6	SMPD1
		POLG2	CHD9	PATJ	SMS
		POLI	CHERP	PCDHA7	SNAP29
		POLR3C	CHIC2	PCDHA8	SNIP1
		POLR3G	CHKA	PCDHA9	SNRPB
		POMGNT1	CHL1	PCDHGA11	SNX14
		POMGNT2	CHMP1B	PDCD1	SOBP
		POU2F1	CHMP7	PDE4B	SOS1
		POU3F2	CHN2	PDZD4	SOX10
		PPA2	CHRDL1	PECR	SOX11
		PPFIBP1	CHST12	PER1	SOX2
		PPIL2	CHSY1	PER2	SPAST
		PPP1R12C	CHTOP	PGLYRP2	SPATA5
		PPP1R3E	CHUK	PHF2	SPECC1L
		PPP2R5C	CIAPIN1	PHF3	SPG11
		PPP4R1	CIART	PHIP	SPG20
		PPP4R3B	CIB2	PHRF1	SPR
		PPWD1	CIDEB	PIK3R2	SPRED1
		PRDM10	CIPC	PINX1	SPTAN1
		PRDM16	CIR1	PITX1	SRCAP
		PRDM2	CIRBP	PLCB1	SRD5A3
		PREX1	CIRH1A	PLCD1	SRPX2
		PRKACB	CIT	PLN	ST3GAL3
		PRKCB	CITED1	PLXNA3	ST3GAL5
		PRKG2	CITED2	PLXNA4	STAMBP
		PRKRIR	CIZ1	PLXNB1	STIL
		PRPF38B	CKAP2	PNPLA7	STRA6
		PRPF8	CKAP4	POGZ	STT3A
		PRRC2A	CKAP5	POLA2	STT3B
		PRRG1	CKB	POMT1	STXBP1
		PRUNE2	CKLF	POT1	SUCLA2
		PSD3	CKMT2	POU3F2	SUCLG1
		PSEN1	CLASP2	PPM1D	SUMF1
		PSMD1	CLCA4	PPP1R3F	SUOX
		PSMD2	CLCN3	PPP2R1B	SYN1
		PSME2	CLCN4	PPP2R5D	SYNE1
		PTK2	CLCN6	PREX1	SYNGAP1
		PTOV1	CLDN11	PRICKLE1	SYP
		PTPN2	CLDN12	PRICKLE2	TACO1
		PTPN21	CLEC16A	PRKCB	TAF2
		PTPN4	CLEC2B	PRKD1	TAT
		PTPRA	CLHC1	PRKDC	TBC1D20
		PTPRN	CLIP1	PRODH	TBC1D24
		PTPRS	CLIP3	PRPF39	TBC1D7
		PUS7	CLK1	PRR12	TBCE
		QSER1	CLMN	PRUNE2	TBL1XR1
		R3HDM1	CLN5	PSD3	TBX1
		RAB18	CLPTM1L	PSMD10	TBX22
		RABL2A	CLPX	PSMD12	TCF4
		RABL2B	CLSTN3	PTBP2	TCN2
		RABL6	CLTC	PRKN	TCTN3
		RAD18	CLU	PAFAH1B1	TECR
		RAD54B	CLUH	PAK2	TERT
		RAI1	CMTM5	PCDHAC1	TFAP2A
		RALA	CMTR1	PCDHAC2	TFAP2B
		RALGAPA1	CMTR2	PDE1C	TGFBR1
		RANBP3	CNIH1	PDE4A	TGFBR2
		RANBP9	CNNM1	PEX7	TGIF1
		RAPGEF5	CNOT1	PHB	THOC2
		RARS	CNOT10	PHF8	THOC6
		RBM27	CNOT11	PIK3CG	THRB
		RBM33	CNOT2	PLAUR	TMCO1
		RBM39	CNOT3	POMGNT1	TMEM165
		RBM45	CNOT4	PON1	TMEM216
		RBMXL1	CNOT6	PPFIA1	TMEM231
		RCBTB2	CNPY4	PRSS38	TMEM237
		RCOR3	CNST	PTCHD1	TMEM240
		RELN	CNTN2	PTEN	TMEM67
		RENBP	CNTN3	PLPPR4	TMLHE
		REPS1	CNTNAP1	PPP1R1B	TNNT2
		RERE	CNTNAP3	PTGER3	TPP1
		RFFL	CNTROB	PTK7	TPTE
		RGS12	COA7	PTPN11	TRAPPC11
		RGS2	COBLL1	PTPRB	TRAPPC9
		RGS7	COG3	PYHIN1	TREX1
		RHBDD3	COG6	QRICH1	TRIM37
		RHOBTB3	COG7	RAB11FIP5	TRMT10A
		RHOT1	COIL	RAB2A	TSC1
		RICTOR	COL11A1	RAB39B	TSC2
		RIMS1	COL16A1	RAB43	TSEN54
		RLF	COL18A1	RAC1	TSHB
		RNASEH2B	COL24A1	RAD21L1	TSHR
		RNF10	COL4A1	RAI1	TSPAN7
		RNF113A	COL4A2	RANBP17	TTC19
		RNF13	COL5A2	RAPGEF4	TTC8
		RNF138	COL5A3	RB1CC1	TTI2
		RNF169	COL6A2	RBFOX1	TUBA1A
		RNF170	COL9A2	RBM27	TUBA8
		RNF215	COLCA2	RBM8A	TUBB2B
		RNF220	COLEC12	RBMS3	TUBB3
		RNFT2	COMMD10	REEP3	TUBB4A
		ROS1	COMMD4	RELN	TUBGCP6
		RP11-192H23.6	COPA	RERE	TUSC3
		RP11-203B9.4	COPB2	RFWD2	TWIST1
		RP11-37B2.1	COPS2	RFX3	TWNK
		RP11-495P10.1	COPS7A	RGS7	UBE2A
		RP11-507M3.1	COQ10A	RHEB	UBE3A
		RP11-589M4.1	COQ10B	RIMS1	UBE3B
		RP11-768G7.2	COQ2	RIMS3	UBR1
		RP11-894P9.1	COQ3	RLIM	UMPS
		RP3-475N16.1	COQ5	RNF135	UPB1
		RP5-1113E3.3	COQ9	RNF38	UPF3B
		RPAP1	CORO1A	ROBO1	UQCRQ
		RPAP2	CORO1C	ROBO2	UROC1
		RPGR	CORO2B	RORA	USP9X
		RPL13	COX15	RPS6KA2	VLDLR
		RPL14	COX18	RPS6KA3	VPS13B
		RPL18	COX19	SAE1	VPS35
		RPL31	COX7C	SATB2	VPS53
		RPL37A	CPAMD8	SBF1	VRK1
		RPP38	CPD	SCFD2	WDR45
		RPS14	CPEB2	SCN1A	WDR62
		RPS6KA1	CPM	SCN2A	WDR73
		RPS6KC1	CPNE6	RP11-1407O15.2	WDR81
		RQCD1	CPNE8	PTGS2	WFS1
		RRBP1	CPOX	PTPRC	WNT5A
		RRN3P1	CPSF1	PTPRT	WWOX
		RSAD1	CPSF2	PVALB	XPA
		RSRC1	CPSF3	PXDN	XPNPEP3
		RSRC2	CPSF3L	RAB19	XYLT1
		RTN1	CPSF6	RAD21	YAP1
		RUNDC1	CPVL	RASD1	ZBTB16
		RYBP	CRB1	RASSF5	ZBTB18
		RYR2	CRB2	RHOXF1	ZBTB20
		SAFB2	CRBN	RIT2	ZBTB24
		SAMSN1	CREB3L4	RNPS1	ZC3H14
		SARM1	CREBBP	RPP25	ZC4H2
		SASH1	CREM	SAMD11	ZDHHC9
		SATB1	CRIM1	SASH1	ZEB2
		SATB2	CRIP2	SCN4A	ZFYVE26
		SBDS	CRIPAK	SCN5A	ZIC2
		SCAF8	CRIPT	SCN7A	ZMYND11
		SCAPER	CRISPLD2	SCN8A	ZNF711
		SCLT1	CRK	SCN9A	ZNF81
		SCYL1	CRLF3	SCP2	ZSWIM6
		SDCCAG8	CRNKL1	SDC2	ABAT
		SDF4	CROCCP2	SDK1	ACBD6
		SDHAP1	CROT	SEMA5A	ACOX1
		SDR16C5	CRTAC1	SETBP1	ADA
		SEC24D	CRY1	SETD1B	ADK
		SEC62	CRYZL1	SETD2	ADRA2B
		SECISBP2	CSAD	SETD5	AGTR2
		SEMA4A	CSF2RA	SETDB1	AK1
		SEMA4D	CSF3R	SETDB2	ALDOA
		SENP5	CSGALNACT1	SEZ6L2	AP4E1
		SENP6	CSGALNACT2	SGSH	ARHGEF6
		SEPT5	CSNK1A1	SGSM3	ASCC3
		SEPT7P2	CSNK1G2	SH3KBP1	ASCL1
		SERAC1	CSNK1G3	SHANK1	ATN1
		SERGEF	CSPG4	SHANK2	ATP6
		SERPINA1	CSPP1	SHANK3	B4GALT1
		SETD2	CSRNP2	SHOX	C11orf46
		SGIP1	CSRP2BP	SIK1	C8orf41
		SH2B3	CSTF1	SIN3A	C9orf86
		SH3D21	CTA-963H5.5	SLC12A5	CA2
		SH3GL3	CTAGE5	SLC16A3	CACNA1F
		SHQ1	CTB-191K22.5	SLC16A7	CACNA1G
		SHROOM3	CTBS	SLC1A1	CAPN10
		SIRPA	CTC1	SLC1A2	CASP2
		SIRPB1	CTC-429P9.5	SLC22A9	CC2D1A
		SLAIN1	CTC-534A2.2	SLC25A24	CCNA2
		SLC12A2	CTCF	SLC25A39	CDK19
		SLC22A4	CTD-2349B8.1	SLC27A4	CNKSR1
		SLC24A5	CTD-2555O16.2	SLC29A4	COG1
		SLC25A16	CTDP1	SLC30A5	COL18A1
		SLC25A26	CTDSPL	SLC38A10	COQ5
		SLC25A51	CTR9	SLC45A1	COX1
		SLC2A13	CTSC	SLC4A10	COX2
		SLC30A9	CTSD	SLC6A1	COX3
		SLC35E1	CTSF	SLC6A3	CTNND2
		SLC35G2	CTSH	SLC6A4	CYB5R3
		SLC37A4	CTSL	SLC22A15	CYTB
		SLC3A1	CTSZ	SLC24A2	DIP2B
		SLC45A1	CTTN	SLC25A12	DOCK8
		SLC4A5	CTTNBP2	SLC25A14	DUOX2
		SLC5A11	CTU2	SLC25A27	DYM
		SLC6A8	CTXN2	SLC30A3	EEF1B2
		SLC7A6	CUEDC1	SLC33A1	ELP2
		SLC8A1	CUL1	SLC35A3	EMX2
		SLITRK5	CUL2	SLC35B1	FANCA
		SLTM	CUL4A	SLC6A8	FANCB
		SMARCC2	CUL4B	SLC7A3	FANCC
		SMC6	CUL5	SLC7A5	FASN
		SMPD4	CUL9	SLC7A7	FOXE1
		SNCA	CUTA	SLC9A6	FRAXE
		SNRPN	CUTC	SLC9A9	FRY
		SNX13	CWC22	SLCO1B3	FTSJ1
		SNX14	CWC25	SLIT3	G6PD
		SNX21	CWC27	SLITRK5	GCDH
		SOBP	CWF19L1	SMAD4	GON4L
		SOD2	CWF19L2	SMARCA2	GPHN
		SON	CX3CL1	SMARCA4	HADH
		SORBS1	CX3CR1	SMARCC2	HDAC4
		SORBS2	CXCL14	SMC1A	HEXB
		SOS1	CXorf38	SMC3	HIST2H4A
		SOS1-IT1	CYB5R4	SMG6	HIST3H3
		SPAG9	CYBB	SNAP25	HMGCL
		SPATA6	CYC1	SND1	IGBP1
		SPATS2L	CYFIP1	SERPINE1	INPP4A
		SPECC1	CYLD	SLC22A3	ITGA7
		SPECC1L	CYP20A1	SLC39A11	KANK1
		SPEF2	CYP2J2	SNRPN	KDM5A
		SPG11	CYP2R1	SNTG2	KDM6B
		SPIDR	CYP2U1	SNX14	KIAA0226
		SPRY1	CYP4V2	SNX19	KIAA1279
		SPTAN1	CYP4X1	SOD1	KLF8
		SPTB	CYP51A1	SOX5	LINS
		SPTBN2	D2HGDH	SPARCL1	MAGT1
		SQSTM1	DAAM1	SPAST	MFRP
		SRPK1	DACT3	SPP2	MOCS2
		SS18	DAG1	SRCAP	MTHFR
		SSBP2	DAGLB	SRD5A2	MYO5A
		SSBP4	DAP3	SRGAP3	ND5
		ST8SIA4	DAPK1	SRRM4	NLGN3
		STAB1	DAXX	SRSF11	NLRP3
		STAU1	DAZAP1	SSPO	NTRK1
		STRBP	DBF4	SSRP1	OAT
		STRN	DBN1	ST7	PARP1
		STX10	DCAF11	STAG1	PCCA
		STX6	DCAF16	STAT1	PCCB
		STXBP5L	DCAF4	STX1A	PECR
		SUMF1	DCAF6	STXBP1	PRKCG
		SUSD1	DCHS1	STXBP5	PRKRA
		SVEP1	DCLRE1A	SUCLG2	PRMT10
		SYNE2	DCP1B	SYAP1	PRRT2
		SYT11	DCTN2	SYN1	PTCH2
		SYTL5	DCTN5	SYN2	PTCHD1
		SZRD1	DCUN1D2	SYN3	PVRL1
		TADA2A	DCUN1D4	SYNE1	RALGDS
		TAF2	DCXR	SYNGAP1	RELN
		TAF4	DDAH2	SYNJ1	RGS7
		TAF4B	DDB2	TAF1	SC5DL
		TARBP1	DDHD1	TAF1C	SCAPER
		TARBP2	DDIT3	TAF1L	SLC31A1
		TAS2R13	DDT	TAF6	SLC4A4
		TAS2R19	DDX1	TANC2	SLC5A5
		TAS2R31	DDX11	TAOK2	SOX3
		TAS2R43	DDX18	TBC1D23	SURF1
		TBC1D1	DDX20	TBC1D31	TDGF1
		TBC1D30	DDX21	TBC1D5	TG
		TBCA	DDX24	TBL1XR1	TH
		TBCEL	DDX26B	TBR1	TIMM8A
		TCEAL4	DDX31	TBX1	TMEM135
		TCTN2	DDX39B	TCF20	TPI1
		TDRD7	DDX3Y	TCF4	TPO
		TECPR2	DDX46	TCF7L2	TRMT1
		TEP1	DDX5	TECTA	TRNE
		TET1	DDX50	TERF2	TRNK
		TFAP4	DDX52	TERT	TRNL1
		TFB2M	DDX55	TET2	TRNS1
		TGFBR2	DDX58	TGM3	TRNV
		THAP6	DDX6	THBS1	UBR7
		THSD7A	DDX60	TLK2	WDR45L
		TIA1	DEK	TM4SF19	YWHAE
		TIGD6	DENND1A	TM4SF20	ZBTB40
		TIMMDC1	DENND2A	TMLHE	ZCCHC8
		TKFC	DENND4B	TERB2	ZDHHC15
		TLE3	DENND4C	TNIP2	ZNF33A
		TLE4	DENND6A	TNRC6B	ZNF41
		TLN2	DENND6B	TOP1	ZNF526
		TMA16	DENR	TOP3B	ZNF592
		TMBIM4	DEPTOR	TPH2	ZNF674
		TMEM120B	DERL1	TRAPPC6B	ASH1L
		TMEM131	DFNA5	TRAPPC9	BPTF
		TMEM132D	DFNB31	TRIO	CCDC88A
		TMEM135	DFNB59	ST8SIA2	CHD4
		TMEM147	DGCR14	STK39	CWC27
		TMEM165	DGCR2	STYK1	HIST1H1E
		TMEM177	DGCR8	SYNCRIP	HIVEP2
		TMEM185A	DGKA	SYT1	NAA15
		TMEM187	DGKB	SYT17	PHIP
		TMEM25	DGKD	SYT3	RPL10
		TMEM57	DGKG	TBC1D7	TRIO
		TMEM97	DGKZ	TBL1X	TRIP12
		TMPRSS5	DHCR24	TDO2
		TNC	DHFR	TH
		TNFRSF10B	DHRS4	THAP8
		TNRC6C	DHRS9	THRA
		TPI1	DHTKD1	TMEM231
		TPR	DHX15	TNN
		TPT1	DHX16	TOMM20
		TPT1-AS1	DHX29	TPO
		TRAF3	DHX32	TRAF7
		TRAM1L1	DHX36	TRIM33
		TRAPPC13	DHX37	TRPC6
		TRIM38	DHX38	TRPM1
		TRIM69	DHX40	TSC1
		TRO	DHX57	TSC2
		TSC22D2	DHX58	TSHZ3
		TSPAN4	DHX8	TSN
		TTC17	DIAPH1	TSPAN17
		TTC30A	DICER1	TSPAN7
		TTC39B	DIEXF	TTC25
		TTC39C	DIMT1	TTI2
		TTC8	DIP2A	TTN
		TTLL11	DIP2B	TUBGCP5
		TTLL7	DIP2C	TYR
		TTN	DIRC2	UBA6
		TUBB4A	DIS3	UBE2H
		TULP4	DIS3L2	UBE3A
		TXLNG	DLAT	UBE3B
		TYW1B	DLC1	UBE3C
		UBAC2	DLD	UBL7
		UBE2V1	DLG2	UBN2
		UBN2	DLG5	UBR5
		UBR5	DLGAP1	UBR7
		UBXN8	DLGAP4	UCN3
		UCHL1	DMD	UNC13A
		UGGT1	DMKN	UNC79
		UGP2	DMPK	UNC80
		ULK4	DMTF1	UPB1
		UPF1	DMXL1	UPF2
		UPF3B	DMXL2	UPF3B
		UPK3BL	DNAAF5	TSPOAP1
		USF2	DNAH1	USH2A
		USF3	DNAH17	USP15
		USO1	DNAH7	USP45
		USP11	DNAJA3	USP7
		USP3	DNAJB4	USP9Y
		USP33	DNAJB9	VASH1
		USP34	DNAJC1	VIL1
		USP36	DNAJC10	VLDLR
		USP51	DNAJC13	VPS13B
		USP6NL	DNAJC18	VRK3
		USP9X	DNAJC2	VSIG4
		UTP20	DNAJC21	WAC
		UTP23	DNAJC24	WDFY3
		UTRN	DNAJC25	WDR26
		UXS1	DNAJC28	WDR93
		VAPB	DNAJC3	WNK3
		VEZF1	DNAL1	WNT1
		VMAC	DNASE2	WNT2
		VMP1	DNER	WWOX
		VRK1	DNM1	UTRN
		VRK2	DNM2	VDR
		WAPL	DNM3	VIP
		WDR20	DNMT1	WASF1
		WDR41	DNTTIP2	XIRP1
		WDR70	DOC2B	XPC
		WDR78	DOCK10	XPO1
		WDR82	DOCK11	YTHDC2
		WNK1	DOCK4	YWHAE
		XPO7	DOCK5	YY1
		YTHDC2	DOCK7	ZBTB16
		YWHAZ	DOCK9	ZBTB20
		ZBED9	DOHH	ZC3H4
		ZBTB34	DOK1	ZMYND11
		ZBTB8OS	DOLK	ZNF18
		ZC3H18	DOPEY1	ZNF292
		ZC3H3	DPAGT1	ZNF385B
		ZC3H6	DPF1	ZNF462
		ZC3H8	DPH3	ZNF517
		ZCCHC6	DPP6	ZNF548
		ZCCHC7	DPP7	ZNF559
		ZDHHC11	DPP8	ZNF626
		ZDHHC23	DPY19L2	ZNF713
		ZFAND5	DPY19L3	ZNF774
		ZFHX2	DPY19L4	ZNF8
		ZFP2	DPYSL3	ZNF804A
		ZFP37	DR1	ZNF827
		ZHX1	DRAP1	ZSWIM5
		ZIC2	DROSHA	ZSWIM6
		ZKSCAN1	DRP2	ZWILCH
		ZKSCAN2	DSCAM	YEATS2
		ZMPSTE24	DSCAML1	ZNF407
		ZMYM4	DSE
		ZMYM6	DST
		ZMYND11	DSTYK
		ZNF131	DTD2
		ZNF148	DTNA
		ZNF17	DTNBP1
		ZNF2	DTX1
		ZNF212	DTX4
		ZNF233	DTYMK
		ZNF235	DUS3L
		ZNF236	DUSP10
		ZNF253	DUSP16
		ZNF256	DVL2
		ZNF263	DYM
		ZNF264	DYNC1H1
		ZNF280D	DYNC1I1
		ZNF3	DYNC1LI2
		ZNF346	DYNC2H1
		ZNF354A	DYNC2LI1
		ZNF37BP	DYRK1A
		ZNF391	DYRK1B
		ZNF417	DYX1C1
		ZNF430	DZANK1
		ZNF439	DZIP3
		ZNF443	E2F5
		ZNF471	E4F1
		ZNF483	EAPP
		ZNF493	EBPL
		ZNF506	ECD
		ZNF516	ECE1
		ZNF521	ECHDC1
		ZNF527	ECHDC2
		ZNF532	EDEM2
		ZNF546	EDEM3
		ZNF557	EED
		ZNF568	EEF1A1
		ZNF571	EEF1D
		ZNF576	EEF2
		ZNF597	EEF2K
		ZNF609	EFCAB11
		ZNF613	EFCAB2
		ZNF621	EFCAB7
		ZNF624	EFEMP1
		ZNF638-IT1	EFHC1
		ZNF675	EFNB2
		ZNF678	EFR3A
		ZNF701	EFR3B
		ZNF717	EFTUD1
		ZNF749	EFTUD2
		ZNF772	EGLN2
		ZNF790	EHBP1
		ZNF793	EHD3
		ZNF804A	EHMT1
		ZNF814	EID1
		ZNF852	EIF2A
		ZNF880	EIF2AK2
		ZZZ3	EIF2AK3
			EIF2AK4
			EIF2B2
			EIF2B3
			EIF2S2
			EIF3A
			EIF3G
			EIF3K
			EIF4E2
			EIF4G2
			EIF4G3
			EIF5
			EIF5A
			EIF5B
			ELAC1
			ELAVL2
			ELF1
			ELF2
			ELFN2
			ELL2
			ELMO1
			ELMOD1
			ELMSAN1
			ELOVL2
			ELP2
			ELP3
			ELP6
			EMC1
			EMC3
			EMCN
			EMD
			EML1
			EML5
			EML6
			EMX2
			ENOSF1
			ENOX1
			ENPP5
			ENTPD4
			ENTPD6
			EOGT
			EP300
			EPB41L3
			EPB41L4B
			EPC1
			EPC2
			EPCAM
			EPDR1
			EPG5
			EPHX2
			EPM2A
			EPM2AIP1
			EPN1
			EPN2
			EPRS
			ERAL1
			ERAP2
			ERBB2
			ERBB2IP
			ERBB3
			ERCC1
			ERCC3
			ERCC5
			ERF
			ERGIC2
			ERI2
			ERICH1
			ERICH3
			ERLIN1
			ERMP1
			ERO1A
			ERO1B
			ERV3-1
			ESCO1
			ESF1
			ETAA1
			ETFDH
			ETNPPL
			ETS1
			ETV5
			EVA1B
			EVI2A
			EVI2B
			EVI5L
			EXD3
			EXOC1
			EXOC2
			EXOC4
			EXOC5
			EXOC6
			EXOC6B
			EXOG
			EXOSC10
			EXOSC8
			EXOSC9
			EXT1
			EYA3
			EZH1
			EZR
			FAAP20
			FAF1
			FAM103A1
			FAM111A
			FAM114A1
			FAM118A
			FAM118B
			FAM120A
			FAM120AOS
			FAM120B
			FAM122A
			FAM133A
			FAM133B
			FAM134A
			FAM134B
			FAM135A
			FAM13B
			FAM149A
			FAM155A
			FAM160B2
			FAM161A
			FAM163B
			FAM168B
			FAM169A
			FAM171B
			FAM172A
			FAM173A
			FAM173B
			FAM175B
			FAM179B
			FAM181A
			FAM184A
			FAM189A2
			FAM195B
			FAM198B
			FAM200A
			FAM200B
			FAM204A
			FAM208A
			FAM20C
			FAM212B
			FAM214A
			FAM217B
			FAM219B
			FAM21A
			FAM21C
			FAM220A
			FAM221A
			FAM228B
			FAM234A
			FAM35A
			FAM49A
			FAM49B
			FAM53B
			FAM57A
			FAM63A
			FAM65A
			FAM65B
			FAM73A
			FAM81A
			FAM91A1
			FAM98A
			FAN1
			FANCG
			FANCL
			FANK1
			FAR1
			FARP2
			FARSA
			FARSB
			FAS
			FASN
			FASTKD1
			FASTKD2
			FASTKD5
			FAT1
			FAU
			FBF1
			FBN1
			FBXL17
			FBXL18
			FBXL19
			FBXL2
			FBXO21
			FBXO25
			FBXO27
			FBXO28
			FBXO32
			FBXO33
			FBXO38
			FBXO42
			FBXW2
			FBXW7
			FCF1
			FCGBP
			FCGR2A
			FCHO1
			FCHSD1
			FCHSD2
			FDPS
			FDX1L
			FDXR
			FECH
			FEM1A
			FEM1C
			FEN1
			FERMT2
			FES
			FEZ2
			FGFR1OP2
			FGFR3
			FGFRL1
			FGGY
			FH
			FHOD1
			FHOD3
			FIG4
			FIGNL1
			FILIP1L
			FIP1L1
			FIZ1
			FKBP10
			FKBP15
			FKBP3
			FKBP8
			FLAD1
			FLI1
			FLII
			FLNA
			FLNB
			FLNC
			FLOT1
			FLRT1
			FLRT2
			FLT1
			FLYWCH1
			FMNL1
			FMR1
			FN1
			FN3KRP
			FNBP1
			FNBP1L
			FNBP4
			FNDC3A
			FNDC5
			FNIP1
			FNIP2
			FO538757.2
			FOCAD
			FOPNL
			FOXJ3
			FOXN2
			FOXN3
			FOXP4
			FOXRED1
			FOXRED2
			FPGS
			FPR1
			FRA10AC1
			FRG1
			FRMD4A
			FRMD4B
			FRRS1L
			FRYL
			FSD1
			FSTL3
			FTO
			FTSJ3
			FUBP1
			FURIN
			FUT8
			FXN
			FXR1
			FXR2
			FYB
			FYTTD1
			G3BP2
			GAB1
			GAB2
			GABPB2
			GABRA2
			GABRB3
			GABRD
			GABRG1
			GABRG2
			GAK
			GALNS
			GALNT1
			GALNT11
			GALNT13
			GALNT15
			GALNT18
			GALNT2
			GALNT7
			GALNT8
			GALNTL5
			GANAB
			GAPDH
			GAPVD1
			GAR1
			GAREML
			GARNL3
			GARS
			GAS5
			GATAD1
			GATAD2A
			GBA
			GBA2
			GBE1
			GBF1
			GBP1
			GBP2
			GCAT
			GCC2
			GCFC2
			GCLM
			GDAP1
			GDF1
			GDF11
			GDI1
			GDI2
			GDPD1
			GDPD2
			GEM
			GEMIN5
			GEMIN6
			GET4
			GFM1
			GFM2
			GFPT1
			GGCX
			GGT5
			GGT7
			GHDC
			GID4
			GIGYF1
			GIGYF2
			GIMAP7
			GIMAP8
			GIPC1
			GIT1
			GJB6
			GJC2
			GKAP1
			GLB1
			GLCCI1
			GLE1
			GLIPR1
			GLRX
			GLRX2
			GLT1D1
			GLTSCR1
			GLTSCR1L
			GLUD1
			GMFG
			GMPPB
			GMPS
			GNAL
			GNAS
			GNE
			GNG12
			GNL3L
			GNPAT
			GNPDA2
			GNPTAB
			GNPTG
			GNS
			GOLGA1
			GOLGA2
			GOLGA3
			GOLGA4
			GOLGB1
			GOLPH3L
			GOLT1B
			GON4L
			GOPC
			GOSR1
			GPAA1
			GPALPP1
			GPAM
			GPATCH11
			GPATCH4
			GPATCH8
			GPBP1L1
			GPC1
			GPC4
			GPC5
			GPCPD1
			GPD1L
			GPD2
			GPHN
			GPN3
			GPR107
			GPR137
			GPR155
			GPR162
			GPR176
			GPR180
			GPR19
			GPR22
			GPR75
			GPR85
			GPRASP2
			GPRC5C
			GPRIN1
			GPS1
			GPT2
			GPX3
			GPX4
			GRAMD1B
			GRAMD4
			GRB14
			GRB2
			GREB1
			GRIA1
			GRIA2
			GRIA3
			GRIA4
			GRIK2
			GRIN2C
			GRINA
			GRK4
			GRM7
			GRWD1
			GSDMB
			GSK3B
			GSPT1
			GSPT2
			GSR
			GSTM1
			GTDC1
			GTF2F1
			GTF2I
			GTF3A
			GTF3C1
			GTF3C2
			GTF3C3
			GTPBP2
			GTPBP3
			GTPBP4
			GTPBP6
			GTPBP8
			GUCY1A3
			GUF1
			GUK1
			GYS1
			GZF1
			H1F0
			H1FX
			H3F3B
			HACD3
			HACD4
			HACE1
			HACL1
			HADHA
			HAUS1
			HAUS3
			HAUS4
			HAUS5
			HAUS6
			HCFC1
			HCFC2
			HDAC2
			HDAC3
			HDAC5
			HDLBP
			HEATR1
			HEATR3
			HEATR5A
			HEATR5B
			HEATR6
			HECA
			HECTD1
			HECTD3
			HECTD4
			HELQ
			HELZ
			HENMT1
			HEPH
			HERC1
			HERC2
			HERC6
			HES6
			HEXDC
			HGH1
			HGSNAT
			HIAT1
			HIF1A
			HIF1AN
			HIF3A
			HINT2
			HIP1R
			HIPK1
			HIPK3
			HIVEP1
			HIVEP2
			HK2
			HLA-A
			HLA-B
			HLA-C
			HLA-DMB
			HLA-DPB1
			HLA-DQA1
			HLA-DQB1
			HLA-DRB1
			HLA-DRB5
			HLTF
			HM13
			HMBS
			HMGB3
			HMGCLL1
			HMGCR
			HMGN4
			HMGXB3
			HMGXB4
			HNRNPA2B1
			HNRNPA3
			HNRNPC
			HNRNPD
			HNRNPDL
			HNRNPH1
			HNRNPH3
			HNRNPK
			HNRNPLL
			HOMER2
			HPCAL4
			HPS1
			HPS3
			HPS4
			HPS5
			HR
			HS2ST1
			HS6ST1
			HSD17B1
			HSD17B11
			HSD17B14
			HSDL1
			HSF1
			HSP90AA1
			HSP90AB1
			HSP90B1
			HSPA12A
			HSPA14
			HSPA2
			HSPA4
			HSPA4L
			HSPA8
			HSPA9
			HSPBAP1
			HTATSF1
			HTT
			HUS1
			HUWE1
			HYPK
			IARS
			IARS2
			IBTK
			ICA1
			ICA1L
			ICAM1
			ICAM3
			ICE1
			ICE2
			ICK
			IDE
			IFFO1
			IFI16
			IFI27
			IFI44
			IFIH1
			IFIT3
			IFIT5
			IFNAR1
			IFRD1
			IFRD2
			IFT122
			IFT140
			IFT22
			IFT27
			IFT74
			IFT80
			IFT81
			IFT88
			IGF2R
			IGFBP4
			IGFLR1
			IGHMBP2
			IGSF1
			IKBKAP
			IKZF5
			IL10RB
			IL11RA
			IL17RA
			IL17RC
			IL18BP
			IL1RL1
			IL3RA
			ILF3
			ILK
			IMMP2L
			IMMT
			IMP3
			IMPA1
			IMPACT
			IMPDH1
			IMPDH2
			INADL
			INCA1
			ING1
			INO80
			INO80C
			INO80E
			INPP4A
			INPP5A
			INPP5B
			INPP5E
			INPP5J
			INPPL1
			INSIG2
			INTS12
			INTS6
			INTS7
			INTS8
			INTS9
			INTU
			INVS
			IPO11
			IPP
			IPPK
			IQCA1
			IQCB1
			IQCG
			IQGAP1
			IQSEC2
			IRAK1
			IREB2
			IRF2BPL
			IRF7
			ISG20L2
			ISOC2
			IST1
			ITFG1
			ITGA1
			ITGA3
			ITGA6
			ITGA7
			ITGAE
			ITGAV
			ITGB1BP1
			ITGB2
			ITGB4
			ITGB5
			ITGB8
			ITIH5
			ITM2C
			ITPKB
			ITPKC
			ITPR1
			ITPR2
			ITPR3
			ITSN1
			ITSN2
			IVD
			IVNS1ABP
			IWS1
			IZUMO4
			JAG1
			JAG2
			JAGN1
			JAK1
			JAK2
			JAKMIP1
			JAKMIP3
			JARID2
			JMJD1C
			JMJD7-PLA2G4B
			JRKL
			JUP
			KALRN
			KANK1
			KANK3
			KANSL1
			KANSL1L
			KANSL3
			KAT5
			KATNB1
			KATNBL1
			KBTBD6
			KBTBD7
			KCNAB1
			KCNC1
			KCNC4
			KCNH2
			KCNH8
			KCNIP2
			KCNJ16
			KCNJ3
			KCNMA1
			KCNN2
			KCNQ2
			KCNQ5
			KCNRG
			KCNT1
			KCTD1
			KCTD10
			KCTD12
			KCTD18
			KCTD3
			KCTD4
			KCTD9
			KDM1A
			KDM1B
			KDM2A
			KDM3A
			KDM4A
			KDM4B
			KDM6A
			KDM6B
			KHDC1
			KHNYN
			KIAA0100
			KIAA0226L
			KIAA0232
			KIAA0319
			KIAA0319L
			KIAA0355
			KIAA0368
			KIAA0391
			KIAA0408
			KIAA0430
			KIAA0513
			KIAA0556
			KIAA0586
			KIAA1033
			KIAA1107
			KIAA1109
			KIAA1143
			KIAA1147
			KIAA1161
			KIAA1324L
			KIAA1429
			KIAA1462
			KIAA1522
			KIAA1549L
			KIAA1551
			KIAA1586
			KIAA1715
			KIAA1755
			KIAA1841
			KIAA2026
			KIDINS220
			KIF13A
			KIF13B
			KIF16B
			KIF1A
			KIF1B
			KIF21A
			KIF3A
			KIF3B
			KIF6
			KIFAP3
			KIFC3
			KIN
			KIZ
			KLC2
			KLC4
			KLF13
			KLF3
			KLF6
			KLF9
			KLHDC1
			KLHDC2
			KLHDC3
			KLHDC4
			KLHL12
			KLHL22
			KLHL24
			KLHL4
			KLHL42
			KLHL7
			KLHL9
			KLK6
			KLKB1
			KMT2A
			KMT2C
			KMT2D
			KMT2E
			KNDC1
			KNOP1
			KNTC1
			KPNA1
			KPNA2
			KPNA3
			KPNA5
			KPNA6
			KPNB1
			KRBA1
			KRBA2
			KRBOX4
			KRCC1
			KREMEN1
			KRIT1
			KRR1
			KRT222
			KSR1
			KTN1
			L1CAM
			L3MBTL2
			LACC1
			LAMA3
			LAMA4
			LAMA5
			LAMB1
			LAMP5
			LANCL2
			LAP3
			LARGE
			LARP1
			LARP1B
			LARP4
			LARP7
			LARS
			LARS2
			LAS1L
			LATS1
			LBR
			LCN12
			LCNL1
			LCP1
			LDHD
			LDLRAD4
			LEMD2
			LEMD3
			LENG8
			LEO1
			LETMD1
			LGALS8
			LGALS9
			LGI1
			LGI3
			LGR4
			LGR5
			LHX2
			LIAS
			LIFR
			LIG1
			LIG4
			LIMA1
			LIMCH1
			LIME1
			LIMK1
			LIN37
			LINC00202-1
			LINC01420
			LINS1
			LIPT1
			LIX1
			LIX1L
			LMAN1
			LMBR1L
			LMBRD1
			LMNB2
			LMO7
			LMOD1
			LMTK2
			LMTK3
			LNP1
			LNX1
			LONP2
			LONRF1
			LPCAT2
			LPGAT1
			LPIN1
			LPIN2
			LRBA
			LRCH3
			LRFN2
			LRFN3
			LRFN5
			LRIG1
			LRMP
			LRP1
			LRP12
			LRP1B
			LRP2
			LRP2BP
			LRP3
			LRP8
			LRPPRC
			LRRC16A
[truncated: 2,509 more rows]
[truncated: 7 more columns]
