# Supplementary material for: Discovery of autism/intellectual disability somatic mutations in Alzheimer's brains: mutated ADNP cytoskeletal impairments and repair as a case study
Source: Mol Psychiatry. 2019 Oct 30;26(5):1619–33. doi: 10.1038/s41380-019-0563-5 (PMC8159740; doi:10.1038/s41380-019-0563-5)
Supplement: Supplementary file 19 — Supplemental Table S10 [file 41380_2019_563_MOESM19_ESM.xlsx]

## Sheet: Genes
(a) Shered genes from Olfactory bulb AD, AD+Control-Omim with Autism and ID (Fig.2b)
	Olfactory bulb			Hippocampus			DLPFC			Fusiform gyrus
	Control only	AD only	AD+Control	Control only	AD only	AD+Control	Control only	AD only	AD+Control	Control only	AD only	AD+Control
AHI1			+							+		+
ANK3	+	+					+			+	+	+
ATRX		+									+	+
CEP290			+							+	+	+
DYNC1H1	+	+	+					+		+	+	+
FMR1		+										+
KIF5C	+		+
OFD1			+								+	+
PHIP		+	+						+		+	+
SMARCA2		+					+			+	+
SYNE1		+		+		+
(b) Shered genes from AD, AD+Control from 4 postmortem brain areas: Olfactory bulb, Hippocampus (GSE67333), Dorsolateral prefrontal cortex (DLPFC) (GSE53697) and Fusiform gyrus (GSE95587) with Autism and ID (Fig.3b)
	Olfactory bulb			Hippocampus			DLPFC			Fusiform gyrus
	Control only	AD only	AD+Control	Control only	AD only	AD+Control	Control only	AD only	AD+Control	Control only	AD only	AD+Control
ADNP			+			+	+		+	+	+	+
ANK2	+	+				+		+			+	+
CAPN2		+				+		+		+	+
HLA-A			+			+	+	+	+		+	+
HLA-B		+	+			+	+		+	+	+	+
HLA-DRB1			+	+	+		+		+		+	+
PCNT	+		+			+	+	+			+
SIRPA			+			+			+			+

## Sheet: ADNP
CHROM	POS	TYPE	REF	ALT	X.called	gene	Impact	Mut_effect	ANN.1.	p.value.MW.	Control mutation number	AD mutation number
OB - AD+Control
20	50892526	indel	G	GT	39	ADNP	HIGH	frameshift_variant	['T|downstream_gene_variant|MODIFIER|ADNP|ENSG00000101126|Transcript|ENST00000534467|protein_coding|||||||||||1669|-1|HGNC|HGNC:15766', 'T|frameshift_variant|HIGH|ADNP|ENSG00000101126|Transcript|ENST00000371602|protein_coding|3/3||||2507-2508|2187-2188|729-730|-/X|-/A|||-1|HGNC|HGNC:15766', 'T|frameshift_variant|HIGH|ADNP|ENSG00000101126|Transcript|ENST00000621696|protein_coding|6/6||||2616-2617|…	0.475258	16	12
Hippocampus AD+Control
20	50892526	indel	G	GT	8	ADNP	HIGH	frameshift_variant	['T|downstream_gene_variant|MODIFIER|ADNP|ENSG00000101126|Transcript|ENST00000534467|protein_coding|||||||||||1669|-1|HGNC|HGNC:15766', 'T|frameshift_variant|HIGH|ADNP|ENSG00000101126|Transcript|ENST00000371602|protein_coding|3/3||||2507-2508|2187-2188|729-730|-/X|-/A|||-1|HGNC|HGNC:15766', 'T|frameshift_variant|HIGH|ADNP|ENSG00000101126|Transcript|ENST00000621696|protein_coding|6/6||||2616-2617|…	0.508332	1	2
DLPFC- AD only
20	50893379	indel	CTT	C	17	ADNP	HIGH	frameshift_variant	['-|frameshift_variant|HIGH|ADNP|ENSG00000101126|Transcript|ENST00000371602|protein_coding|3/3||||1653-1654|1333-1334|445|K/X|AAg/g|||-1|HGNC|HGNC:15766', '-|downstream_gene_variant|MODIFIER|ADNP|ENSG00000101126|Transcript|ENST00000534467|protein_coding|||||||||||815|-1|HGNC|HGNC:15766', '-|frameshift_variant|HIGH|ADNP|ENSG00000101126|Transcript|ENST00000621696|protein_coding|6/6||||1762-1763|133…	0.172889	1	0
DLPFC- AD+Control
20	50892526	indel	G	GT	17	ADNP	HIGH	frameshift_variant	['T|downstream_gene_variant|MODIFIER|ADNP|ENSG00000101126|Transcript|ENST00000534467|protein_coding|||||||||||1669|-1|HGNC|HGNC:15766', 'T|frameshift_variant|HIGH|ADNP|ENSG00000101126|Transcript|ENST00000371602|protein_coding|3/3||||2507-2508|2187-2188|729-730|-/X|-/A|||-1|HGNC|HGNC:15766', 'T|frameshift_variant|HIGH|ADNP|ENSG00000101126|Transcript|ENST00000621696|protein_coding|6/6||||2616-2617|…	0.258323	6	5
Fusiform gyrus - Control
20	50891666	indel	C	CTT	56	ADNP	HIGH	frameshift_variant	['T|frameshift_variant|HIGH|ADNP|ENSG00000101126|Transcript|ENST00000349014|protein_coding|4/4||||3344-3345|3047-3048|1016|K/KX|aag/aaAg|||-1|HGNC|HGNC:15766', 'TT|frameshift_variant|HIGH|ADNP|ENSG00000101126|Transcript|ENST00000349014|protein_coding|4/4||||3344-3345|3047-3048|1016|K/KX|aag/aaAAg|||-1|HGNC|HGNC:15766', 'T|frameshift_variant|HIGH|ADNP|ENSG00000101126|Transcript|ENST00000371602|pro…	0.00515674	2	0
Fusiform gyrus - AD+control
20	50891666	indel	C	CT	56	ADNP	HIGH	frameshift_variant	['T|frameshift_variant|HIGH|ADNP|ENSG00000101126|Transcript|ENST00000349014|protein_coding|4/4||||3344-3345|3047-3048|1016|K/KX|aag/aaAg|||-1|HGNC|HGNC:15766', 'TT|frameshift_variant|HIGH|ADNP|ENSG00000101126|Transcript|ENST00000349014|protein_coding|4/4||||3344-3345|3047-3048|1016|K/KX|aag/aaAAg|||-1|HGNC|HGNC:15766', 'T|frameshift_variant|HIGH|ADNP|ENSG00000101126|Transcript|ENST00000371602|pro…	0.122377	9	34
20	50892526	indel	G	GT	102	ADNP	HIGH	frameshift_variant	['T|downstream_gene_variant|MODIFIER|ADNP|ENSG00000101126|Transcript|ENST00000534467|protein_coding|||||||||||1669|-1|HGNC|HGNC:15766', 'T|frameshift_variant|HIGH|ADNP|ENSG00000101126|Transcript|ENST00000371602|protein_coding|3/3||||2507-2508|2187-2188|729-730|-/X|-/A|||-1|HGNC|HGNC:15766', 'T|frameshift_variant|HIGH|ADNP|ENSG00000101126|Transcript|ENST00000621696|protein_coding|6/6||||2616-2617|…	0.260052	10	37
20	50903932	indel	A	AT	102	ADNP	HIGH	frameshift_variant	['T|frameshift_variant|HIGH|ADNP|ENSG00000101126|Transcript|ENST00000534467|protein_coding|3/5||||319-320|64-65|22|I/NX|ata/aAta|||-1|HGNC|HGNC:15766', 'TT|frameshift_variant|HIGH|ADNP|ENSG00000101126|Transcript|ENST00000534467|protein_coding|3/5||||319-320|64-65|22|I/KX|ata/aAAta|||-1|HGNC|HGNC:15766', 'T|frameshift_variant|HIGH|ADNP|ENSG00000101126|Transcript|ENST00000621696|protein_coding|4/6|…	0.00102581	2	26
Fusiform gyrus - AD only
20	50903932	indel	A	ATT	102	ADNP	HIGH	frameshift_variant	['T|frameshift_variant|HIGH|ADNP|ENSG00000101126|Transcript|ENST00000534467|protein_coding|3/5||||319-320|64-65|22|I/NX|ata/aAta|||-1|HGNC|HGNC:15766', 'TT|frameshift_variant|HIGH|ADNP|ENSG00000101126|Transcript|ENST00000534467|protein_coding|3/5||||319-320|64-65|22|I/KX|ata/aAAta|||-1|HGNC|HGNC:15766', 'T|frameshift_variant|HIGH|ADNP|ENSG00000101126|Transcript|ENST00000621696|protein_coding|4/6|…	0.0969104	0	4
20	50892526	indel	G	A	102	ADNP	HIGH	frameshift_variant	['T|downstream_gene_variant|MODIFIER|ADNP|ENSG00000101126|Transcript|ENST00000534467|protein_coding|||||||||||1669|-1|HGNC|HGNC:15766', 'T|frameshift_variant|HIGH|ADNP|ENSG00000101126|Transcript|ENST00000371602|protein_coding|3/3||||2507-2508|2187-2188|729-730|-/X|-/A|||-1|HGNC|HGNC:15766', 'T|frameshift_variant|HIGH|ADNP|ENSG00000101126|Transcript|ENST00000621696|protein_coding|6/6||||2616-2617|…	0.255731	0	1

## Sheet: ANK2
CHROM	POS	TYPE	REF	ALT	X.called	gene	Impact	Mut_effect	ANN.1.	p.value.MW.	Control mutation number	AD mutation number
OB - AD only
4	113350243	indel	G	GA	24	ANK2	HIGH	frameshift_variant	['A|frameshift_variant|HIGH|ANK2|ENSG00000145362|Transcript|ENST00000504454|protein_coding|38/39||||4544-4545|4465-4466|1489|E/EX|gaa/gAaa|||1|HGNC|HGNC:493', 'A|frameshift_variant|HIGH|ANK2|ENSG00000145362|Transcript|ENST00000510275|protein_coding|5/14||||382-383|376-377|126|E/EX|gaa/gAaa|||1|HGNC|HGNC:493', 'A|frameshift_variant|HIGH|ANK2|ENSG00000145362|Transcript|ENST00000509550|protein_codin…	0.179659	0	1
4	113117413	snp	A	T	10	ANK2	HIGH	stop_gained	['T|intron_variant|MODIFIER|ANK2|ENSG00000145362|Transcript|ENST00000504454|protein_coding||1/38||||||||||1|HGNC|HGNC:493', 'T|stop_gained|HIGH|ANK2|ENSG00000145362|Transcript|ENST00000508613|protein_coding|1/6||||421|124|42|R/*|Aga/Tga|||1|HGNC|HGNC:493', 'T|intron_variant|MODIFIER|ANK2|ENSG00000145362|Transcript|ENST00000503271|protein_coding||2/30||||||||||1|HGNC|HGNC:493', 'T|intron_variant|M…	0.211855	0	1
OB - Control only
4	113355039	snp	A	T	37	ANK2	HIGH	stop_gained	['T|intron_variant|MODIFIER|ANK2|ENSG00000145362|Transcript|ENST00000506722|protein_coding||39/46||||||||||1|HGNC|HGNC:493', 'T|downstream_gene_variant|MODIFIER|ANK2|ENSG00000145362|Transcript|ENST00000503423|protein_coding|||||||||||1326|1|HGNC|HGNC:493', 'T|intron_variant|MODIFIER|ANK2|ENSG00000145362|Transcript|ENST00000514960|protein_coding||10/19||||||||||1|HGNC|HGNC:493', 'T|upstream_gene_v…	0.178981	1	0
Hippocampus AD+Control
4	113356892	indel	T	TCG	8	ANK2	HIGH	frameshift_variant	['CG|intron_variant&non_coding_transcript_variant|MODIFIER|ANK2|ENSG00000145362|Transcript|ENST00000508007|retained_intron||2/4||||||||||1|HGNC|HGNC:493', 'CG|intron_variant|MODIFIER|ANK2|ENSG00000145362|Transcript|ENST00000510275|protein_coding||5/13||||||||||1|HGNC|HGNC:493', 'CG|intron_variant|MODIFIER|ANK2|ENSG00000145362|Transcript|ENST00000509550|protein_coding||16/23||||||||||1|HGNC|HGNC:4…	0.5	1	1
DLPFC- AD only
4	113151121	indel	AAAGGT	A	17	ANK2	HIGH	splice_donor_variant&coding_sequence_variant	['-|intron_variant|MODIFIER|ANK2|ENSG00000145362|Transcript|ENST00000394537|protein_coding||1/44||||||||||1|HGNC|HGNC:493', '-|intron_variant|MODIFIER|ANK2|ENSG00000145362|Transcript|ENST00000508613|protein_coding||1/5||||||||||1|HGNC|HGNC:493', '-|intron_variant|MODIFIER|ANK2|ENSG00000145362|Transcript|ENST00000503423|protein_coding||2/36||||||||||1|HGNC|HGNC:493', '-|intron_variant|MODIFIER|ANK…	0.204698	0	1
Fusiform gyrus - AD only
4	113358703	indel	CAG	C	94	ANK2	HIGH	frameshift_variant	['-|frameshift_variant|HIGH|ANK2|ENSG00000145362|Transcript|ENST00000264366|protein_coding|37/45||||9987-9988|9987-9988|3329-3330|SD/SX|tcAGat/tcat|||1|HGNC|HGNC:493', '-|downstream_gene_variant|MODIFIER|ANK2|ENSG00000145362|Transcript|ENST00000503423|protein_coding|||||||||||4991|1|HGNC|HGNC:493', '-|intron_variant|MODIFIER|ANK2|ENSG00000145362|Transcript|ENST00000509550|protein_coding||16/23|||…	0.25404	0	1
4	113358583	indel	AG	A	86	ANK2	HIGH	frameshift_variant	['-|intron_variant|MODIFIER|ANK2|ENSG00000145362|Transcript|ENST00000510275|protein_coding||5/13||||||||||1|HGNC|HGNC:493', '-|frameshift_variant|HIGH|ANK2|ENSG00000145362|Transcript|ENST00000505342|protein_coding|1/10||||996|996|332|E/X|gaG/ga|||1|HGNC|HGNC:493', '-|downstream_gene_variant|MODIFIER|ANK2|ENSG00000145362|Transcript|ENST00000504454|protein_coding|||||||||||4820|1|HGNC|HGNC:493', '-…	0.257386	0	1
4	113242176	indel	GGATCGAGGCGGTCA	G	102	ANK2	HIGH	frameshift_variant	['-|frameshift_variant|HIGH|ANK2|ENSG00000145362|Transcript|ENST00000506722|protein_coding|10/47||||991-1004|796-809|266-270|DRGGQ/X|GATCGAGGCGGTCAg/g|||1|HGNC|HGNC:493', '-|frameshift_variant|HIGH|ANK2|ENSG00000145362|Transcript|ENST00000503271|protein_coding|10/31||||991-1004|796-809|266-270|DRGGQ/X|GATCGAGGCGGTCAg/g|||1|HGNC|HGNC:493', '-|frameshift_variant|HIGH|ANK2|ENSG00000145362|Transcript…	0.276538	0	1
Fusiform gyrus - AD+control
4	113356451	indel	C	CA	72	ANK2	HIGH	frameshift_variant	['A|frameshift_variant|HIGH|ANK2|ENSG00000145362|Transcript|ENST00000357077|protein_coding|38/46||||7886-7887|7833-7834|2611-2612|-/X|-/A|||1|HGNC|HGNC:493', 'A|intron_variant&non_coding_transcript_variant|MODIFIER|ANK2|ENSG00000145362|Transcript|ENST00000508007|retained_intron||2/4||||||||||1|HGNC|HGNC:493', 'A|intron_variant|MODIFIER|ANK2|ENSG00000145362|Transcript|ENST00000514960|protein_codin…	0.294454	3	4
4	113357422	indel	C	CT	77	ANK2	HIGH	frameshift_variant	['T|intron_variant|MODIFIER|ANK2|ENSG00000145362|Transcript|ENST00000504415|protein_coding||4/5||||||||||1|HGNC|HGNC:493', 'T|intron_variant|MODIFIER|ANK2|ENSG00000145362|Transcript|ENST00000394537|protein_coding||37/44||||||||||1|HGNC|HGNC:493', 'T|downstream_gene_variant|MODIFIER|ANK2|ENSG00000145362|Transcript|ENST00000503423|protein_coding|||||||||||3709|1|HGNC|HGNC:493', 'T|intron_variant|MO…	0.389236	10	19

## Sheet: CAPN2
CHROM	POS	TYPE	REF	ALT	X.called	gene	Impact	Mut_effect	ANN.1.	p.value.MW.	Control mutation number	AD mutation number
OB - AD only
1	223769898	snp	C	T	35	CAPN2	HIGH	stop_gained	['T|non_coding_transcript_exon_variant&non_coding_transcript_variant|MODIFIER|CAPN2|ENSG00000162909|Transcript|ENST00000487223|processed_transcript|6/10||||1540|||||||1|HGNC|HGNC:1479', 'T|upstream_gene_variant|MODIFIER|CAPN2|ENSG00000162909|Transcript|ENST00000492664|processed_transcript|||||||||||515|1|HGNC|HGNC:1479', 'T|non_coding_transcript_exon_variant&non_coding_transcript_variant|MODIFIER…	0.165569	0	1
Hippocampus AD+Control
1	223772231	indel	CTT	C	7	CAPN2	HIGH	frameshift_variant	['-|frameshift_variant|HIGH|CAPN2|ENSG00000162909|Transcript|ENST00000433674|protein_coding|20/21||||2074-2075|1838-1839|613|L/X|cTT/c|||1|HGNC|HGNC:1479', '-|non_coding_transcript_exon_variant&non_coding_transcript_variant|MODIFIER|CAPN2|ENSG00000162909|Transcript|ENST00000463997|processed_transcript|2/3||||1355-1356|||||||1|HGNC|HGNC:1479', '-|non_coding_transcript_exon_variant&non_coding_trans…	0.422678	2	2
DLPFC- AD only
1	223761617	indel	G	GTTCGACATCAGCGAGGATGACATTGATGATGGATTCAGGA	16	CAPN2	HIGH	frameshift_variant&splice_region_variant	['TTCGACATCAGCGAGGATGACATTGATGATGGATTCAGGA|non_coding_transcript_exon_variant&non_coding_transcript_variant|MODIFIER|CAPN2|ENSG00000162909|Transcript|ENST00000492565|processed_transcript|2/4||||85-86|||||||1|HGNC|HGNC:1479', 'TTCGACATCAGCGAGGATGACATTGATGATGGATTCAGGA|splice_region_variant&non_coding_transcript_variant|LOW|CAPN2|ENSG00000162909|Transcript|ENST00000487223|processed_transcript|||||12…	0.224846	0	1
Fusiform gyrus - Control
1	223757381	snp	G	T	107	CAPN2	HIGH	splice_donor_variant	['T|upstream_gene_variant|MODIFIER|CAPN2|ENSG00000162909|Transcript|ENST00000474026|processed_transcript|||||||||||243|1|HGNC|HGNC:1479', 'T|non_coding_transcript_exon_variant&non_coding_transcript_variant|MODIFIER|CAPN2|ENSG00000162909|Transcript|ENST00000480581|processed_transcript|4/4||||397|||||||1|HGNC|HGNC:1479', 'T|upstream_gene_variant|MODIFIER|CAPN2|ENSG00000162909|Transcript|ENST0000049…	0.0611537	1	0
Fusiform gyrus - AD only
1	223759329	indel	G	GGAGC	117	CAPN2	HIGH	frameshift_variant	['GAGC|frameshift_variant|HIGH|CAPN2|ENSG00000162909|Transcript|ENST00000433674|protein_coding|12/21||||1379-1380|1143-1144|381-382|-/EX|-/GAGC|||1|HGNC|HGNC:1479', 'GAGC|non_coding_transcript_exon_variant&non_coding_transcript_variant|MODIFIER|CAPN2|ENSG00000162909|Transcript|ENST00000487223|processed_transcript|1/10||||1104-1105|||||||1|HGNC|HGNC:1479', 'GAGC|frameshift_variant|HIGH|CAPN2|ENSG0…	0.271663	0	1

## Sheet: HLA-A
CHROM	POS	TYPE	REF	ALT	X.called	gene	Impact	Mut_effect	ANN.1.	p.value.MW.	Control mutation number	AD mutation number
Olfactory bulb
6	29943463	snp	T	A	28	HLA-A	HIGH	stop_gained	['A|non_coding_transcript_exon_variant&non_coding_transcript_variant|MODIFIER|HLA-A|ENSG00000206503|Transcript|ENST00000461903|retained_intron|2/6||||780|||||||1|HGNC|HGNC:4931', 'A|stop_gained|HIGH|HLA-A|ENSG00000206503|Transcript|ENST00000376806|protein_coding|3/8||||848|539|180|L/*|tTg/tAg|||1|HGNC|HGNC:4931', 'A|upstream_gene_variant|MODIFIER|HCG4P5|ENSG00000227766|Transcript|ENST00000429656|…	0.349693	1	2
Hippocampus
6	29943463	snp	T	A	8	HLA-A	HIGH	stop_gained	['G|missense_variant|MODERATE|HLA-A|ENSG00000206503|Transcript|ENST00000376809|protein_coding|3/8||||623|539|180|L/W|tTg/tGg|||1|HGNC|HGNC:4931', 'A|stop_gained|HIGH|HLA-A|ENSG00000206503|Transcript|ENST00000376809|protein_coding|3/8||||623|539|180|L/*|tTg/tAg|||1|HGNC|HGNC:4931', 'G|missense_variant|MODERATE|HLA-A|ENSG00000206503|Transcript|ENST00000396634|protein_coding|5/10||||880|539|180|L/W|…	0.5	1	1
6	29943463	snp	T	G	8	HLA-A	HIGH	stop_gained	['G|missense_variant|MODERATE|HLA-A|ENSG00000206503|Transcript|ENST00000376809|protein_coding|3/8||||623|539|180|L/W|tTg/tGg|||1|HGNC|HGNC:4931', 'A|stop_gained|HIGH|HLA-A|ENSG00000206503|Transcript|ENST00000376809|protein_coding|3/8||||623|539|180|L/*|tTg/tAg|||1|HGNC|HGNC:4931', 'G|missense_variant|MODERATE|HLA-A|ENSG00000206503|Transcript|ENST00000396634|protein_coding|5/10||||880|539|180|L/W|…	0.5	3	3
DLPFC
6	29943463	snp	T	A	15	HLA-A	HIGH	stop_gained	['A|stop_gained|HIGH|HLA-A|ENSG00000206503|Transcript|ENST00000376802|protein_coding|3/5||||544|539|180|L/*|tTg/tAg|||1|HGNC|HGNC:4931', 'G|missense_variant|MODERATE|HLA-A|ENSG00000206503|Transcript|ENST00000376802|protein_coding|3/5||||544|539|180|L/W|tTg/tGg|||1|HGNC|HGNC:4931', 'A|non_coding_transcript_exon_variant&non_coding_transcript_variant|MODIFIER|HLA-A|ENSG00000206503|Transcript|ENST000…	0.0452048	2	0
6	29943463	snp	T	G	15	HLA-A	HIGH	stop_gained	['A|stop_gained|HIGH|HLA-A|ENSG00000206503|Transcript|ENST00000376802|protein_coding|3/5||||544|539|180|L/*|tTg/tAg|||1|HGNC|HGNC:4931', 'G|missense_variant|MODERATE|HLA-A|ENSG00000206503|Transcript|ENST00000376802|protein_coding|3/5||||544|539|180|L/W|tTg/tGg|||1|HGNC|HGNC:4931', 'A|non_coding_transcript_exon_variant&non_coding_transcript_variant|MODIFIER|HLA-A|ENSG00000206503|Transcript|ENST000…	0.410262	2	2
6	29943334	indel	ACC	A	17	HLA-A	HIGH	stop_gained&frameshift_variant	['-|non_coding_transcript_exon_variant&non_coding_transcript_variant|MODIFIER|HLA-A|ENSG00000206503|Transcript|ENST00000461903|retained_intron|2/6||||652-653|||||||1|HGNC|HGNC:4931', '-|non_coding_transcript_exon_variant&non_coding_transcript_variant|MODIFIER|HLA-A|ENSG00000206503|Transcript|ENST00000495183|retained_intron|2/7||||654-655|||||||1|HGNC|HGNC:4931', '-|stop_gained&frameshift_variant|…	0.204698	0	1
6	29942623	indel	GCGGGTGAGTGCGGGGTCGGGAGGGAAACCGCCTCTGCGGGGAGAAGCAAGGGGCCCTCCTGGCGGGGGCGCAGGACCGGGGGAGCCGCGCCGGGACGAGGGTCGGGCAGGTCTCAGCCACTGCTCGCCCC	G	12	HLA-A	HIGH	splice_donor_variant&coding_sequence_variant&intron_variant	['-|splice_donor_variant&non_coding_transcript_exon_variant&intron_variant&non_coding_transcript_variant|HIGH|HLA-A|ENSG00000206503|Transcript|ENST00000479320|retained_intron|1/6|1/5|||71-?|||||||1|HGNC|HGNC:4931', '-|splice_donor_variant&coding_sequence_variant&intron_variant|HIGH|HLA-A|ENSG00000206503|Transcript|ENST00000376806|protein_coding|1/8|1/7|||380-?|71-?|24-?|||||1|HGNC|HGNC:4931', '-|…	0.202328	1	0
6	29942997	indel	TG	T	17	HLA-A	HIGH	frameshift_variant	['-|frameshift_variant|HIGH|HLA-A|ENSG00000206503|Transcript|ENST00000376802|protein_coding|2/5||||320|315|105|L/X|ctG/ct|||1|HGNC|HGNC:4931', '-|intron_variant&non_coding_transcript_variant|MODIFIER|HLA-A|ENSG00000206503|Transcript|ENST00000496081|retained_intron||2/6||||||||||1|HGNC|HGNC:4931', '-|frameshift_variant|HIGH|HLA-A|ENSG00000206503|Transcript|ENST00000396634|protein_coding|4/10||||65…	0.257518	2	1
6	29943002	indel	G	GCTCC	17	HLA-A	HIGH	frameshift_variant	['CTCC|frameshift_variant|HIGH|HLA-A|ENSG00000206503|Transcript|ENST00000376809|protein_coding|2/8||||403-404|319-320|107|G/APX|ggc/gCTCCgc|||1|HGNC|HGNC:4931', 'CTCC|non_coding_transcript_exon_variant&non_coding_transcript_variant|MODIFIER|HCG4P5|ENSG00000227766|Transcript|ENST00000429656|unprocessed_pseudogene|1/1||||65-66|||||||-1|HGNC|HGNC:22925', 'CTCC|non_coding_transcript_exon_variant&non_…	0.257518	2	1
Fusiform gyrus
6	29943543	indel	G	GACGCCCCCAAAACGCATATGACTCACCACGCTGTCTCTGACCATGAA	90	HLA-A	HIGH	frameshift_variant&splice_region_variant	['ACGCCCCCAAAACGCATATGACTCACCACGCT|frameshift_variant&splice_region_variant|HIGH|HLA-A|ENSG00000206503|Transcript|ENST00000376806|protein_coding|||||928-929|619-620|207|D/DAPKTHMTHHAX|gac/gACGCCCCCAAAACGCATATGACTCACCACGCTac|||1|HGNC|HGNC:4931', 'ACGCCCCCAAAACGCATATGACTCACCACGCTGTCTCTGACCATGAA|frameshift_variant&splice_region_variant|HIGH|HLA-A|ENSG00000206503|Transcript|ENST00000376806|protein_co…	0.264214	0	1
6	29943543	indel	G	GACGCCCCCAAAACGCATATGACTCACCACGCT	90	HLA-A	HIGH	frameshift_variant&splice_region_variant	['ACGCCCCCAAAACGCATATGACTCACCACGCT|frameshift_variant&splice_region_variant|HIGH|HLA-A|ENSG00000206503|Transcript|ENST00000376806|protein_coding|||||928-929|619-620|207|D/DAPKTHMTHHAX|gac/gACGCCCCCAAAACGCATATGACTCACCACGCTac|||1|HGNC|HGNC:4931', 'ACGCCCCCAAAACGCATATGACTCACCACGCTGTCTCTGACCATGAA|frameshift_variant&splice_region_variant|HIGH|HLA-A|ENSG00000206503|Transcript|ENST00000376806|protein_co…	0.417292	4	9
6	29943463	snp	T	A	110	HLA-A	HIGH	stop_gained	['G|missense_variant|MODERATE|HLA-A|ENSG00000206503|Transcript|ENST00000376806|protein_coding|3/8||||848|539|180|L/W|tTg/tGg|||1|HGNC|HGNC:4931', 'A|stop_gained|HIGH|HLA-A|ENSG00000206503|Transcript|ENST00000376806|protein_coding|3/8||||848|539|180|L/*|tTg/tAg|||1|HGNC|HGNC:4931', 'G|non_coding_transcript_exon_variant&non_coding_transcript_variant|MODIFIER|HLA-A|ENSG00000206503|Transcript|ENST000…	0.413067	5	13
6	29943463	snp	T	G	110	HLA-A	HIGH	stop_gained	['G|missense_variant|MODERATE|HLA-A|ENSG00000206503|Transcript|ENST00000376806|protein_coding|3/8||||848|539|180|L/W|tTg/tGg|||1|HGNC|HGNC:4931', 'A|stop_gained|HIGH|HLA-A|ENSG00000206503|Transcript|ENST00000376806|protein_coding|3/8||||848|539|180|L/*|tTg/tAg|||1|HGNC|HGNC:4931', 'G|non_coding_transcript_exon_variant&non_coding_transcript_variant|MODIFIER|HLA-A|ENSG00000206503|Transcript|ENST000…	0.417389	13	37
6	29943002	indel	G	GCTCC	116	HLA-A	HIGH	frameshift_variant	['CTCC|non_coding_transcript_exon_variant&non_coding_transcript_variant|MODIFIER|HCG4P5|ENSG00000227766|Transcript|ENST00000429656|unprocessed_pseudogene|1/1||||65-66|||||||-1|HGNC|HGNC:22925', 'CTCC|frameshift_variant|HIGH|HLA-A|ENSG00000206503|Transcript|ENST00000376802|protein_coding|2/5||||324-325|319-320|107|G/APX|ggc/gCTCCgc|||1|HGNC|HGNC:4931', 'CTCC|frameshift_variant|HIGH|HLA-A|ENSG00000…	0.348075	5	15
6	29943450	snp	G	C	117	HLA-A	HIGH	stop_gained	['T|stop_gained|HIGH|HLA-A|ENSG00000206503|Transcript|ENST00000376806|protein_coding|3/8||||835|526|176|E/*|Gag/Tag|||1|HGNC|HGNC:4931', 'C|missense_variant|MODERATE|HLA-A|ENSG00000206503|Transcript|ENST00000376806|protein_coding|3/8||||835|526|176|E/Q|Gag/Cag|||1|HGNC|HGNC:4931', 'T|non_coding_transcript_exon_variant&non_coding_transcript_variant|MODIFIER|HLA-A|ENSG00000206503|Transcript|ENST000…	0.245759	1	1
6	29943450	snp	G	T	117	HLA-A	HIGH	stop_gained	['T|stop_gained|HIGH|HLA-A|ENSG00000206503|Transcript|ENST00000376806|protein_coding|3/8||||835|526|176|E/*|Gag/Tag|||1|HGNC|HGNC:4931', 'C|missense_variant|MODERATE|HLA-A|ENSG00000206503|Transcript|ENST00000376806|protein_coding|3/8||||835|526|176|E/Q|Gag/Cag|||1|HGNC|HGNC:4931', 'T|non_coding_transcript_exon_variant&non_coding_transcript_variant|MODIFIER|HLA-A|ENSG00000206503|Transcript|ENST000…	0.260508	1	5
6	29944599	indel	G	GGAGGAGGAAGAGCTCA	117	HLA-A	HIGH	frameshift_variant	['GAGGAGGAAGAGCTCA|intron_variant|MODIFIER|HLA-A|ENSG00000206503|Transcript|ENST00000376802|protein_coding||4/4||||||||||1|HGNC|HGNC:4931', 'GAGGAGGAAGAGCTCA|upstream_gene_variant|MODIFIER|HCG4P5|ENSG00000227766|Transcript|ENST00000429656|unprocessed_pseudogene|||||||||||1532|-1|HGNC|HGNC:22925', 'GAGGAGGAAGAGCTCA|frameshift_variant|HIGH|HLA-A|ENSG00000206503|Transcript|ENST00000396634|protein_co…	0.271663	0	1
6	29944603	indel	G	GAGGAAGAGCTC	117	HLA-A	HIGH	frameshift_variant	['AGGAAGAGCTC|upstream_gene_variant|MODIFIER|HCG4P5|ENSG00000227766|Transcript|ENST00000429656|unprocessed_pseudogene|||||||||||1536|-1|HGNC|HGNC:22925', 'AGGAAGAGCTC|intron_variant|MODIFIER|HLA-A|ENSG00000206503|Transcript|ENST00000376802|protein_coding||4/4||||||||||1|HGNC|HGNC:4931', 'AGGAAGAGCTC|non_coding_transcript_exon_variant&non_coding_transcript_variant|MODIFIER|HLA-A|ENSG00000206503|Tr…	0.271663	0	1
6	29942997	indel	TG	T	117	HLA-A	HIGH	frameshift_variant	['-|non_coding_transcript_exon_variant&non_coding_transcript_variant|MODIFIER|HLA-A|ENSG00000206503|Transcript|ENST00000495183|retained_intron|2/7||||317|||||||1|HGNC|HGNC:4931', '-|frameshift_variant|HIGH|HLA-A|ENSG00000206503|Transcript|ENST00000376806|protein_coding|2/8||||624|315|105|L/X|ctG/ct|||1|HGNC|HGNC:4931', '-|intron_variant&non_coding_transcript_variant|MODIFIER|HLA-A|ENSG00000206503…	0.304484	5	16
6	29943334	indel	ACC	A	117	HLA-A	HIGH	stop_gained&frameshift_variant	['-|upstream_gene_variant|MODIFIER|HCG4P5|ENSG00000227766|Transcript|ENST00000429656|unprocessed_pseudogene|||||||||||268|-1|HGNC|HGNC:22925', '-|stop_gained&frameshift_variant|HIGH|HLA-A|ENSG00000206503|Transcript|ENST00000376802|protein_coding|3/5||||416-417|411-412|137-138|YR/*|taCCgg/tagg|||1|HGNC|HGNC:4931', '-|non_coding_transcript_exon_variant&non_coding_transcript_variant|MODIFIER|HLA-A|E…	0.4765	2	5

## Sheet: HLA-B
CHROM	POS	TYPE	REF	ALT	X.called	gene	Impact	Mut_effect	ANN.1.	p.value.MW.	Control mutation number	AD mutation number
Olfactory bulb
6	31356245	indel	TCC	T	37	HLA-B	HIGH	frameshift_variant	['-|upstream_gene_variant|MODIFIER|XXbac-BPG248L24.12|ENSG00000271581|Transcript|ENST00000603274|unprocessed_pseudogene|||||||||||400|1|Clone_based_vega_gene|', '-|non_coding_transcript_exon_variant&non_coding_transcript_variant|MODIFIER|HLA-B|ENSG00000234745|Transcript|ENST00000498007|retained_intron|2/3||||805-806|||||||-1|HGNC|HGNC:4932', '-|upstream_gene_variant|MODIFIER|HLA-B|ENSG00000234745…	0.0757512	0	2
6	31355123	snp	A	T	37	HLA-B	HIGH	stop_gained	['T|downstream_gene_variant|MODIFIER|MIR6891|ENSG00000277402|Transcript|ENST00000618788|miRNA|||||||||||101|-1|HGNC|HGNC:50243', 'T|upstream_gene_variant|MODIFIER|HLA-B|ENSG00000234745|Transcript|ENST00000481849|retained_intron|||||||||||317|-1|HGNC|HGNC:4932', 'T|downstream_gene_variant|MODIFIER|HLA-B|ENSG00000234745|Transcript|ENST00000474381|retained_intron|||||||||||399|-1|HGNC|HGNC:4932', 'T…	0.165195	0	1
6	31356430	indel	AGG	A	33	HLA-B	HIGH	frameshift_variant	['-|upstream_gene_variant|MODIFIER|HLA-B|ENSG00000234745|Transcript|ENST00000497377|retained_intron|||||||||||1355|-1|HGNC|HGNC:4932', '-|upstream_gene_variant|MODIFIER|XXbac-BPG248L24.12|ENSG00000271581|Transcript|ENST00000603274|unprocessed_pseudogene|||||||||||215|1|Clone_based_vega_gene|', '-|non_coding_transcript_exon_variant&non_coding_transcript_variant|MODIFIER|HLA-B|ENSG00000234745|Trans…	0.286903	4	2
6	31356428	indel	G	GCC	38	HLA-B	HIGH	frameshift_variant	['CC|non_coding_transcript_exon_variant&non_coding_transcript_variant|MODIFIER|HLA-B|ENSG00000234745|Transcript|ENST00000498007|retained_intron|2/3||||623-624|||||||-1|HGNC|HGNC:4932', 'CC|upstream_gene_variant|MODIFIER|XXbac-BPG248L24.12|ENSG00000271581|Transcript|ENST00000603274|unprocessed_pseudogene|||||||||||218|1|Clone_based_vega_gene|', 'CC|upstream_gene_variant|MODIFIER|HLA-B|ENSG00000234…	0.298167	4	2
6	31356751	indel	G	GTT	34	HLA-B	HIGH	frameshift_variant	['TT|frameshift_variant|HIGH|HLA-B|ENSG00000234745|Transcript|ENST00000412585|protein_coding|2/8||||308-309|279-280|93-94|-/X|-/AA|||-1|HGNC|HGNC:4932', 'TT|frameshift_variant|HIGH|HLA-B|ENSG00000234745|Transcript|ENST00000434333|protein_coding|1/3||||437-438|312-313|104-105|-/X|-/AA|||-1|HGNC|HGNC:4932', 'TT|non_coding_transcript_exon_variant&non_coding_transcript_variant|MODIFIER|XXbac-BPG248L2…	0.395686	12	13
6	31356747	indel	GCC	G	39	HLA-B	HIGH	frameshift_variant	['-|upstream_gene_variant|MODIFIER|HLA-B|ENSG00000234745|Transcript|ENST00000481849|retained_intron|||||||||||1942|-1|HGNC|HGNC:4932', '-|upstream_gene_variant|MODIFIER|MIR6891|ENSG00000277402|Transcript|ENST00000618788|miRNA|||||||||||1432|-1|HGNC|HGNC:50243', '-|non_coding_transcript_exon_variant&non_coding_transcript_variant|MODIFIER|HLA-B|ENSG00000234745|Transcript|ENST00000474381|retained_in…	0.482254	12	13
Hippocampus
6	31356245	indel	TCC	T	8	HLA-B	HIGH	frameshift_variant	['-|frameshift_variant|HIGH|HLA-B|ENSG00000234745|Transcript|ENST00000412585|protein_coding|3/8||||568-569|539-540|180|R/X|cGG/c|||-1|HGNC|HGNC:4932', '-|non_coding_transcript_exon_variant&non_coding_transcript_variant|MODIFIER|HLA-B|ENSG00000234745|Transcript|ENST00000474381|retained_intron|2/2||||414-415|||||||-1|HGNC|HGNC:4932', '-|non_coding_transcript_exon_variant&non_coding_transcript_varia…	0.5	1	1
6	31356428	indel	G	GCC	8	HLA-B	HIGH	frameshift_variant	['CC|frameshift_variant|HIGH|HLA-B|ENSG00000234745|Transcript|ENST00000412585|protein_coding|3/8||||386-387|357-358|119-120|-/X|-/GG|||-1|HGNC|HGNC:4932', 'CC|non_coding_transcript_exon_variant&non_coding_transcript_variant|MODIFIER|HLA-B|ENSG00000234745|Transcript|ENST00000474381|retained_intron|2/2||||232-233|||||||-1|HGNC|HGNC:4932', 'CC|non_coding_transcript_exon_variant&non_coding_transcript…	0.434331	1	2
6	31356430	indel	AGG	A	8	HLA-B	HIGH	frameshift_variant	['-|upstream_gene_variant|MODIFIER|MIR6891|ENSG00000277402|Transcript|ENST00000618788|miRNA|||||||||||1115|-1|HGNC|HGNC:50243', '-|upstream_gene_variant|MODIFIER|XXbac-BPG248L24.12|ENSG00000271581|Transcript|ENST00000603274|unprocessed_pseudogene|||||||||||215|1|Clone_based_vega_gene|', '-|frameshift_variant|HIGH|HLA-B|ENSG00000234745|Transcript|ENST00000434333|protein_coding|2/3||||512-513|387-3…	0.434331	1	2
6	31356747	indel	GCC	G	8	HLA-B	HIGH	frameshift_variant	['-|upstream_gene_variant|MODIFIER|HLA-B|ENSG00000234745|Transcript|ENST00000463574|retained_intron|||||||||||946|-1|HGNC|HGNC:4932', '-|upstream_gene_variant|MODIFIER|HLA-B|ENSG00000234745|Transcript|ENST00000481849|retained_intron|||||||||||1942|-1|HGNC|HGNC:4932', '-|upstream_gene_variant|MODIFIER|HLA-B|ENSG00000234745|Transcript|ENST00000497377|retained_intron|||||||||||1672|-1|HGNC|HGNC:4932…	0.5	4	3
6	31356751	indel	G	GTT	8	HLA-B	HIGH	frameshift_variant	['TT|non_coding_transcript_exon_variant&non_coding_transcript_variant|MODIFIER|HLA-B|ENSG00000234745|Transcript|ENST00000474381|retained_intron|1/2||||154-155|||||||-1|HGNC|HGNC:4932', 'TT|frameshift_variant|HIGH|HLA-B|ENSG00000234745|Transcript|ENST00000412585|protein_coding|2/8||||308-309|279-280|93-94|-/X|-/AA|||-1|HGNC|HGNC:4932', 'TT|non_coding_transcript_exon_variant&non_coding_transcript_v…	0.5	4	3
DLPFC
6	31355592	indel	T	TCCGCGCGCTGCAGCGTCTCCTTCCCGTTCTCCAGGTATCTGCGGAGCCACTCCACG	15	HLA-B	HIGH	frameshift_variant&splice_region_variant	['CCGCGCGCTGCAGCGTCTCCTTCCCGTTCTCCAGGTATCTGCGGAGCCACTCCACG|upstream_gene_variant|MODIFIER|HLA-B|ENSG00000234745|Transcript|ENST00000497377|retained_intron|||||||||||516|-1|HGNC|HGNC:4932', 'CCGCGCGCTGCAGCGTCTCCTTCCCGTTCTCCAGGTATCTGCGGAGCCACTCCACG|non_coding_transcript_exon_variant&non_coding_transcript_variant|MODIFIER|HLA-B|ENSG00000234745|Transcript|ENST00000474381|retained_intron|2/2||||1068-1…	0.174787	1	0
6	31356711	indel	C	CGG	15	HLA-B	HIGH	frameshift_variant	['GGAG|frameshift_variant|HIGH|HLA-B|ENSG00000234745|Transcript|ENST00000412585|protein_coding|2/8||||348-349|319-320|107|G/APX|ggc/gCTCCgc|||-1|HGNC|HGNC:4932', 'GG|frameshift_variant|HIGH|HLA-B|ENSG00000234745|Transcript|ENST00000412585|protein_coding|2/8||||348-349|319-320|107|G/AX|ggc/gCCgc|||-1|HGNC|HGNC:4932', 'GGAG|non_coding_transcript_exon_variant&non_coding_transcript_variant|MODIFIER|X…	0.211339	1	0
6	31356430	indel	AGG	A	13	HLA-B	HIGH	frameshift_variant	['-|upstream_gene_variant|MODIFIER|HLA-B|ENSG00000234745|Transcript|ENST00000497377|retained_intron|||||||||||1355|-1|HGNC|HGNC:4932', '-|non_coding_transcript_exon_variant&non_coding_transcript_variant|MODIFIER|HLA-B|ENSG00000234745|Transcript|ENST00000474381|retained_intron|2/2||||229-230|||||||-1|HGNC|HGNC:4932', '-|non_coding_transcript_exon_variant&non_coding_transcript_variant|MODIFIER|HLA-…	0.454792	1	1
6	31356428	indel	G	GCC	17	HLA-B	HIGH	frameshift_variant	['CC|frameshift_variant|HIGH|HLA-B|ENSG00000234745|Transcript|ENST00000412585|protein_coding|3/8||||386-387|357-358|119-120|-/X|-/GG|||-1|HGNC|HGNC:4932', 'CC|upstream_gene_variant|MODIFIER|XXbac-BPG248L24.12|ENSG00000271581|Transcript|ENST00000603274|unprocessed_pseudogene|||||||||||218|1|Clone_based_vega_gene|', 'CC|frameshift_variant|HIGH|HLA-B|ENSG00000234745|Transcript|ENST00000434333|protei…	0.465774	1	1
6	31356245	indel	TCC	T	17	HLA-B	HIGH	frameshift_variant	['-|upstream_gene_variant|MODIFIER|HLA-B|ENSG00000234745|Transcript|ENST00000481849|retained_intron|||||||||||1440|-1|HGNC|HGNC:4932', '-|non_coding_transcript_exon_variant&non_coding_transcript_variant|MODIFIER|HLA-B|ENSG00000234745|Transcript|ENST00000474381|retained_intron|2/2||||414-415|||||||-1|HGNC|HGNC:4932', '-|upstream_gene_variant|MODIFIER|HLA-B|ENSG00000234745|Transcript|ENST0000049737…	0.238269	1	3
6	31356711	indel	C	CGGAG	15	HLA-B	HIGH	frameshift_variant	['GGAG|frameshift_variant|HIGH|HLA-B|ENSG00000234745|Transcript|ENST00000412585|protein_coding|2/8||||348-349|319-320|107|G/APX|ggc/gCTCCgc|||-1|HGNC|HGNC:4932', 'GG|frameshift_variant|HIGH|HLA-B|ENSG00000234745|Transcript|ENST00000412585|protein_coding|2/8||||348-349|319-320|107|G/AX|ggc/gCCgc|||-1|HGNC|HGNC:4932', 'GGAG|non_coding_transcript_exon_variant&non_coding_transcript_variant|MODIFIER|X…	0.0490174	3	0
6	31356715	indel	GC	G	17	HLA-B	HIGH	frameshift_variant	['-|non_coding_transcript_exon_variant&non_coding_transcript_variant|MODIFIER|HLA-B|ENSG00000234745|Transcript|ENST00000498007|retained_intron|2/3||||336|||||||-1|HGNC|HGNC:4932', '-|upstream_gene_variant|MODIFIER|HLA-B|ENSG00000234745|Transcript|ENST00000497377|retained_intron|||||||||||1640|-1|HGNC|HGNC:4932', '-|non_coding_transcript_exon_variant&non_coding_transcript_variant|MODIFIER|HLA-B|EN…	0.0873045	3	1
6	31354529	indel	GGAGTAGAACAAAAACAGGACCTGGTCAGAGCCCGCAGGAGACGTGGGACAGGAGGAATTATGGGGTGGGTGAGCTCCTCCACACTCCCACCCCCACCACTTAC	G	13	HLA-B	HIGH	splice_donor_variant&intron_variant	['-|downstream_gene_variant|MODIFIER|HLA-B|ENSG00000234745|Transcript|ENST00000434333|protein_coding|||||||||||875|-1|HGNC|HGNC:4932', '-|downstream_gene_variant|MODIFIER|HLA-B|ENSG00000234745|Transcript|ENST00000463574|retained_intron|||||||||||490|-1|HGNC|HGNC:4932', '-|downstream_gene_variant|MODIFIER|MIR6891|ENSG00000277402|Transcript|ENST00000618788|miRNA|||||||||||592|-1|HGNC|HGNC:50243', '…	0.182173	3	4
6	31354525	indel	GCCT	G	12	HLA-B	HIGH	splice_acceptor_variant&coding_sequence_variant	['-|upstream_gene_variant|MODIFIER|XXbac-BPG248L24.12|ENSG00000271581|Transcript|ENST00000603274|unprocessed_pseudogene|||||||||||2119|1|Clone_based_vega_gene|', '-|splice_acceptor_variant&coding_sequence_variant|HIGH|HLA-B|ENSG00000234745|Transcript|ENST00000412585|protein_coding|7/8|6/7|||?-1075|?-1046|?-349|||||-1|HGNC|HGNC:4932', '-|downstream_gene_variant|MODIFIER|HLA-B|ENSG00000234745|Trans…	0.5	3	4
6	31356751	indel	G	GTT	15	HLA-B	HIGH	frameshift_variant	['TT|upstream_gene_variant|MODIFIER|HLA-B|ENSG00000234745|Transcript|ENST00000481849|retained_intron|||||||||||1945|-1|HGNC|HGNC:4932', 'TT|non_coding_transcript_exon_variant&non_coding_transcript_variant|MODIFIER|HLA-B|ENSG00000234745|Transcript|ENST00000498007|retained_intron|2/3||||300-301|||||||-1|HGNC|HGNC:4932', 'TT|upstream_gene_variant|MODIFIER|HLA-B|ENSG00000234745|Transcript|ENST0000049…	0.0120113	7	8
6	31356747	indel	GCC	G	17	HLA-B	HIGH	frameshift_variant	['-|upstream_gene_variant|MODIFIER|HLA-B|ENSG00000234745|Transcript|ENST00000463574|retained_intron|||||||||||946|-1|HGNC|HGNC:4932', '-|upstream_gene_variant|MODIFIER|MIR6891|ENSG00000277402|Transcript|ENST00000618788|miRNA|||||||||||1432|-1|HGNC|HGNC:50243', '-|frameshift_variant|HIGH|HLA-B|ENSG00000234745|Transcript|ENST00000434333|protein_coding|1/3||||440-441|315-316|105-106|QA/HX|caGGca/cac…	0.00940414	8	9
Fusiform gyrus
6	31356967	indel	AGGAGGGGCTGAGACCCGCCCGACCCTCCTCCCGGCGCGGCTCCTCAGGTCCTGCGCCCCCGCCTGCGGTCCCCTCGCTCCTCCCGGCAGAGGCCATTTCCCTCCCGACCCGCACTCACCG	A	47	HLA-B	HIGH	splice_donor_variant&coding_sequence_variant&intron_variant	['-|upstream_gene_variant|MODIFIER|HLA-B|ENSG00000234745|Transcript|ENST00000474381|retained_intron|||||||||||63|-1|HGNC|HGNC:4932', '-|splice_donor_variant&coding_sequence_variant&intron_variant|HIGH|HLA-B|ENSG00000234745|Transcript|ENST00000412585|protein_coding|1/8|1/7|||101-?|72-?|24-?|||||-1|HGNC|HGNC:4932', '-|coding_sequence_variant&5_prime_UTR_variant|MODIFIER|HLA-B|ENSG00000234745|Transc…	0.400309	1	2
6	31356957	indel	CCTGGGGGTG	C	66	HLA-B	HIGH	splice_acceptor_variant&intron_variant	['-|non_coding_transcript_exon_variant&non_coding_transcript_variant|MODIFIER|XXbac-BPG248L24.12|ENSG00000271581|Transcript|ENST00000603274|unprocessed_pseudogene|1/1||||312-320|||||||1|Clone_based_vega_gene|', '-|splice_acceptor_variant&intron_variant&non_coding_transcript_variant|HIGH|HLA-B|ENSG00000234745|Transcript|ENST00000498007|retained_intron||1/2||||||||||-1|HGNC|HGNC:4932', '-|upstream_…	0.0618617	1	0
6	31356958	indel	CTGGGGGTG	*	66	HLA-B	HIGH	splice_acceptor_variant&intron_variant	['-|upstream_gene_variant|MODIFIER|MIR6891|ENSG00000277402|Transcript|ENST00000618788|miRNA|||||||||||1643|-1|HGNC|HGNC:50243', '-|non_coding_transcript_exon_variant&non_coding_transcript_variant|MODIFIER|XXbac-BPG248L24.12|ENSG00000271581|Transcript|ENST00000603274|unprocessed_pseudogene|1/1||||313-320|||||||1|Clone_based_vega_gene|', '-|splice_acceptor_variant&intron_variant&non_coding_transcri…	0.0732852	2	1
6	31356956	indel	GCCTGGGGGTGAGGAGGGGCTGAGACCCGCCCGACCCTCCTCCCGGCGCGGCTCCTCAGGTCCTGCGCCCCCGCCTGCGGTCCCCTCGCTCCTCCCGGCAGAGGCCATTTCCCTCCCGACCCGCACTCA	G	66	HLA-B	HIGH	splice_donor_variant&splice_acceptor_variant&coding_sequence_variant&intron_variant	['-|upstream_gene_variant|MODIFIER|HLA-B|ENSG00000234745|Transcript|ENST00000463574|retained_intron|||||||||||1155|-1|HGNC|HGNC:4932', '-|coding_sequence_variant&5_prime_UTR_variant|MODIFIER|HLA-B|ENSG00000234745|Transcript|ENST00000434333|protein_coding|1/3||||105-232|?-107|?-36|||||-1|HGNC|HGNC:4932', '-|splice_donor_variant&splice_acceptor_variant&coding_sequence_variant&intron_variant|HIGH|HL…	0.252186	1	1
6	31356957	indel	CCTGGGGGTG	*	66	HLA-B	HIGH	splice_acceptor_variant&intron_variant	['-|non_coding_transcript_exon_variant&non_coding_transcript_variant|MODIFIER|XXbac-BPG248L24.12|ENSG00000271581|Transcript|ENST00000603274|unprocessed_pseudogene|1/1||||312-320|||||||1|Clone_based_vega_gene|', '-|splice_acceptor_variant&intron_variant&non_coding_transcript_variant|HIGH|HLA-B|ENSG00000234745|Transcript|ENST00000498007|retained_intron||1/2||||||||||-1|HGNC|HGNC:4932', '-|upstream_…	0.252186	1	1
6	31356958	indel	CTGGGGGTG	C	66	HLA-B	HIGH	splice_acceptor_variant&intron_variant	['-|upstream_gene_variant|MODIFIER|MIR6891|ENSG00000277402|Transcript|ENST00000618788|miRNA|||||||||||1643|-1|HGNC|HGNC:50243', '-|non_coding_transcript_exon_variant&non_coding_transcript_variant|MODIFIER|XXbac-BPG248L24.12|ENSG00000271581|Transcript|ENST00000603274|unprocessed_pseudogene|1/1||||313-320|||||||1|Clone_based_vega_gene|', '-|splice_acceptor_variant&intron_variant&non_coding_transcri…	0.422234	1	2
6	31354529	indel	GGAGTAGAACAAAAACAGGACCTGGTCAGAGCCCGCAGGAGACGTGGGACAGGAGGAATTATGGGGTGGGTGAGCTCCTCCACACTCCCACCCCCACCACTTAC	G	98	HLA-B	HIGH	splice_donor_variant&intron_variant	['-|downstream_gene_variant|MODIFIER|MIR6891|ENSG00000277402|Transcript|ENST00000618788|miRNA|||||||||||592|-1|HGNC|HGNC:50243', '-|upstream_gene_variant|MODIFIER|XXbac-BPG248L24.12|ENSG00000271581|Transcript|ENST00000603274|unprocessed_pseudogene|||||||||||2015|1|Clone_based_vega_gene|', '-|downstream_gene_variant|MODIFIER|HLA-B|ENSG00000234745|Transcript|ENST00000498007|retained_intron|||||||||…	0.431393	5	13
6	31354525	indel	GCCT	GGACCT	99	HLA-B	HIGH	splice_acceptor_variant&coding_sequence_variant	['GACCT|splice_acceptor_variant&non_coding_transcript_exon_variant&non_coding_transcript_variant|HIGH|HLA-B|ENSG00000234745|Transcript|ENST00000497377|retained_intron|2/3|1/2|||?-445|||||||-1|HGNC|HGNC:4932', '-|splice_acceptor_variant&non_coding_transcript_exon_variant&non_coding_transcript_variant|HIGH|HLA-B|ENSG00000234745|Transcript|ENST00000497377|retained_intron|2/3|1/2|||?-445|||||||-1|HGN…	0.0491997	1	0
6	31354525	indel	GCCT	G	99	HLA-B	HIGH	splice_acceptor_variant&coding_sequence_variant	['GACCT|splice_acceptor_variant&non_coding_transcript_exon_variant&non_coding_transcript_variant|HIGH|HLA-B|ENSG00000234745|Transcript|ENST00000497377|retained_intron|2/3|1/2|||?-445|||||||-1|HGNC|HGNC:4932', '-|splice_acceptor_variant&non_coding_transcript_exon_variant&non_coding_transcript_variant|HIGH|HLA-B|ENSG00000234745|Transcript|ENST00000497377|retained_intron|2/3|1/2|||?-445|||||||-1|HGN…	0.452939	5	13
6	31356430	indel	AGG	A	105	HLA-B	HIGH	frameshift_variant	['-|upstream_gene_variant|MODIFIER|XXbac-BPG248L24.12|ENSG00000271581|Transcript|ENST00000603274|unprocessed_pseudogene|||||||||||215|1|Clone_based_vega_gene|', '-|non_coding_transcript_exon_variant&non_coding_transcript_variant|MODIFIER|HLA-B|ENSG00000234745|Transcript|ENST00000498007|retained_intron|2/3||||620-621|||||||-1|HGNC|HGNC:4932', '-|upstream_gene_variant|MODIFIER|MIR6891|ENSG000002774…	0.242712	6	10
6	31356711	indel	C	CGG	111	HLA-B	HIGH	frameshift_variant	['GGAG|upstream_gene_variant|MODIFIER|HLA-B|ENSG00000234745|Transcript|ENST00000463574|retained_intron|||||||||||909|-1|HGNC|HGNC:4932', 'GG|upstream_gene_variant|MODIFIER|HLA-B|ENSG00000234745|Transcript|ENST00000463574|retained_intron|||||||||||909|-1|HGNC|HGNC:4932', 'GGAG|frameshift_variant|HIGH|HLA-B|ENSG00000234745|Transcript|ENST00000434333|protein_coding|1/3||||477-478|352-353|118|G/APX|g…	0.146389	9	14
6	31356711	indel	C	CGGAG	111	HLA-B	HIGH	frameshift_variant	['GGAG|upstream_gene_variant|MODIFIER|HLA-B|ENSG00000234745|Transcript|ENST00000463574|retained_intron|||||||||||909|-1|HGNC|HGNC:4932', 'GG|upstream_gene_variant|MODIFIER|HLA-B|ENSG00000234745|Transcript|ENST00000463574|retained_intron|||||||||||909|-1|HGNC|HGNC:4932', 'GGAG|frameshift_variant|HIGH|HLA-B|ENSG00000234745|Transcript|ENST00000434333|protein_coding|1/3||||477-478|352-353|118|G/APX|g…	0.490782	4	9
6	31356428	indel	G	GCCAA	113	HLA-B	HIGH	frameshift_variant	['CC|non_coding_transcript_exon_variant&non_coding_transcript_variant|MODIFIER|HLA-B|ENSG00000234745|Transcript|ENST00000474381|retained_intron|2/2||||232-233|||||||-1|HGNC|HGNC:4932', 'CCAA|non_coding_transcript_exon_variant&non_coding_transcript_variant|MODIFIER|HLA-B|ENSG00000234745|Transcript|ENST00000474381|retained_intron|2/2||||232-233|||||||-1|HGNC|HGNC:4932', 'CC|frameshift_variant|HIGH|…	0.0580509	1	0
6	31356428	indel	G	GCC	113	HLA-B	HIGH	frameshift_variant	['CC|non_coding_transcript_exon_variant&non_coding_transcript_variant|MODIFIER|HLA-B|ENSG00000234745|Transcript|ENST00000474381|retained_intron|2/2||||232-233|||||||-1|HGNC|HGNC:4932', 'CCAA|non_coding_transcript_exon_variant&non_coding_transcript_variant|MODIFIER|HLA-B|ENSG00000234745|Transcript|ENST00000474381|retained_intron|2/2||||232-233|||||||-1|HGNC|HGNC:4932', 'CC|frameshift_variant|HIGH|…	0.242253	6	10
6	31356422	indel	TG	T	113	HLA-B	HIGH	frameshift_variant	['-|non_coding_transcript_exon_variant&non_coding_transcript_variant|MODIFIER|HLA-B|ENSG00000234745|Transcript|ENST00000498007|retained_intron|2/3||||629|||||||-1|HGNC|HGNC:4932', '-|upstream_gene_variant|MODIFIER|XXbac-BPG248L24.12|ENSG00000271581|Transcript|ENST00000603274|unprocessed_pseudogene|||||||||||224|1|Clone_based_vega_gene|', '-|upstream_gene_variant|MODIFIER|MIR6891|ENSG00000277402|T…	0.271296	0	1
6	31355592	indel	T	TCCGCGCG	113	HLA-B	HIGH	frameshift_variant&splice_region_variant	['CCGCGCG|upstream_gene_variant|MODIFIER|HLA-B|ENSG00000234745|Transcript|ENST00000497377|retained_intron|||||||||||516|-1|HGNC|HGNC:4932', 'CCGCGCG|upstream_gene_variant|MODIFIER|HLA-B|ENSG00000234745|Transcript|ENST00000481849|retained_intron|||||||||||786|-1|HGNC|HGNC:4932', 'CCGCGCG|upstream_gene_variant|MODIFIER|MIR6891|ENSG00000277402|Transcript|ENST00000618788|miRNA|||||||||||276|-1|HGNC|H…	0.275914	0	1
6	31356748	indel	CCT	*	114	HLA-B	HIGH	frameshift_variant	['-|upstream_gene_variant|MODIFIER|HLA-B|ENSG00000234745|Transcript|ENST00000497377|retained_intron|||||||||||1673|-1|HGNC|HGNC:4932', '-|upstream_gene_variant|MODIFIER|HLA-B|ENSG00000234745|Transcript|ENST00000481849|retained_intron|||||||||||1943|-1|HGNC|HGNC:4932', '-|non_coding_transcript_exon_variant&non_coding_transcript_variant|MODIFIER|HLA-B|ENSG00000234745|Transcript|ENST00000498007|reta…	0.179619	26	69
6	31356748	indel	CCT	C	114	HLA-B	HIGH	frameshift_variant	['-|upstream_gene_variant|MODIFIER|HLA-B|ENSG00000234745|Transcript|ENST00000497377|retained_intron|||||||||||1673|-1|HGNC|HGNC:4932', '-|upstream_gene_variant|MODIFIER|HLA-B|ENSG00000234745|Transcript|ENST00000481849|retained_intron|||||||||||1943|-1|HGNC|HGNC:4932', '-|non_coding_transcript_exon_variant&non_coding_transcript_variant|MODIFIER|HLA-B|ENSG00000234745|Transcript|ENST00000498007|reta…	0.293888	2	3
6	31356747	indel	GCC	*	115	HLA-B	HIGH	frameshift_variant	['-|frameshift_variant|HIGH|HLA-B|ENSG00000234745|Transcript|ENST00000434333|protein_coding|1/3||||440-441|315-316|105-106|QA/HX|caGGca/caca|||-1|HGNC|HGNC:4932', '-|upstream_gene_variant|MODIFIER|HLA-B|ENSG00000234745|Transcript|ENST00000463574|retained_intron|||||||||||946|-1|HGNC|HGNC:4932', '-|non_coding_transcript_exon_variant&non_coding_transcript_variant|MODIFIER|HLA-B|ENSG00000234745|Tran…	0.0557926	1	0
6	31356747	indel	GCC	G	115	HLA-B	HIGH	frameshift_variant	['-|frameshift_variant|HIGH|HLA-B|ENSG00000234745|Transcript|ENST00000434333|protein_coding|1/3||||440-441|315-316|105-106|QA/HX|caGGca/caca|||-1|HGNC|HGNC:4932', '-|upstream_gene_variant|MODIFIER|HLA-B|ENSG00000234745|Transcript|ENST00000463574|retained_intron|||||||||||946|-1|HGNC|HGNC:4932', '-|non_coding_transcript_exon_variant&non_coding_transcript_variant|MODIFIER|HLA-B|ENSG00000234745|Tran…	0.0912817	26	73
6	31356245	indel	TCC	T	115	HLA-B	HIGH	frameshift_variant	['-|non_coding_transcript_exon_variant&non_coding_transcript_variant|MODIFIER|HLA-B|ENSG00000234745|Transcript|ENST00000498007|retained_intron|2/3||||805-806|||||||-1|HGNC|HGNC:4932', '-|upstream_gene_variant|MODIFIER|XXbac-BPG248L24.12|ENSG00000271581|Transcript|ENST00000603274|unprocessed_pseudogene|||||||||||400|1|Clone_based_vega_gene|', '-|upstream_gene_variant|MODIFIER|MIR6891|ENSG000002774…	0.122251	10	33
6	31356715	indel	GC	G	115	HLA-B	HIGH	frameshift_variant	['-|upstream_gene_variant|MODIFIER|HLA-B|ENSG00000234745|Transcript|ENST00000497377|retained_intron|||||||||||1640|-1|HGNC|HGNC:4932', '-|upstream_gene_variant|MODIFIER|HLA-B|ENSG00000234745|Transcript|ENST00000481849|retained_intron|||||||||||1910|-1|HGNC|HGNC:4932', '-|upstream_gene_variant|MODIFIER|MIR6891|ENSG00000277402|Transcript|ENST00000618788|miRNA|||||||||||1400|-1|HGNC|HGNC:50243', '-|…	0.448031	4	10

## Sheet: HLA-DRB1
CHROM	POS	TYPE	REF	ALT	X.called	gene	Impact	Mut_effect	ANN.1.	p.value.MW.	Control mutation number	AD mutation number
Olfactory bulb
6	32584178	indel	G	GCT	33	HLA-DRB1	HIGH	frameshift_variant	['CT|frameshift_variant|HIGH|HLA-DRB1|ENSG00000196126|Transcript|ENST00000360004|protein_coding|2/6||||406-407|300-301|100-101|-/X|-/AG|||-1|HGNC|HGNC:4948', 'CT|frameshift_variant|HIGH|HLA-DRB1|ENSG00000196126|Transcript|ENST00000611060|protein_coding|2/6||||363-364|300-301|100-101|-/X|-/AG|||-1|HGNC|HGNC:4948']	0.162393	3	1
6	32584183	indel	TGC	T	30	HLA-DRB1	HIGH	frameshift_variant	['-|frameshift_variant|HIGH|HLA-DRB1|ENSG00000196126|Transcript|ENST00000611060|protein_coding|2/6||||357-358|294-295|98-99|EQ/EX|gaGCag/gaag|||-1|HGNC|HGNC:4948', '-|frameshift_variant|HIGH|HLA-DRB1|ENSG00000196126|Transcript|ENST00000360004|protein_coding|2/6||||400-401|294-295|98-99|EQ/EX|gaGCag/gaag|||-1|HGNC|HGNC:4948']	0.162602	3	1
6	32584170	indel	C	CTG	34	HLA-DRB1	HIGH	frameshift_variant	['TG|frameshift_variant|HIGH|HLA-DRB1|ENSG00000196126|Transcript|ENST00000611060|protein_coding|2/6||||371-372|308-309|103|A/AX|gcg/gcCAg|||-1|HGNC|HGNC:4948', 'TG|frameshift_variant|HIGH|HLA-DRB1|ENSG00000196126|Transcript|ENST00000360004|protein_coding|2/6||||414-415|308-309|103|A/AX|gcg/gcCAg|||-1|HGNC|HGNC:4948']	0.5	1	1
6	32584172	indel	CGG	C	30	HLA-DRB1	HIGH	frameshift_variant	['-|frameshift_variant|HIGH|HLA-DRB1|ENSG00000196126|Transcript|ENST00000611060|protein_coding|2/6||||368-369|305-306|102|A/X|gCC/g|||-1|HGNC|HGNC:4948', '-|frameshift_variant|HIGH|HLA-DRB1|ENSG00000196126|Transcript|ENST00000360004|protein_coding|2/6||||411-412|305-306|102|A/X|gCC/g|||-1|HGNC|HGNC:4948']	0.5	1	1
Hippocampus
6	32584170	indel	CG	C	8	HLA-DRB1	HIGH	frameshift_variant	['-|frameshift_variant|HIGH|HLA-DRB1|ENSG00000196126|Transcript|ENST00000360004|protein_coding|2/6||||414|308|103|A/X|gCg/gg|||-1|HGNC|HGNC:4948', '-|frameshift_variant|HIGH|HLA-DRB1|ENSG00000196126|Transcript|ENST00000611060|protein_coding|2/6||||371|308|103|A/X|gCg/gg|||-1|HGNC|HGNC:4948']	0.0929384	2	0
6	32584177	indel	CG	C	8	HLA-DRB1	HIGH	frameshift_variant	['-|frameshift_variant|HIGH|HLA-DRB1|ENSG00000196126|Transcript|ENST00000611060|protein_coding|2/6||||364|301|101|R/X|Cgg/gg|||-1|HGNC|HGNC:4948', '-|frameshift_variant|HIGH|HLA-DRB1|ENSG00000196126|Transcript|ENST00000360004|protein_coding|2/6||||407|301|101|R/X|Cgg/gg|||-1|HGNC|HGNC:4948']	0.0929384	2	0
6	32584176	indel	CCG	C	8	HLA-DRB1	HIGH	frameshift_variant	['-|frameshift_variant|HIGH|HLA-DRB1|ENSG00000196126|Transcript|ENST00000611060|protein_coding|2/6||||364-365|301-302|101|R/X|CGg/g|||-1|HGNC|HGNC:4948', '-|frameshift_variant|HIGH|HLA-DRB1|ENSG00000196126|Transcript|ENST00000360004|protein_coding|2/6||||407-408|301-302|101|R/X|CGg/g|||-1|HGNC|HGNC:4948']	0.226627	0	1
6	32584177	indel	CG	*	8	HLA-DRB1	HIGH	frameshift_variant	['-|frameshift_variant|HIGH|HLA-DRB1|ENSG00000196126|Transcript|ENST00000611060|protein_coding|2/6||||364|301|101|R/X|Cgg/gg|||-1|HGNC|HGNC:4948', '-|frameshift_variant|HIGH|HLA-DRB1|ENSG00000196126|Transcript|ENST00000360004|protein_coding|2/6||||407|301|101|R/X|Cgg/gg|||-1|HGNC|HGNC:4948']	0.226627	0	1
6	32584183	indel	T	TCC	8	HLA-DRB1	HIGH	frameshift_variant	['CC|frameshift_variant|HIGH|HLA-DRB1|ENSG00000196126|Transcript|ENST00000360004|protein_coding|2/6||||401-402|295-296|99|Q/RX|cag/cGGag|||-1|HGNC|HGNC:4948', 'CC|frameshift_variant|HIGH|HLA-DRB1|ENSG00000196126|Transcript|ENST00000611060|protein_coding|2/6||||358-359|295-296|99|Q/RX|cag/cGGag|||-1|HGNC|HGNC:4948']	0.226627	0	1
6	32584279	indel	AC	A	8	HLA-DRB1	HIGH	frameshift_variant	['-|frameshift_variant|HIGH|HLA-DRB1|ENSG00000196126|Transcript|ENST00000360004|protein_coding|2/6||||305|199|67|V/X|Gtg/tg|||-1|HGNC|HGNC:4948', '-|frameshift_variant|HIGH|HLA-DRB1|ENSG00000196126|Transcript|ENST00000611060|protein_coding|2/6||||262|199|67|V/X|Gtg/tg|||-1|HGNC|HGNC:4948']	0.226627	0	1
DLPFC
6	32581834	snp	T	A	14	HLA-DRB1	HIGH	splice_acceptor_variant	['A|missense_variant|MODERATE|HLA-DRB1|ENSG00000196126|Transcript|ENST00000360004|protein_coding|3/6||||481|375|125|Q/H|caA/caT|||-1|HGNC|HGNC:4948', 'A|splice_acceptor_variant|HIGH|HLA-DRB1|ENSG00000196126|Transcript|ENST00000611060|protein_coding||2/5||||||||||-1|HGNC|HGNC:4948']	0.372354	4	7
6	32584177	indel	CG	*	17	HLA-DRB1	HIGH	frameshift_variant	['-|frameshift_variant|HIGH|HLA-DRB1|ENSG00000196126|Transcript|ENST00000611060|protein_coding|2/6||||364|301|101|R/X|Cgg/gg|||-1|HGNC|HGNC:4948', '-|frameshift_variant|HIGH|HLA-DRB1|ENSG00000196126|Transcript|ENST00000360004|protein_coding|2/6||||407|301|101|R/X|Cgg/gg|||-1|HGNC|HGNC:4948']	0.172889	1	0
6	32584176	indel	CCG	C	16	HLA-DRB1	HIGH	frameshift_variant	['-|frameshift_variant|HIGH|HLA-DRB1|ENSG00000196126|Transcript|ENST00000611060|protein_coding|2/6||||364-365|301-302|101|R/X|CGg/g|||-1|HGNC|HGNC:4948', '-|frameshift_variant|HIGH|HLA-DRB1|ENSG00000196126|Transcript|ENST00000360004|protein_coding|2/6||||407-408|301-302|101|R/X|CGg/g|||-1|HGNC|HGNC:4948']	0.190787	1	0
6	32584183	indel	TGC	T	12	HLA-DRB1	HIGH	frameshift_variant	['-|frameshift_variant|HIGH|HLA-DRB1|ENSG00000196126|Transcript|ENST00000611060|protein_coding|2/6||||357-358|294-295|98-99|EQ/EX|gaGCag/gaag|||-1|HGNC|HGNC:4948', '-|frameshift_variant|HIGH|HLA-DRB1|ENSG00000196126|Transcript|ENST00000360004|protein_coding|2/6||||400-401|294-295|98-99|EQ/EX|gaGCag/gaag|||-1|HGNC|HGNC:4948']	0.450815	1	1
6	32584170	indel	CG	C	17	HLA-DRB1	HIGH	frameshift_variant	['-|frameshift_variant|HIGH|HLA-DRB1|ENSG00000196126|Transcript|ENST00000360004|protein_coding|2/6||||414|308|103|A/X|gCg/gg|||-1|HGNC|HGNC:4948', '-|frameshift_variant|HIGH|HLA-DRB1|ENSG00000196126|Transcript|ENST00000611060|protein_coding|2/6||||371|308|103|A/X|gCg/gg|||-1|HGNC|HGNC:4948']	0.38616	1	2
6	32584177	indel	CG	C	17	HLA-DRB1	HIGH	frameshift_variant	['-|frameshift_variant|HIGH|HLA-DRB1|ENSG00000196126|Transcript|ENST00000611060|protein_coding|2/6||||364|301|101|R/X|Cgg/gg|||-1|HGNC|HGNC:4948', '-|frameshift_variant|HIGH|HLA-DRB1|ENSG00000196126|Transcript|ENST00000360004|protein_coding|2/6||||407|301|101|R/X|Cgg/gg|||-1|HGNC|HGNC:4948']	0.38616	1	2
6	32584363	indel	TG	T	15	HLA-DRB1	HIGH	frameshift_variant	['-|frameshift_variant|HIGH|HLA-DRB1|ENSG00000196126|Transcript|ENST00000611060|protein_coding|2/6||||178|115|39|Q/X|Cag/ag|||-1|HGNC|HGNC:4948', '-|frameshift_variant|HIGH|HLA-DRB1|ENSG00000196126|Transcript|ENST00000360004|protein_coding|2/6||||221|115|39|Q/X|Cag/ag|||-1|HGNC|HGNC:4948']	0.243366	3	6
6	32584367	indel	AC	A	15	HLA-DRB1	HIGH	frameshift_variant	['-|frameshift_variant|HIGH|HLA-DRB1|ENSG00000196126|Transcript|ENST00000611060|protein_coding|2/6||||174|111|37|L/X|ctG/ct|||-1|HGNC|HGNC:4948', '-|frameshift_variant|HIGH|HLA-DRB1|ENSG00000196126|Transcript|ENST00000360004|protein_coding|2/6||||217|111|37|L/X|ctG/ct|||-1|HGNC|HGNC:4948']	0.243366	3	6
6	32584369	indel	AG	A	15	HLA-DRB1	HIGH	frameshift_variant	['-|frameshift_variant|HIGH|HLA-DRB1|ENSG00000196126|Transcript|ENST00000360004|protein_coding|2/6||||215|109|37|L/X|Ctg/tg|||-1|HGNC|HGNC:4948', '-|frameshift_variant|HIGH|HLA-DRB1|ENSG00000196126|Transcript|ENST00000611060|protein_coding|2/6||||172|109|37|L/X|Ctg/tg|||-1|HGNC|HGNC:4948']	0.448767	3	6
Fusiform gyrus
6	32553056	indel	AGTCCAGCGCAG	A	31	HLA-DRB1	HIGH	splice_acceptor_variant&coding_sequence_variant&intron_variant	['-|non_coding_transcript_exon_variant&non_coding_transcript_variant|MODIFIER|HLA-DRB6|ENSG00000229391|Transcript|ENST00000437650|transcribed_unprocessed_pseudogene|5/5||||694-704|||||||-1|HGNC|HGNC:4954', '-|non_coding_transcript_exon_variant&non_coding_transcript_variant|MODIFIER|HLA-DRB6|ENSG00000229391|Transcript|ENST00000437183|processed_transcript|6/6||||972-982|||||||-1|HGNC|HGNC:4954', '-…	0.329915	9	18
6	32553053	indel	AGG	A	48	HLA-DRB1	HIGH	frameshift_variant	['-|non_coding_transcript_exon_variant&non_coding_transcript_variant|MODIFIER|HLA-DRB6|ENSG00000229391|Transcript|ENST00000437183|processed_transcript|6/6||||984-985|||||||-1|HGNC|HGNC:4954', '-|upstream_gene_variant|MODIFIER|RNU1-61P|ENSG00000251916|Transcript|ENST00000516107|snRNA|||||||||||2964|-1|HGNC|HGNC:48403', '-|non_coding_transcript_exon_variant&non_coding_transcript_variant|MODIFIER|HL…	0.2053	13	20
6	32581836	snp	G	C	58	HLA-DRB1	HIGH	stop_gained&splice_region_variant	['C|missense_variant&splice_region_variant|MODERATE|HLA-DRB1|ENSG00000196126|Transcript|ENST00000360004|protein_coding|3/6||||479|373|125|Q/E|Caa/Gaa|||-1|HGNC|HGNC:4948', 'A|stop_gained&splice_region_variant|HIGH|HLA-DRB1|ENSG00000196126|Transcript|ENST00000360004|protein_coding|3/6||||479|373|125|Q/*|Caa/Taa|||-1|HGNC|HGNC:4948', 'C|splice_region_variant&intron_variant|LOW|HLA-DRB1|ENSG00000196…	0.259984	1	6
6	32581836	snp	G	A	58	HLA-DRB1	HIGH	stop_gained&splice_region_variant	['C|missense_variant&splice_region_variant|MODERATE|HLA-DRB1|ENSG00000196126|Transcript|ENST00000360004|protein_coding|3/6||||479|373|125|Q/E|Caa/Gaa|||-1|HGNC|HGNC:4948', 'A|stop_gained&splice_region_variant|HIGH|HLA-DRB1|ENSG00000196126|Transcript|ENST00000360004|protein_coding|3/6||||479|373|125|Q/*|Caa/Taa|||-1|HGNC|HGNC:4948', 'C|splice_region_variant&intron_variant|LOW|HLA-DRB1|ENSG00000196…	0.44397	2	7
6	32584369	indel	AG	A	68	HLA-DRB1	HIGH	frameshift_variant	['-|frameshift_variant|HIGH|HLA-DRB1|ENSG00000196126|Transcript|ENST00000360004|protein_coding|2/6||||215|109|37|L/X|Ctg/tg|||-1|HGNC|HGNC:4948', '-|frameshift_variant|HIGH|HLA-DRB1|ENSG00000196126|Transcript|ENST00000611060|protein_coding|2/6||||172|109|37|L/X|Ctg/tg|||-1|HGNC|HGNC:4948']	0.365802	11	29
6	32584367	indel	AC	A	78	HLA-DRB1	HIGH	frameshift_variant	['-|frameshift_variant|HIGH|HLA-DRB1|ENSG00000196126|Transcript|ENST00000360004|protein_coding|2/6||||217|111|37|L/X|ctG/ct|||-1|HGNC|HGNC:4948', '-|frameshift_variant|HIGH|HLA-DRB1|ENSG00000196126|Transcript|ENST00000611060|protein_coding|2/6||||174|111|37|L/X|ctG/ct|||-1|HGNC|HGNC:4948']	0.159575	10	27
6	32584363	indel	TG	T	84	HLA-DRB1	HIGH	frameshift_variant	['-|frameshift_variant|HIGH|HLA-DRB1|ENSG00000196126|Transcript|ENST00000611060|protein_coding|2/6||||178|115|39|Q/X|Cag/ag|||-1|HGNC|HGNC:4948', '-|frameshift_variant|HIGH|HLA-DRB1|ENSG00000196126|Transcript|ENST00000360004|protein_coding|2/6||||221|115|39|Q/X|Cag/ag|||-1|HGNC|HGNC:4948']	0.122966	10	27
6	32584183	indel	TGC	TCCGC	87	HLA-DRB1	HIGH	frameshift_variant	['-|frameshift_variant|HIGH|HLA-DRB1|ENSG00000196126|Transcript|ENST00000360004|protein_coding|2/6||||400-401|294-295|98-99|EQ/EX|gaGCag/gaag|||-1|HGNC|HGNC:4948', 'CCGC|frameshift_variant|HIGH|HLA-DRB1|ENSG00000196126|Transcript|ENST00000360004|protein_coding|2/6||||400-401|294-295|98-99|EQ/ERX|gaGCag/gaGCGGag|||-1|HGNC|HGNC:4948', '-|frameshift_variant|HIGH|HLA-DRB1|ENSG00000196126|Transcript|E…	0.185894	1	7
6	32584183	indel	TGC	T	87	HLA-DRB1	HIGH	frameshift_variant	['-|frameshift_variant|HIGH|HLA-DRB1|ENSG00000196126|Transcript|ENST00000360004|protein_coding|2/6||||400-401|294-295|98-99|EQ/EX|gaGCag/gaag|||-1|HGNC|HGNC:4948', 'CCGC|frameshift_variant|HIGH|HLA-DRB1|ENSG00000196126|Transcript|ENST00000360004|protein_coding|2/6||||400-401|294-295|98-99|EQ/ERX|gaGCag/gaGCGGag|||-1|HGNC|HGNC:4948', '-|frameshift_variant|HIGH|HLA-DRB1|ENSG00000196126|Transcript|E…	0.307088	3	11
6	32584174	indel	GCC	G	91	HLA-DRB1	HIGH	frameshift_variant	['-|frameshift_variant|HIGH|HLA-DRB1|ENSG00000196126|Transcript|ENST00000611060|protein_coding|2/6||||366-367|303-304|101-102|RA/RX|cgGGcc/cgcc|||-1|HGNC|HGNC:4948', '-|frameshift_variant|HIGH|HLA-DRB1|ENSG00000196126|Transcript|ENST00000360004|protein_coding|2/6||||409-410|303-304|101-102|RA/RX|cgGGcc/cgcc|||-1|HGNC|HGNC:4948']	0.1759	0	2
6	32581834	snp	T	A	95	HLA-DRB1	HIGH	splice_acceptor_variant	['A|splice_acceptor_variant|HIGH|HLA-DRB1|ENSG00000196126|Transcript|ENST00000611060|protein_coding||2/5||||||||||-1|HGNC|HGNC:4948', 'C|splice_acceptor_variant|HIGH|HLA-DRB1|ENSG00000196126|Transcript|ENST00000611060|protein_coding||2/5||||||||||-1|HGNC|HGNC:4948', 'A|missense_variant|MODERATE|HLA-DRB1|ENSG00000196126|Transcript|ENST00000360004|protein_coding|3/6||||481|375|125|Q/H|caA/caT|||-1|…	0.049955	18	65
6	32581834	snp	T	C	95	HLA-DRB1	HIGH	splice_acceptor_variant	['A|splice_acceptor_variant|HIGH|HLA-DRB1|ENSG00000196126|Transcript|ENST00000611060|protein_coding||2/5||||||||||-1|HGNC|HGNC:4948', 'C|splice_acceptor_variant|HIGH|HLA-DRB1|ENSG00000196126|Transcript|ENST00000611060|protein_coding||2/5||||||||||-1|HGNC|HGNC:4948', 'A|missense_variant|MODERATE|HLA-DRB1|ENSG00000196126|Transcript|ENST00000360004|protein_coding|3/6||||481|375|125|Q/H|caA/caT|||-1|…	0.35464	1	2
6	32584170	indel	CG	C	113	HLA-DRB1	HIGH	frameshift_variant	['-|frameshift_variant|HIGH|HLA-DRB1|ENSG00000196126|Transcript|ENST00000360004|protein_coding|2/6||||414|308|103|A/X|gCg/gg|||-1|HGNC|HGNC:4948', '-|frameshift_variant|HIGH|HLA-DRB1|ENSG00000196126|Transcript|ENST00000611060|protein_coding|2/6||||371|308|103|A/X|gCg/gg|||-1|HGNC|HGNC:4948']	0.0537609	5	24
6	32584176	indel	CCG	C	113	HLA-DRB1	HIGH	frameshift_variant	['-|frameshift_variant|HIGH|HLA-DRB1|ENSG00000196126|Transcript|ENST00000360004|protein_coding|2/6||||407-408|301-302|101|R/X|CGg/g|||-1|HGNC|HGNC:4948', '-|frameshift_variant|HIGH|HLA-DRB1|ENSG00000196126|Transcript|ENST00000611060|protein_coding|2/6||||364-365|301-302|101|R/X|CGg/g|||-1|HGNC|HGNC:4948']	0.0547028	0	6
6	32584176	indel	CCG	*	113	HLA-DRB1	HIGH	frameshift_variant	['-|frameshift_variant|HIGH|HLA-DRB1|ENSG00000196126|Transcript|ENST00000360004|protein_coding|2/6||||407-408|301-302|101|R/X|CGg/g|||-1|HGNC|HGNC:4948', '-|frameshift_variant|HIGH|HLA-DRB1|ENSG00000196126|Transcript|ENST00000611060|protein_coding|2/6||||364-365|301-302|101|R/X|CGg/g|||-1|HGNC|HGNC:4948']	0.184455	0	2
6	32584177	indel	CG	C	115	HLA-DRB1	HIGH	frameshift_variant	['-|frameshift_variant|HIGH|HLA-DRB1|ENSG00000196126|Transcript|ENST00000360004|protein_coding|2/6||||407|301|101|R/X|Cgg/gg|||-1|HGNC|HGNC:4948', '-|frameshift_variant|HIGH|HLA-DRB1|ENSG00000196126|Transcript|ENST00000611060|protein_coding|2/6||||364|301|101|R/X|Cgg/gg|||-1|HGNC|HGNC:4948']	0.0533968	5	24
6	32584177	indel	CG	*	115	HLA-DRB1	HIGH	frameshift_variant	['-|frameshift_variant|HIGH|HLA-DRB1|ENSG00000196126|Transcript|ENST00000360004|protein_coding|2/6||||407|301|101|R/X|Cgg/gg|||-1|HGNC|HGNC:4948', '-|frameshift_variant|HIGH|HLA-DRB1|ENSG00000196126|Transcript|ENST00000611060|protein_coding|2/6||||364|301|101|R/X|Cgg/gg|||-1|HGNC|HGNC:4948']	0.0756292	0	5

## Sheet: PCNT
CHROM	POS	TYPE	REF	ALT	X.called	gene	Impact	Mut_effect	ANN.1.	p.value.MW.	Control mutation number	AD mutation number
OB - Control only
21	46402387	indel	TG	T	39	PCNT	HIGH	frameshift_variant	['-|non_coding_transcript_exon_variant&non_coding_transcript_variant|MODIFIER|PCNT|ENSG00000160299|Transcript|ENST00000480896|processed_transcript|27/47||||5289|||||||1|HGNC|HGNC:16068', '-|frameshift_variant|HIGH|PCNT|ENSG00000160299|Transcript|ENST00000359568|protein_coding|27/47||||5127|5020|1674|E/X|Gaa/aa|||1|HGNC|HGNC:16068']	0.177904	1	0
OB - AD+Control
21	46442502	indel	G	GT	37	PCNT	HIGH	frameshift_variant	['T|frameshift_variant|HIGH|PCNT|ENSG00000160299|Transcript|ENST00000359568|protein_coding|44/47||||9736-9737|9629-9630|3210|R/RX|cgt/cgTt|||1|HGNC|HGNC:16068', 'T|non_coding_transcript_exon_variant&non_coding_transcript_variant|MODIFIER|PCNT|ENSG00000160299|Transcript|ENST00000465356|retained_intron|2/2||||97-98|||||||1|HGNC|HGNC:16068', 'T|non_coding_transcript_exon_variant&non_coding_transcrip…	0.443972	2	2
Hippocampus AD+Control
21	46416097	indel	AGC	A	8	PCNT	HIGH	frameshift_variant	['-|downstream_gene_variant|MODIFIER|RPL18AP2|ENSG00000225043|Transcript|ENST00000450007|processed_pseudogene|||||||||||4454|-1|HGNC|HGNC:23774', '-|non_coding_transcript_exon_variant&non_coding_transcript_variant|MODIFIER|PCNT|ENSG00000160299|Transcript|ENST00000480896|processed_transcript|30/47||||6449-6450|||||||1|HGNC|HGNC:16068', '-|frameshift_variant|HIGH|PCNT|ENSG00000160299|Transcript|ENS…	0.204176	1	2
21	46416096	indel	C	CGT	8	PCNT	HIGH	frameshift_variant	['GT|non_coding_transcript_exon_variant&non_coding_transcript_variant|MODIFIER|PCNT|ENSG00000160299|Transcript|ENST00000480896|processed_transcript|30/47||||6447-6448|||||||1|HGNC|HGNC:16068', 'GT|downstream_gene_variant|MODIFIER|RPL18AP2|ENSG00000225043|Transcript|ENST00000450007|processed_pseudogene|||||||||||4456|-1|HGNC|HGNC:23774', 'GT|frameshift_variant|HIGH|PCNT|ENSG00000160299|Transcript|…	0.369441	1	2
DLPFC- AD only
21	46334587	indel	CA	*	17	PCNT	HIGH	frameshift_variant	['-|non_coding_transcript_exon_variant&non_coding_transcript_variant|MODIFIER|PCNT|ENSG00000160299|Transcript|ENST00000490468|processed_transcript|3/8||||547|||||||1|HGNC|HGNC:16068', '-|frameshift_variant|HIGH|PCNT|ENSG00000160299|Transcript|ENST00000359568|protein_coding|3/47||||566|459|153|P/X|ccA/cc|||1|HGNC|HGNC:16068', '-|non_coding_transcript_exon_variant&non_coding_transcript_variant|MODI…	0.204698	0	1
21	46334589	indel	GAACAGCATGGGATGTTCACAGTCAGTGACCACCCACCA	*	17	PCNT	HIGH	frameshift_variant	['-|non_coding_transcript_exon_variant&non_coding_transcript_variant|MODIFIER|PCNT|ENSG00000160299|Transcript|ENST00000480896|processed_transcript|3/47||||730-767|||||||1|HGNC|HGNC:16068', '-|non_coding_transcript_exon_variant&non_coding_transcript_variant|MODIFIER|PCNT|ENSG00000160299|Transcript|ENST00000490468|processed_transcript|3/8||||549-586|||||||1|HGNC|HGNC:16068', '-|frameshift_variant|H…	0.204698	0	1
DLPFC- Control only
21	46334587	indel	CA	C	17	PCNT	HIGH	frameshift_variant	['-|non_coding_transcript_exon_variant&non_coding_transcript_variant|MODIFIER|PCNT|ENSG00000160299|Transcript|ENST00000490468|processed_transcript|3/8||||547|||||||1|HGNC|HGNC:16068', '-|frameshift_variant|HIGH|PCNT|ENSG00000160299|Transcript|ENST00000359568|protein_coding|3/47||||566|459|153|P/X|ccA/cc|||1|HGNC|HGNC:16068', '-|non_coding_transcript_exon_variant&non_coding_transcript_variant|MODI…	0.172889	1	0
21	46334589	indel	GAACAGCATGGGATGTTCACAGTCAGTGACCACCCACCA	G	17	PCNT	HIGH	frameshift_variant	['-|non_coding_transcript_exon_variant&non_coding_transcript_variant|MODIFIER|PCNT|ENSG00000160299|Transcript|ENST00000480896|processed_transcript|3/47||||730-767|||||||1|HGNC|HGNC:16068', '-|non_coding_transcript_exon_variant&non_coding_transcript_variant|MODIFIER|PCNT|ENSG00000160299|Transcript|ENST00000490468|processed_transcript|3/8||||549-586|||||||1|HGNC|HGNC:16068', '-|frameshift_variant|H…	0.172889	1	0
Fusiform gyrus - AD only
21	46430593	indel	GC	G	111	PCNT	HIGH	frameshift_variant	['-|frameshift_variant|HIGH|PCNT|ENSG00000160299|Transcript|ENST00000359568|protein_coding|37/47||||8108|8001|2667|S/X|agC/ag|||1|HGNC|HGNC:16068', '-|non_coding_transcript_exon_variant&non_coding_transcript_variant|MODIFIER|PCNT|ENSG00000160299|Transcript|ENST00000480896|processed_transcript|37/47||||8270|||||||1|HGNC|HGNC:16068', '-|upstream_gene_variant|MODIFIER|PCNT|ENSG00000160299|Transcript…	0.264107	0	1

## Sheet: SIRPA
CHROM	POS	TYPE	REF	ALT	X.called	gene	Impact	Mut_effect	ANN.1.	p.value.MW.	Control mutation number	AD mutation number
Olfactory bulb
20	1915303	indel	A	AGT	39	SIRPA	HIGH	frameshift_variant	['GT|frameshift_variant|HIGH|SIRPA|ENSG00000198053|Transcript|ENST00000358771|protein_coding|2/8||||436-437|284-285|95|D/EX|gac/gaGTc|||1|HGNC|HGNC:9662', 'GT|frameshift_variant|HIGH|SIRPA|ENSG00000198053|Transcript|ENST00000622179|protein_coding|3/9||||303-304|284-285|95|D/EX|gac/gaGTc|||1|HGNC|HGNC:9662', 'GT|frameshift_variant|HIGH|SIRPA|ENSG00000198053|Transcript|ENST00000400068|protein_codin…	0.170103	10	12
20	1915304	indel	CCT	C	39	SIRPA	HIGH	frameshift_variant	['-|frameshift_variant|HIGH|SIRPA|ENSG00000198053|Transcript|ENST00000356025|protein_coding|3/9||||309-310|286-287|96|L/X|CTc/c|||1|HGNC|HGNC:9662', '-|frameshift_variant|HIGH|SIRPA|ENSG00000198053|Transcript|ENST00000400068|protein_coding|3/9||||646-647|286-287|96|L/X|CTc/c|||1|HGNC|HGNC:9662', '-|frameshift_variant|HIGH|SIRPA|ENSG00000198053|Transcript|ENST00000358771|protein_coding|2/8||||438-…	0.173843	10	12
Hippocampus
20	1915303	indel	A	AGT	8	SIRPA	HIGH	frameshift_variant	['GT|frameshift_variant|HIGH|SIRPA|ENSG00000198053|Transcript|ENST00000356025|protein_coding|3/9||||307-308|284-285|95|D/EX|gac/gaGTc|||1|HGNC|HGNC:9662', 'GT|frameshift_variant|HIGH|SIRPA|ENSG00000198053|Transcript|ENST00000622179|protein_coding|3/9||||303-304|284-285|95|D/EX|gac/gaGTc|||1|HGNC|HGNC:9662', 'GT|frameshift_variant|HIGH|SIRPA|ENSG00000198053|Transcript|ENST00000358771|protein_codin…	0.438891	2	2
20	1915304	indel	CCT	C	8	SIRPA	HIGH	frameshift_variant	['-|frameshift_variant|HIGH|SIRPA|ENSG00000198053|Transcript|ENST00000358771|protein_coding|2/8||||438-439|286-287|96|L/X|CTc/c|||1|HGNC|HGNC:9662', '-|frameshift_variant|HIGH|SIRPA|ENSG00000198053|Transcript|ENST00000400068|protein_coding|3/9||||646-647|286-287|96|L/X|CTc/c|||1|HGNC|HGNC:9662', '-|frameshift_variant|HIGH|SIRPA|ENSG00000198053|Transcript|ENST00000622179|protein_coding|3/9||||305-…	0.438891	2	2
DLPFC
20	1915303	indel	A	AGT	15	SIRPA	HIGH	frameshift_variant	['GT|frameshift_variant|HIGH|SIRPA|ENSG00000198053|Transcript|ENST00000622179|protein_coding|3/9||||303-304|284-285|95|D/EX|gac/gaGTc|||1|HGNC|HGNC:9662', 'GT|frameshift_variant|HIGH|SIRPA|ENSG00000198053|Transcript|ENST00000356025|protein_coding|3/9||||307-308|284-285|95|D/EX|gac/gaGTc|||1|HGNC|HGNC:9662', 'GT|frameshift_variant|HIGH|SIRPA|ENSG00000198053|Transcript|ENST00000358771|protein_codin…	0.12809	6	3
20	1915304	indel	CCT	C	16	SIRPA	HIGH	frameshift_variant	['-|frameshift_variant|HIGH|SIRPA|ENSG00000198053|Transcript|ENST00000358771|protein_coding|2/8||||438-439|286-287|96|L/X|CTc/c|||1|HGNC|HGNC:9662', '-|frameshift_variant|HIGH|SIRPA|ENSG00000198053|Transcript|ENST00000400068|protein_coding|3/9||||646-647|286-287|96|L/X|CTc/c|||1|HGNC|HGNC:9662', '-|frameshift_variant|HIGH|SIRPA|ENSG00000198053|Transcript|ENST00000622179|protein_coding|3/9||||305-…	0.179495	6	4
Fusiform gyrus
20	1915304	indel	CCT	C	115	SIRPA	HIGH	frameshift_variant	['-|frameshift_variant|HIGH|SIRPA|ENSG00000198053|Transcript|ENST00000356025|protein_coding|3/9||||309-310|286-287|96|L/X|CTc/c|||1|HGNC|HGNC:9662', '-|frameshift_variant|HIGH|SIRPA|ENSG00000198053|Transcript|ENST00000358771|protein_coding|2/8||||438-439|286-287|96|L/X|CTc/c|||1|HGNC|HGNC:9662', '-|frameshift_variant|HIGH|SIRPA|ENSG00000198053|Transcript|ENST00000400068|protein_coding|3/9||||646-…	0.319223	16	44
20	1915303	indel	A	AGT	115	SIRPA	HIGH	frameshift_variant	['GT|frameshift_variant|HIGH|SIRPA|ENSG00000198053|Transcript|ENST00000356025|protein_coding|3/9||||307-308|284-285|95|D/EX|gac/gaGTc|||1|HGNC|HGNC:9662', 'GT|frameshift_variant|HIGH|SIRPA|ENSG00000198053|Transcript|ENST00000622179|protein_coding|3/9||||303-304|284-285|95|D/EX|gac/gaGTc|||1|HGNC|HGNC:9662', 'GT|frameshift_variant|HIGH|SIRPA|ENSG00000198053|Transcript|ENST00000358771|protein_codin…	0.414372	17	43
