# Supplementary material for: Discovery of autism/intellectual disability somatic mutations in Alzheimer's brains: mutated ADNP cytoskeletal impairments and repair as a case study
Source: Mol Psychiatry. 2019 Oct 30;26(5):1619–33. doi: 10.1038/s41380-019-0563-5 (PMC8159740; doi:10.1038/s41380-019-0563-5)
Supplement: Supplementary file 20 — Supplemental Table S12a [file 41380_2019_563_MOESM20_ESM.xlsx]

## Sheet: All
Superior frontal gyrus- cell type (GSE125050)
CHROM	POS	TYPE	REF	ALT	X.called	gene	Impact	Mut_effect	ANN.1.	p.value.MW....endothelial	p.value.MW....neuron	p.value.MW....myeloid	p.value.MW....astrocyte	Control Endothelial	AD Endothelial	Control Neuron	AD Neuron	Control Myleloid	AD Myleloid	Control-Astrocyte	AD-Astrocyte	SRR8440444...Frequency	SRR8440450...Frequency	SRR8440455...Frequency	SRR8440460...Frequency	SRR8440468...Frequency	SRR8440474...Frequency	SRR8440475...Frequency	SRR8440478...Frequency	SRR8440495...Frequency	SRR8440497...Frequency	SRR8440512...Frequency	SRR8440528...Frequency	SRR8440530...Frequency	SRR8440532...Frequency	SRR8440541...Frequency	SRR8440548...Frequency	SRR8440554...Frequency	SRR8440451...Frequency	SRR8440465...Frequency	SRR8440476...Frequency	SRR8440490...Frequency	SRR8440491...Frequency	SRR8440509...Frequency	SRR8440520...Frequency	SRR8440543...Frequency	SRR8440546...Frequency	SRR8440553...Frequency	SRR8440445...Frequency
2	101008241	snp	G	T	80	TBC1D8	HIGH	stop_gained	['T|intron_variant|MODIFIER|RPL31|ENSG00000071082|Transcript|ENST00000441435|protein_coding||3/3||||||||||1|HGNC|HGNC:10334', 'T|downstream_gene_variant|MODIFIER|RPL31|ENSG00000071082|Transcript|ENST00000409320|protein_coding|||||||||||1823|1|HGNC|HGNC:10334', 'T|stop_gained|HIGH|TBC1D8|ENSG00000204634|Transcript|ENST00000376840|protein_coding|20/20||||3003|3003|1001|Y/*|taC/taA|||-1|HGNC|HGNC:17…	0.00994687	0.157937	0.186196		0	3	0	1	1	2	0	0	0	0		0		0	0	0		0	0	0		0	0		0	0	0.06	0	0			0.18	0.67	0		0
20	49253785	snp	G	A	64	ZNFX1	HIGH	stop_gained	['A|downstream_gene_variant|MODIFIER|ZNFX1|ENSG00000124201|Transcript|ENST00000455070|protein_coding|||||||||||2148|-1|HGNC|HGNC:29271', 'A|downstream_gene_variant|MODIFIER|ZNFX1|ENSG00000124201|Transcript|ENST00000371744|protein_coding|||||||||||2023|-1|HGNC|HGNC:29271', 'A|stop_gained|HIGH|ZNFX1|ENSG00000124201|Transcript|ENST00000371752|protein_coding|11/14||||3071|2986|996|Q/*|Cag/Tag|||-1|HG…	0.00994687				0	3	0	0	0	0	0	0	0	0		0	0	0	0	0		0			0	0	0		0	0.06	0.09	0.3	0			0	0	0
1	99689761	snp	A	T	24	PALMD	HIGH	stop_gained	['T|non_coding_transcript_exon_variant&non_coding_transcript_variant|MODIFIER|PALMD|ENSG00000099260|Transcript|ENST00000496843|retained_intron|4/5||||4660|||||||1|HGNC|HGNC:15846', 'T|stop_gained|HIGH|PALMD|ENSG00000099260|Transcript|ENST00000615664|protein_coding|8/9||||1383|1261|421|K/*|Aaa/Taa|||1|HGNC|HGNC:15846', 'T|stop_gained|HIGH|PALMD|ENSG00000099260|Transcript|ENST00000263174|protein_co…	0.0128594				0	3	0	0	0	0	0	0	0	0		0			0	0	0	0	0	0		0			0	0.06	0		0	0.5		0	0	0.14
11	70335588	indel	AAG	A	98	PPFIA1	HIGH	frameshift_variant	['-|frameshift_variant|HIGH|PPFIA1|ENSG00000131626|Transcript|ENST00000253925|protein_coding|11/28||||1538-1539|1323-1324|441-442|EE/EX|gaAGaa/gaaa|||1|HGNC|HGNC:9245', '-|frameshift_variant&NMD_transcript_variant|HIGH|PPFIA1|ENSG00000131626|Transcript|ENST00000532504|nonsense_mediated_decay|11/29||||1465-1466|1323-1324|441-442|EE/EX|gaAGaa/gaaa|||1|HGNC|HGNC:9245', '-|non_coding_transcript_exon_…	0.0149339			0.0341431	0	3	0	0	0	0	0	2	0	0		0		0	0		0	0	0			0	0	0	0	0.06	0	0	0	0.5		0	0.03	0		0
5	136160993	indel	AAC	A	76	SMAD5	HIGH	frameshift_variant	['-|intron_variant&non_coding_transcript_variant|MODIFIER|SMAD5|ENSG00000113658|Transcript|ENST00000514777|processed_transcript||1/3||||||||||1|HGNC|HGNC:6771', '-|frameshift_variant|HIGH|SMAD5|ENSG00000113658|Transcript|ENST00000507637|protein_coding|1/3||||9-10|11-12|4|N/X|aAC/a|||1|HGNC|HGNC:6771', '-|frameshift_variant|HIGH|SMAD5|ENSG00000113658|Transcript|ENST00000545620|protein_coding|3/7||…	0.0162904		0.119658	0.127225	0	2	0	0	0	1	0	1	0	0	0	0	0	0	0		0	0		0	0	0	0		0	0	0.14		0	0.17		0	0
14	102016078	indel	TAC	T	21	DYNC1H1	HIGH	frameshift_variant	['-|frameshift_variant|HIGH|DYNC1H1|ENSG00000197102|Transcript|ENST00000360184|protein_coding|36/78||||7630-7631|7466-7467|2489|Y/X|tAC/t|||1|HGNC|HGNC:2961', '-|upstream_gene_variant|MODIFIER|DYNC1H1|ENSG00000197102|Transcript|ENST00000555204|processed_transcript|||||||||||3954|1|HGNC|HGNC:2961']	0.0206134				0	1	0	0	0	0	0	0	0	0				0	0			0				0				0.21
6	132297319	snp	T	A	23	MOXD1	HIGH	splice_acceptor_variant	['A|splice_acceptor_variant|HIGH|MOXD1|ENSG00000079931|Transcript|ENST00000367963|protein_coding||11/11||||||||||-1|HGNC|HGNC:21063', 'A|splice_acceptor_variant|HIGH|MOXD1|ENSG00000079931|Transcript|ENST00000336749|protein_coding||10/10||||||||||-1|HGNC|HGNC:21063']	0.0206134				0	1	0	0	0	0	0	0		0		0		0	0				0			0											0.27
10	37831874	indel	CAT	C	55	ZNF248	HIGH	frameshift_variant	['-|frameshift_variant|HIGH|ZNF248|ENSG00000198105|Transcript|ENST00000357328|protein_coding|6/6||||1684-1685|1479-1480|493-494|IC/MX|atATgt/atgt|||-1|HGNC|HGNC:13041', '-|intron_variant&NMD_transcript_variant|MODIFIER|ZNF248|ENSG00000198105|Transcript|ENST00000485560|nonsense_mediated_decay||5/6||||||||||-1|HGNC|HGNC:13041', '-|intron_variant|MODIFIER|ZNF248|ENSG00000198105|Transcript|ENST000003…	0.0206134			0.198534	0	1	0	0	0	0	2	0				0							0	0	0	0			0	0.25										0
10	60070557	snp	T	A	49	ANK3	HIGH	stop_gained	['A|upstream_gene_variant|MODIFIER|ANK3|ENSG00000151150|Transcript|ENST00000613207|protein_coding|||||||||||274|-1|HGNC|HGNC:494', 'A|intron_variant|MODIFIER|ANK3|ENSG00000151150|Transcript|ENST00000618374|protein_coding||13/21||||||||||-1|HGNC|HGNC:494', 'A|intron_variant|MODIFIER|ANK3|ENSG00000151150|Transcript|ENST00000355288|protein_coding||13/20||||||||||-1|HGNC|HGNC:494', 'A|intron_variant|…	0.0216435	0.15706			1	3	3	5	0	0	0	0		0		0		0	0			0		0		0.17	0			0.2	0		0.15				0.18			0
2	170993812	indel	TAG	T	61	TLK1	HIGH	frameshift_variant	['-|frameshift_variant|HIGH|TLK1|ENSG00000198586|Transcript|ENST00000360843|protein_coding|22/22||||2735-2736|2330-2331|777|P/X|cCT/c|||-1|HGNC|HGNC:11841', '-|frameshift_variant|HIGH|TLK1|ENSG00000198586|Transcript|ENST00000434911|protein_coding|19/19||||2069-2070|1979-1980|660|P/X|cCT/c|||-1|HGNC|HGNC:11841', '-|3_prime_UTR_variant&NMD_transcript_variant|MODIFIER|TLK1|ENSG00000198586|Transcript…	0.0220857				0	1	0	0	0	0	0	0	0	0		0		0	0			0	0			0	0		0		0.43		0							0
18	9256392	snp	T	C	79	ANKRD12	HIGH	stop_gained	['C|downstream_gene_variant|MODIFIER|ANKRD12|ENSG00000101745|Transcript|ENST00000359158|nonsense_mediated_decay|||||||||||281|1|HGNC|HGNC:29135', 'G|downstream_gene_variant|MODIFIER|ANKRD12|ENSG00000101745|Transcript|ENST00000359158|nonsense_mediated_decay|||||||||||281|1|HGNC|HGNC:29135', 'C|missense_variant|MODERATE|ANKRD12|ENSG00000101745|Transcript|ENST00000400020|protein_coding|8/12||||3418|…	0.0240662	0.123697	0.0765209	0.269126	0	2	0	1	0	1	1	0	0	0		0	0	0	0	0	0	0	0	0		0	0		0	0	0		0	0.33			0.12	0	0	0
7	108194145	snp	C	A	68	NRCAM	HIGH	stop_gained	['A|stop_gained|HIGH|NRCAM|ENSG00000091129|Transcript|ENST00000379028|protein_coding|17/33||||2143|1657|553|E/*|Gaa/Taa|||-1|HGNC|HGNC:7994', 'A|stop_gained|HIGH|NRCAM|ENSG00000091129|Transcript|ENST00000379022|protein_coding|14/31||||1642|1642|548|E/*|Gaa/Taa|||-1|HGNC|HGNC:7994', 'A|stop_gained|HIGH|NRCAM|ENSG00000091129|Transcript|ENST00000425651|protein_coding|14/30||||1657|1657|553|E/*|Gaa/T…	0.0246097	0.0821971		0.0816559	0	2	2	0	0	0	3	0	0	0		0		0	0	0	0	0				0			0	0.18			0			0	0.17	0
9	41040359	snp	C	T	52	PGM5P2	HIGH	splice_donor_variant&non_coding_transcript_variant	['T|intron_variant&non_coding_transcript_variant|MODIFIER|FRG1HP|ENSG00000276291|Transcript|ENST00000617940|transcribed_unprocessed_pseudogene||5/9||||||||||1|HGNC|HGNC:51767', 'T|splice_donor_variant&non_coding_transcript_variant|HIGH|PGM5P2|ENSG00000277778|Transcript|ENST00000613141|lincRNA||5/8||||||||||-1|HGNC|HGNC:18965']	0.0261989	0.221325	0.18713	0.343156	2	4	9	10	3	1	5	4			0	0		0	0							0.67	1			0.67			1				1	1		0.67
8	38348036	snp	G	A	112	WHSC1L1	HIGH	stop_gained	['A|downstream_gene_variant|MODIFIER|WHSC1L1|ENSG00000147548|Transcript|ENST00000534155|protein_coding|||||||||||60|-1|HGNC|HGNC:12767', 'A|stop_gained|HIGH|WHSC1L1|ENSG00000147548|Transcript|ENST00000317025|protein_coding|2/24||||654|136|46|Q/*|Cag/Tag|||-1|HGNC|HGNC:12767', 'A|stop_gained|HIGH|WHSC1L1|ENSG00000147548|Transcript|ENST00000316985|protein_coding|2/10||||654|136|46|Q/*|Cag/Tag|||-1|…	0.0271871				0	2	0	0	0	0	0	0	0	0	0	0	0	0	0	0	0	0	0	0	0	0	0	0	0	0	0	0.19	0	0	0	0	0.01	0		0
3	128806476	snp	A	T	95	RAB7A	HIGH	splice_donor_variant	['T|intron_variant|MODIFIER|RAB7A|ENSG00000075785|Transcript|ENST00000482525|protein_coding||4/5||||||||||1|HGNC|HGNC:9788', 'T|intron_variant|MODIFIER|RAB7A|ENSG00000075785|Transcript|ENST00000483906|protein_coding||2/3||||||||||1|HGNC|HGNC:9788', 'T|intron_variant|MODIFIER|RAB7A|ENSG00000075785|Transcript|ENST00000493186|protein_coding||2/3||||||||||1|HGNC|HGNC:9788', 'T|synonymous_variant|LOW|…	0.0278092				0	2	0	0	0	0	0	0	0	0	0	0	0		0	0	0	0	0		0	0	0	0	0	0	0.64	0	0	0		0	0.17	0		0
7	100201813	indel	T	TG	73	STAG3	HIGH	stop_gained&frameshift_variant	['G|3_prime_UTR_variant|MODIFIER|GATS|ENSG00000239521|Transcript|ENST00000436886|protein_coding|5/5||||1565-1566|||||||-1|HGNC|HGNC:29954', 'G|stop_gained&frameshift_variant|HIGH|STAG3|ENSG00000066923|Transcript|ENST00000394018|protein_coding|20/32||||2368-2369|2074-2075|692|Y/*|tat/tGat|||1|HGNC|HGNC:11356', 'G|non_coding_transcript_exon_variant&non_coding_transcript_variant|MODIFIER|STAG3|ENSG0…	0.0296732				0	1	0	0	0	0	0	0	0	0		0			0	0		0	0			0			0	0		0.25								0
6	56618666	snp	G	A	86	DST	HIGH	stop_gained	['A|intron_variant|MODIFIER|DST|ENSG00000151914|Transcript|ENST00000361203|protein_coding||32/97||||||||||-1|HGNC|HGNC:1090', 'A|intron_variant|MODIFIER|DST|ENSG00000151914|Transcript|ENST00000520645|protein_coding||33/33||||||||||-1|HGNC|HGNC:1090', 'A|intron_variant|MODIFIER|DST|ENSG00000151914|Transcript|ENST00000421834|protein_coding||32/93||||||||||-1|HGNC|HGNC:1090', 'A|intron_variant|MODIF…	0.0297778	0.202052	0.5	0.233175	0	2	3	4	3	2	6	4	0	0		0		0	0	0		0	0		0	0			0	0	0	0.5	0.1			0	0			0
16	88577669	indel	TG	T	105	ZC3H18	HIGH	frameshift_variant	['-|frameshift_variant|HIGH|ZC3H18|ENSG00000158545|Transcript|ENST00000452588|protein_coding|2/19||||725|547|183|A/X|Gcc/cc|||1|HGNC|HGNC:25091', '-|intron_variant|MODIFIER|ZC3H18|ENSG00000158545|Transcript|ENST00000569435|protein_coding||2/5||||||||||1|HGNC|HGNC:25091', '-|frameshift_variant|HIGH|ZC3H18|ENSG00000158545|Transcript|ENST00000301011|protein_coding|2/18||||747|547|183|A/X|Gcc/cc|||1|…	0.0311356		0.384139	0.247062	0	2	0	0	1	1	1	0	0	0	0	0	0	0	0	0		0	0	0	0	0	0	0	0	0	0	0.12	0	0		0	0.1	0	0	0
16	88577664	indel	G	GC	106	ZC3H18	HIGH	frameshift_variant	['C|intron_variant|MODIFIER|ZC3H18|ENSG00000158545|Transcript|ENST00000569435|protein_coding||2/5||||||||||1|HGNC|HGNC:25091', 'C|frameshift_variant|HIGH|ZC3H18|ENSG00000158545|Transcript|ENST00000452588|protein_coding|2/19||||719-720|541-542|181|E/AX|gag/gCag|||1|HGNC|HGNC:25091', 'C|frameshift_variant|HIGH|ZC3H18|ENSG00000158545|Transcript|ENST00000301011|protein_coding|2/18||||741-742|541-542|…	0.0311356		0.384139	0.247062	0	2	0	0	1	1	1	0	0	0	0	0	0	0	0	0		0	0	0	0	0	0	0	0	0	0	0.18	0	0		0	0.19	0	0	0
5	154053317	snp	T	A	74	MFAP3	HIGH	stop_gained	['A|intron_variant&non_coding_transcript_variant|MODIFIER|MFAP3|ENSG00000037749|Transcript|ENST00000520327|processed_transcript||1/2||||||||||1|HGNC|HGNC:7034', 'A|stop_gained|HIGH|MFAP3|ENSG00000037749|Transcript|ENST00000439768|protein_coding|2/2||||451|255|85|Y/*|taT/taA|||1|HGNC|HGNC:7034', 'A|intron_variant&non_coding_transcript_variant|MODIFIER|MFAP3|ENSG00000037749|Transcript|ENST000005215…	0.0341431		0.263545		0	2	0	0	1	0	0	0	0	0		0	0	0	0	0		0	0			0	0		0	0	0.04	0	0			0	0	0.29		0
17	8467237	snp	G	T	78	NDEL1	HIGH	stop_lost	['T|non_coding_transcript_exon_variant&non_coding_transcript_variant|MODIFIER|NDEL1|ENSG00000166579|Transcript|ENST00000583683|retained_intron|2/2||||886|||||||1|HGNC|HGNC:17620', 'T|stop_lost|HIGH|NDEL1|ENSG00000166579|Transcript|ENST00000585098|protein_coding|4/4||||422|258|86|*/Y|taG/taT|||1|HGNC|HGNC:17620', 'T|3_prime_UTR_variant|MODIFIER|NDEL1|ENSG00000166579|Transcript|ENST00000402554|prot…	0.0341431				0	2	0	0	0	0	0	0	0	0		0		0	0	0		0	0	0		0	0		0	0	0.13	0	0			0	0	0.15
3	115100592	snp	G	A	68	ZBTB20-AS4	HIGH	splice_donor_variant&non_coding_transcript_variant	['A|intron_variant|MODIFIER|ZBTB20|ENSG00000181722|Transcript|ENST00000357258|protein_coding||1/9||||||||||-1|HGNC|HGNC:13503', 'A|upstream_gene_variant|MODIFIER|ZBTB20|ENSG00000181722|Transcript|ENST00000492665|processed_transcript|||||||||||300|-1|HGNC|HGNC:13503', 'A|intron_variant&non_coding_transcript_variant|MODIFIER|ZBTB20|ENSG00000181722|Transcript|ENST00000470186|processed_transcript||1/…	0.0341431			0.127225	0	2	0	0	0	0	0	1	0	0	0	0		0	0	0		0		0		0		0	0	0	0	0.29	0			0	0.25	0
1	17640268	snp	G	A	40	ARHGEF10L	HIGH	stop_gained&NMD_transcript_variant	['A|non_coding_transcript_exon_variant&non_coding_transcript_variant|MODIFIER|ARHGEF10L|ENSG00000074964|Transcript|ENST00000469726|processed_transcript|12/20||||2503|||||||1|HGNC|HGNC:25540', 'A|stop_gained|HIGH|ARHGEF10L|ENSG00000074964|Transcript|ENST00000361221|protein_coding|21/29||||2397|2238|746|W/*|tgG/tgA|||1|HGNC|HGNC:25540', 'A|downstream_gene_variant|MODIFIER|ARHGEF10L|ENSG00000074964|…	0.0368191				0	1	0	0	0	0	0	0	0					0					0			0			0			0.43
2	219279976	snp	G	A	37	DNAJB2	HIGH	splice_donor_variant&non_coding_transcript_variant	['A|intron_variant|MODIFIER|DNAJB2|ENSG00000135924|Transcript|ENST00000439026|protein_coding||2/5||||||||||1|HGNC|HGNC:5228', 'A|intron_variant|MODIFIER|DNAJB2|ENSG00000135924|Transcript|ENST00000421532|protein_coding||2/4||||||||||1|HGNC|HGNC:5228', 'A|non_coding_transcript_exon_variant&non_coding_transcript_variant|MODIFIER|DNAJB2|ENSG00000135924|Transcript|ENST00000485220|retained_intron|1/2||…	0.0368191				0	1	0	0	0	0	0	0	0					0	0			0							0								0.27			0
19	5950877	snp	T	C	42	RANBP3	HIGH	splice_acceptor_variant&non_coding_transcript_variant	['C|intron_variant&non_coding_transcript_variant|MODIFIER|RANBP3|ENSG00000031823|Transcript|ENST00000587159|processed_transcript||2/7||||||||||-1|HGNC|HGNC:9850', 'C|intron_variant&non_coding_transcript_variant|MODIFIER|RANBP3|ENSG00000031823|Transcript|ENST00000588879|processed_transcript||2/7||||||||||-1|HGNC|HGNC:9850', 'C|intron_variant&NMD_transcript_variant|MODIFIER|RANBP3|ENSG00000031823|T…	0.0368191				1	0	0	0	0	0	0	0										0.55								0	0					0	0	0
12	57746622	snp	A	G	53	TSPAN31	HIGH	stop_lost&NMD_transcript_variant	['G|downstream_gene_variant|MODIFIER|TSPAN31|ENSG00000135452|Transcript|ENST00000547311|processed_transcript|||||||||||412|1|HGNC|HGNC:10539', 'G|downstream_gene_variant|MODIFIER|CDK4|ENSG00000135446|Transcript|ENST00000551888|processed_transcript|||||||||||2569|-1|HGNC|HGNC:1773', 'G|downstream_gene_variant|MODIFIER|CDK4|ENSG00000135446|Transcript|ENST00000552862|protein_coding|||||||||||4593|-1…	0.0368191				1	0	0	0	0	0	0	0	0.15																	0	0		0			0	0			0
12	133011424	indel	T	TG	45	ZNF26	HIGH	frameshift_variant	['G|downstream_gene_variant|MODIFIER|ZNF26|ENSG00000198393|Transcript|ENST00000544181|protein_coding|||||||||||1183|1|HGNC|HGNC:13053', 'G|frameshift_variant|HIGH|ZNF26|ENSG00000198393|Transcript|ENST00000328654|protein_coding|4/4||||1922-1923|1545-1546|515-516|-/X|-/G|||1|HGNC|HGNC:13053', 'G|downstream_gene_variant|MODIFIER|ZNF26|ENSG00000198393|Transcript|ENST00000540238|protein_coding||||||||…	0.0368191				0	1	0	0	0	0	0	0	0	0		0			0							0											0.36			0
14	102334611	snp	C	T	27	ZNF839	HIGH	stop_gained	['T|5_prime_UTR_variant|MODIFIER|ZNF839|ENSG00000022976|Transcript|ENST00000560568|protein_coding|2/4||||383|||||||1|HGNC|HGNC:20345', 'T|stop_gained|HIGH|ZNF839|ENSG00000022976|Transcript|ENST00000559155|protein_coding|2/6||||266|268|90|Q/*|Cag/Tag|||1|HGNC|HGNC:20345', 'T|stop_gained&NMD_transcript_variant|HIGH|ZNF839|ENSG00000022976|Transcript|ENST00000559098|nonsense_mediated_decay|4/9||||128…	0.0368191				1	0	0	0	0	0	0	0	0.19																	0		0	0			0	0
3	149872038	indel	A	AG	59	RNF13	HIGH	frameshift_variant	['G|frameshift_variant|HIGH|RNF13|ENSG00000082996|Transcript|ENST00000468648|protein_coding|4/5||||428-429|205-206|69|I/SX|att/aGtt|||1|HGNC|HGNC:10057', 'G|frameshift_variant|HIGH|RNF13|ENSG00000082996|Transcript|ENST00000470151|protein_coding|5/5||||665-666|205-206|69|I/SX|att/aGtt|||1|HGNC|HGNC:10057', 'G|frameshift_variant|HIGH|RNF13|ENSG00000082996|Transcript|ENST00000392894|protein_coding|4…	0.0400592				0	1	0	0	0	0	0	0		0		0			0			0	0			0	0		0	0.2	0
20	34927146	indel	ATG	A	77	ACSS2	HIGH	frameshift_variant	['-|downstream_gene_variant|MODIFIER|GSS|ENSG00000100983|Transcript|ENST00000216951|protein_coding|||||||||||1282|-1|HGNC|HGNC:4624', '-|non_coding_transcript_exon_variant&non_coding_transcript_variant|MODIFIER|ACSS2|ENSG00000131069|Transcript|ENST00000476922|processed_transcript|6/6||||712-713|||||||1|HGNC|HGNC:15814', '-|downstream_gene_variant|MODIFIER|GSS|ENSG00000100983|Transcript|ENST000004…	0.0408165				0	2	0	0	0	0	0	0	0	0		0		0	0	0		0	0			0	0		0	0	0.14	0	0			0	0.01	0		0
20	34927143	indel	G	GAT	78	ACSS2	HIGH	frameshift_variant	['AT|downstream_gene_variant|MODIFIER|ACSS2|ENSG00000131069|Transcript|ENST00000480978|nonsense_mediated_decay|||||||||||205|1|HGNC|HGNC:15814', 'AT|3_prime_UTR_variant&NMD_transcript_variant|MODIFIER|ACSS2|ENSG00000131069|Transcript|ENST00000481284|nonsense_mediated_decay|18/18||||2032-2033|||||||1|HGNC|HGNC:15814', 'AT|non_coding_transcript_exon_variant&non_coding_transcript_variant|MODIFIER|AC…	0.0408165				0	2	0	0	0	0	0	0	0	0		0		0	0	0		0	0			0	0		0	0	0.18	0	0			0	0.01	0		0
14	68892245	indel	CT	C	60	ACTN1	HIGH	frameshift_variant	['-|upstream_gene_variant|MODIFIER|ACTN1|ENSG00000072110|Transcript|ENST00000544964|protein_coding|||||||||||2104|-1|HGNC|HGNC:163', '-|frameshift_variant|HIGH|ACTN1|ENSG00000072110|Transcript|ENST00000438964|protein_coding|10/21||||1099|893|298|E/X|gAg/gg|||-1|HGNC|HGNC:163', '-|frameshift_variant|HIGH|ACTN1|ENSG00000072110|Transcript|ENST00000538545|protein_coding|10/21||||913|893|298|E/X|gAg/g…	0.0408165				0	2	0	0	0	0	0	0	0	0		0		0	0			0	0	0		0	0		0	0	0.11		0	0.13		0	0	0
14	68892241	indel	G	GC	62	ACTN1	HIGH	frameshift_variant	['C|downstream_gene_variant|MODIFIER|ACTN1|ENSG00000072110|Transcript|ENST00000556433|protein_coding|||||||||||1423|-1|HGNC|HGNC:163', 'C|upstream_gene_variant|MODIFIER|ACTN1|ENSG00000072110|Transcript|ENST00000556083|retained_intron|||||||||||3978|-1|HGNC|HGNC:163', 'C|downstream_gene_variant|MODIFIER|ACTN1|ENSG00000072110|Transcript|ENST00000554508|processed_transcript|||||||||||1461|-1|HGNC|HG…	0.0408165				0	2	0	0	0	0	0	0	0	0		0		0	0			0	0	0		0	0		0	0	0.13		0	0.14		0	0	0
11	74109051	snp	T	A	65	C2CD3	HIGH	stop_gained	['A|non_coding_transcript_exon_variant&non_coding_transcript_variant|MODIFIER|C2CD3|ENSG00000168014|Transcript|ENST00000366334|retained_intron|1/2||||442|||||||-1|HGNC|HGNC:24564', 'A|stop_gained|HIGH|C2CD3|ENSG00000168014|Transcript|ENST00000334126|protein_coding|12/33||||2172|1945|649|K/*|Aaa/Taa|||-1|HGNC|HGNC:24564', 'A|stop_gained|HIGH|C2CD3|ENSG00000168014|Transcript|ENST00000313663|protein…	0.0408614			0.317628	0	1	0	0	0	0	1	0	0	0		0	0	0	0			0	0	0		0	0			0.11							0	0
12	92832745	snp	G	A	96	EEA1	HIGH	stop_gained	['A|stop_gained|HIGH|EEA1|ENSG00000102189|Transcript|ENST00000322349|protein_coding|11/29||||1286|1021|341|Q/*|Caa/Taa|||-1|HGNC|HGNC:3185', 'A|3_prime_UTR_variant&NMD_transcript_variant|MODIFIER|EEA1|ENSG00000102189|Transcript|ENST00000418984|nonsense_mediated_decay|10/18||||1154|||||||-1|HGNC|HGNC:3185']	0.0410116	0.203471			0	2	1	0	0	0	0	0	0	0	0	0			0	0	0	0	0	0		0	0	0	0	0	0		0.12	0.28	0	0	0	0	0	0
2	202555497	indel	AC	A	85	BMPR2	HIGH	frameshift_variant	['-|frameshift_variant|HIGH|BMPR2|ENSG00000204217|Transcript|ENST00000374580|protein_coding|12/13||||2372|1833|611|N/X|aaC/aa|||1|HGNC|HGNC:1078', '-|intron_variant|MODIFIER|BMPR2|ENSG00000204217|Transcript|ENST00000374574|protein_coding||11/11||||||||||1|HGNC|HGNC:1078']	0.0411354				4	0	0	0	0	0	0	0	0	0		0.13	0	0	0		0	0.33	0	0		0	0.09		0.33	0	0	0	0	0	0	0	0	0
6	30609908	snp	T	A	91	PPP1R10	HIGH	stop_gained	['G|downstream_gene_variant|MODIFIER|PPP1R10|ENSG00000204569|Transcript|ENST00000484449|processed_transcript|||||||||||39|-1|HGNC|HGNC:9284', 'A|downstream_gene_variant|MODIFIER|PPP1R10|ENSG00000204569|Transcript|ENST00000484449|processed_transcript|||||||||||39|-1|HGNC|HGNC:9284', 'G|upstream_gene_variant|MODIFIER|PPP1R10|ENSG00000204569|Transcript|ENST00000476704|retained_intron|||||||||||3910|…	0.0420115	0.149155	0.0739437	0.365356	1	4	0	1	5	1	7	3	0	0	0.5	0	0	0	0			0	0	0	0		0		0	0	0	0	0.03	0.16	0.45	0	0.11	0		0
1	28459218	indel	GA	GAA	72	PHACTR4	HIGH	frameshift_variant	['-|frameshift_variant|HIGH|PHACTR4|ENSG00000204138|Transcript|ENST00000373836|protein_coding|2/13||||395|181|61|K/X|Aaa/aa|||1|HGNC|HGNC:25793', 'AA|frameshift_variant|HIGH|PHACTR4|ENSG00000204138|Transcript|ENST00000373836|protein_coding|2/13||||395|181|61|K/KX|Aaa/AAaa|||1|HGNC|HGNC:25793', '-|frameshift_variant|HIGH|PHACTR4|ENSG00000204138|Transcript|ENST00000632202|protein_coding|4/7||||430|…	0.0436395	0.237479	0.480677	0.461043	1	3	1	0	3	2	1	1	0	0		0		0	0	0		0.08	0	0		0						0.67	0	0		0	0.04	0.17
15	64499706	indel	G	GCT	93	ZNF609	HIGH	frameshift_variant	['CT|frameshift_variant|HIGH|ZNF609|ENSG00000180357|Transcript|ENST00000326648|protein_coding|1/9||||415-416|287-288|96|G/GX|ggc/ggCTc|||1|HGNC|HGNC:29003', 'CT|frameshift_variant|HIGH|ZNF609|ENSG00000180357|Transcript|ENST00000416172|protein_coding|2/2||||511-512|287-288|96|G/GX|ggc/ggCTc|||1|HGNC|HGNC:29003', 'CT|upstream_gene_variant|MODIFIER|ZNF609|ENSG00000180357|Transcript|ENST00000558680|p…	0.0442838				0	2	0	0	0	0	0	0	0	0		0		0	0		0	0	0	0		0	0		0	0	0	0.1	0	0.67		0	0	0		0
1	3860418	snp	A	G	25	DFFB	HIGH	splice_acceptor_variant&NMD_transcript_variant	['G|upstream_gene_variant|MODIFIER|CEP104|ENSG00000116198|Transcript|ENST00000378230|protein_coding|||||||||||3219|-1|HGNC|HGNC:24866', 'G|splice_acceptor_variant|HIGH|DFFB|ENSG00000169598|Transcript|ENST00000625756|protein_coding||2/2||||||||||1|HGNC|HGNC:2773', 'G|intron_variant|MODIFIER|DFFB|ENSG00000169598|Transcript|ENST00000338895|protein_coding||2/6||||||||||1|HGNC|HGNC:2773', 'G|upstream_…	0.0477904	0.205657		0.291941	0	2	2	0	0	0	1	1						0	0			0											1				1
5	78129157	snp	G	A	73	AP3B1	HIGH	stop_gained	['A|stop_gained|HIGH|AP3B1|ENSG00000132842|Transcript|ENST00000519295|protein_coding|16/27||||1926|1654|552|Q/*|Caa/Taa|||-1|HGNC|HGNC:566', 'A|stop_gained|HIGH|AP3B1|ENSG00000132842|Transcript|ENST00000255194|protein_coding|16/27||||1977|1801|601|Q/*|Caa/Taa|||-1|HGNC|HGNC:566', 'A|non_coding_transcript_exon_variant&non_coding_transcript_variant|MODIFIER|AP3B1|ENSG00000132842|Transcript|ENST0000…	0.0489406		0.220709	0.269126	0	2	0	0	1	0	1	0	0	0		0			0	0		0	0			0	0		0	0	0	0.33	0.14			0	0	0		0
8	123371749	snp	C	A	79	ATAD2	HIGH	stop_gained	['A|3_prime_UTR_variant&NMD_transcript_variant|MODIFIER|ATAD2|ENSG00000156802|Transcript|ENST00000519124|nonsense_mediated_decay|4/28||||483|||||||-1|HGNC|HGNC:30123', 'A|non_coding_transcript_exon_variant&non_coding_transcript_variant|MODIFIER|ATAD2|ENSG00000156802|Transcript|ENST00000521496|retained_intron|4/19||||501|||||||-1|HGNC|HGNC:30123', 'A|downstream_gene_variant|MODIFIER|ATAD2|ENSG0000…	0.0489406	0.0959994		0.370068	0	2	2	0	0	0	1	1	0					0	0		0	0	0			0	0	0	0	0	0	0	0				0.29	0	0.33	0
16	88882744	snp	G	A	59	CBFA2T3	HIGH	stop_gained	['A|upstream_gene_variant|MODIFIER|CBFA2T3|ENSG00000129993|Transcript|ENST00000563856|retained_intron|||||||||||1587|-1|HGNC|HGNC:1537', 'A|upstream_gene_variant|MODIFIER|RP11-830F9.5|ENSG00000259881|Transcript|ENST00000565053|antisense|||||||||||528|1|Clone_based_vega_gene|', 'A|upstream_gene_variant|MODIFIER|CBFA2T3|ENSG00000129993|Transcript|ENST00000563920|retained_intron|||||||||||2708|-1|HG…	0.0489406			0.5	0	2	0	0	0	0	0	1		0			0	0	0			0	0	0		0	0		0	0	0	0	0			0.07	0	0.18
11	9180938	snp	G	T	84	DENND5A	HIGH	stop_gained	['T|upstream_gene_variant|MODIFIER|DENND5A|ENSG00000184014|Transcript|ENST00000526523|processed_transcript|||||||||||2690|-1|HGNC|HGNC:19344', 'T|stop_gained&NMD_transcript_variant|HIGH|DENND5A|ENSG00000184014|Transcript|ENST00000526707|nonsense_mediated_decay|5/15||||1270|1212|404|C/*|tgC/tgA|||-1|HGNC|HGNC:19344', 'T|upstream_gene_variant|MODIFIER|DENND5A|ENSG00000184014|Transcript|ENST00000530…	0.0489406		0.254166		0	2	0	0	1	0	0	0	0	0				0	0	0		0	0			0	0		0	0.06	0	0	0.17			0	0	0		0
1	20980369	indel	G	GT	82	EIF4G3	HIGH	frameshift_variant	['T|frameshift_variant|HIGH|EIF4G3|ENSG00000075151|Transcript|ENST00000634879|protein_coding|7/34||||859-860|859-860|287|P/HX|cct/cAct|||-1|HGNC|HGNC:3298', 'T|frameshift_variant|HIGH|EIF4G3|ENSG00000075151|Transcript|ENST00000602326|protein_coding|8/35||||894-895|310-311|104|P/HX|cct/cAct|||-1|HGNC|HGNC:3298', 'T|frameshift_variant|HIGH|EIF4G3|ENSG00000075151|Transcript|ENST00000400422|protein_c…	0.0489406	0.167617			0	2	0	1	0	0	0	0	0	0		0			0			0	0	0		0	0		0	0.02	0.17	0	0			0	0	0
1	20980371	snp	A	T	82	EIF4G3	HIGH	stop_gained	['T|stop_gained|HIGH|EIF4G3|ENSG00000075151|Transcript|ENST00000602326|protein_coding|8/35||||893|309|103|Y/*|taT/taA|||-1|HGNC|HGNC:3298', 'T|stop_gained|HIGH|EIF4G3|ENSG00000075151|Transcript|ENST00000634879|protein_coding|7/34||||858|858|286|Y/*|taT/taA|||-1|HGNC|HGNC:3298', 'T|non_coding_transcript_exon_variant&non_coding_transcript_variant|MODIFIER|EIF4G3|ENSG00000075151|Transcript|ENST00000…	0.0489406	0.167617			0	2	0	1	0	0	0	0	0	0		0			0			0	0	0		0	0		0	0.02	0.17	0	0			0	0	0
11	66644001	snp	G	T	73	RBM4	HIGH	stop_gained	['T|downstream_gene_variant|MODIFIER|RBM4|ENSG00000173933|Transcript|ENST00000483858|protein_coding|||||||||||2809|1|HGNC|HGNC:9901', 'T|stop_gained|HIGH|RBM14-RBM4|ENSG00000248643|Transcript|ENST00000412278|protein_coding|2/3||||984|889|297|G/*|Gga/Tga|||1|HGNC|HGNC:38840', 'T|intron_variant|MODIFIER|RBM4|ENSG00000173933|Transcript|ENST00000578778|protein_coding||2/2||||||||||1|HGNC|HGNC:9901', …	0.0489406				0	2	0	0	0	0	0	0	0	0		0			0		0	0	0	0		0			0	0	0	0.13	0			0	0.24	0		0
2	233449269	snp	C	G	78	DGKD	HIGH	stop_gained	['G|non_coding_transcript_exon_variant&non_coding_transcript_variant|MODIFIER|DGKD|ENSG00000077044|Transcript|ENST00000490764|retained_intron|13/19||||1614|||||||1|HGNC|HGNC:2851', 'G|downstream_gene_variant|MODIFIER|DGKD|ENSG00000077044|Transcript|ENST00000465569|retained_intron|||||||||||97|1|HGNC|HGNC:2851', 'G|downstream_gene_variant|MODIFIER|DGKD|ENSG00000077044|Transcript|ENST00000480535|pr…	0.0490174		0.136765	0.0676898	3	0	0	0	2	0	4	0	0	0.14				0.6		0		0	0			0.1			0	0	0	0	0			0	0	0		0
19	44176241	snp	A	T	77	ZNF226	HIGH	stop_gained	['T|downstream_gene_variant|MODIFIER|ZNF226|ENSG00000167380|Transcript|ENST00000585560|protein_coding|||||||||||3326|1|HGNC|HGNC:13019', 'T|downstream_gene_variant|MODIFIER|ZNF226|ENSG00000167380|Transcript|ENST00000590524|protein_coding|||||||||||520|1|HGNC|HGNC:13019', 'T|stop_gained|HIGH|ZNF226|ENSG00000167380|Transcript|ENST00000454662|protein_coding|6/6||||1159|979|327|K/*|Aaa/Taa|||1|HGNC|H…	0.0501741				0	1	0	0	0	0	0	0		0		0		0	0			0	0	0		0	0		0	0			0				0.19			0
21	26090010	indel	GTTCT	G	87	APP	HIGH	frameshift_variant	['-|frameshift_variant|HIGH|APP|ENSG00000142192|Transcript|ENST00000358918|protein_coding|3/17||||331-334|284-287|95-96|QN/X|cAGAAc/cc|||-1|HGNC|HGNC:620', '-|frameshift_variant|HIGH|APP|ENSG00000142192|Transcript|ENST00000348990|protein_coding|3/16||||431-434|284-287|95-96|QN/X|cAGAAc/cc|||-1|HGNC|HGNC:620', '-|non_coding_transcript_exon_variant&non_coding_transcript_variant|MODIFIER|APP|ENSG000…	0.0516749				0	2	0	0	0	0	0	0	0	0		0			0	0		0	0	0		0	0		0	0	0	0	0	0.11		0	0.11	0		0
21	26090014	indel	T	TGAGA	86	APP	HIGH	frameshift_variant	['GAGA|non_coding_transcript_exon_variant&non_coding_transcript_variant|MODIFIER|APP|ENSG00000142192|Transcript|ENST00000474136|processed_transcript|3/7||||409-410|||||||-1|HGNC|HGNC:620', 'GAGA|frameshift_variant|HIGH|APP|ENSG00000142192|Transcript|ENST00000440126|protein_coding|3/17||||534-535|268-269|90|Q/LSX|cag/cTCTCag|||-1|HGNC|HGNC:620', 'GAGA|frameshift_variant|HIGH|APP|ENSG00000142192|Tr…	0.0519418				0	2	0	0	0	0	0	0	0	0		0			0	0		0	0	0		0	0		0	0	0	0	0	0.11		0	0.13	0		0
13	112860319	snp	C	A	69	ATP11A	HIGH	stop_gained	['A|downstream_gene_variant|MODIFIER|ATP11A|ENSG00000068650|Transcript|ENST00000610419|protein_coding|||||||||||3514|1|HGNC|HGNC:13552', 'A|intron_variant&NMD_transcript_variant|MODIFIER|ATP11A|ENSG00000068650|Transcript|ENST00000471555|nonsense_mediated_decay||7/12||||||||||1|HGNC|HGNC:13552', 'A|stop_gained|HIGH|ATP11A|ENSG00000068650|Transcript|ENST00000487903|protein_coding|24/30||||2848|2760…	0.0519418	0.180655	0.133629	0.236645	0	2	0	1	0	1	1	0	0	0		0		0	0			0	0	0		0	0		0	0	0	0	0	0.22		0	0.09	0
12	132734496	snp	C	A	61	ANKLE2	HIGH	stop_gained	['A|non_coding_transcript_exon_variant&non_coding_transcript_variant|MODIFIER|ANKLE2|ENSG00000176915|Transcript|ENST00000542374|processed_transcript|2/4||||114|||||||-1|HGNC|HGNC:29101', 'A|5_prime_UTR_variant|MODIFIER|ANKLE2|ENSG00000176915|Transcript|ENST00000538766|protein_coding|1/4||||628|||||||-1|HGNC|HGNC:29101', 'A|non_coding_transcript_exon_variant&non_coding_transcript_variant|MODIFIER|…	0.0523066		0.127225		0	2	0	0	0	1	0	0	0	0					0	0	0	0				0				0	0.1		0			0.2	0
10	94441961	snp	T	G	69	TBC1D12	HIGH	stop_gained	['G|stop_gained|HIGH|TBC1D12|ENSG00000108239|Transcript|ENST00000225235|protein_coding|2/13||||1147|1037|346|L/*|tTa/tGa|||1|HGNC|HGNC:29082']	0.0534761	0.130605	0.0207002	0.219356	3	5	0	2	10	3	2	0	0	0		0.33		0	0			0.13	0	0		0.24	0		0	0.09	0.5	0.33	0		0	0.25	0.33	0
16	67763352	snp	C	A	40	RANBP10	HIGH	splice_donor_variant&NMD_transcript_variant	['A|intron_variant|MODIFIER|RANBP10|ENSG00000141084|Transcript|ENST00000317506|protein_coding||3/13||||||||||-1|HGNC|HGNC:29285', 'A|intron_variant|MODIFIER|RANBP10|ENSG00000141084|Transcript|ENST00000602677|protein_coding||3/13||||||||||-1|HGNC|HGNC:29285', 'A|intron_variant&non_coding_transcript_variant|MODIFIER|RANBP10|ENSG00000141084|Transcript|ENST00000602887|processed_transcript||3/5|||||||…	0.0544047				0	1	0	0	0	0	0	0		0		0	0	0	0							0			0				0				0.27
6	42829333	snp	C	T	65	GLTSCR1L	HIGH	stop_gained	['T|stop_gained|HIGH|GLTSCR1L|ENSG00000112624|Transcript|ENST00000314073|protein_coding|6/13||||1176|1000|334|Q/*|Cag/Tag|||1|HGNC|HGNC:21111', 'T|stop_gained|HIGH|GLTSCR1L|ENSG00000112624|Transcript|ENST00000394168|protein_coding|5/12||||1163|1000|334|Q/*|Cag/Tag|||1|HGNC|HGNC:21111', 'T|stop_gained|HIGH|GLTSCR1L|ENSG00000112624|Transcript|ENST00000614467|protein_coding|8/15||||1326|1000|334|Q/*…	0.0560616				0	2	0	0	0	0	0	0	0	0		0			0			0		0		0			0	0.17	0	0.27	0				0	0		0
11	66219751	snp	T	C	71	PACS1	HIGH	stop_lost&NMD_transcript_variant	['C|downstream_gene_variant|MODIFIER|PACS1|ENSG00000175115|Transcript|ENST00000527380|protein_coding|||||||||||3501|1|HGNC|HGNC:30032', 'C|downstream_gene_variant|MODIFIER|PACS1|ENSG00000175115|Transcript|ENST00000527224|retained_intron|||||||||||1054|1|HGNC|HGNC:30032', 'C|3_prime_UTR_variant&NMD_transcript_variant|MODIFIER|PACS1|ENSG00000175115|Transcript|ENST00000531298|nonsense_mediated_decay…	0.0560616				0	2	0	0	0	0	0	0	0	0		0		0				0		0		0	0			0.14	0	0	0			0	0.29
X	71248229	snp	A	T	77	ZMYM3	HIGH	stop_gained	['T|stop_gained|HIGH|ZMYM3|ENSG00000147130|Transcript|ENST00000373988|protein_coding|11/25||||2526|1914|638|C/*|tgT/tgA|||-1|HGNC|HGNC:13054', 'T|stop_gained|HIGH|ZMYM3|ENSG00000147130|Transcript|ENST00000373984|protein_coding|11/24||||2034|1914|638|C/*|tgT/tgA|||-1|HGNC|HGNC:13054', 'T|stop_gained|HIGH|ZMYM3|ENSG00000147130|Transcript|ENST00000373998|protein_coding|11/25||||2606|1908|636|C/*|tgT…	0.0560616				2	0	0	0	0	0	0	0	0.25	0		0			0							0			0.14	0	0	0	0	0		0	0	0
X	18604370	snp	C	G	78	CDKL5	HIGH	stop_gained	['G|stop_gained|HIGH|CDKL5|ENSG00000008086|Transcript|ENST00000623535|protein_coding|11/17||||1446|1446|482|Y/*|taC/taG|||1|HGNC|HGNC:11411', 'G|stop_gained|HIGH|CDKL5|ENSG00000008086|Transcript|ENST00000463994|protein_coding|12/16||||1724|1446|482|Y/*|taC/taG|||1|HGNC|HGNC:11411', 'G|stop_gained|HIGH|CDKL5|ENSG00000008086|Transcript|ENST00000379989|protein_coding|13/22||||1731|1446|482|Y/*|taC/t…	0.0561756	0.102411			0	1	2	0	0	0	0	0	0	0		0		0	0		0	0	0	0		0	0		0	0	0		0.25					0		0
15	72046561	indel	CAT	C	59	MYO9A	HIGH	frameshift_variant&start_lost	['-|frameshift_variant&start_lost|HIGH|MYO9A|ENSG00000066933|Transcript|ENST00000564931|protein_coding|2/2||||345-346|1-2|1|M/X|ATg/g|||-1|HGNC|HGNC:7608', '-|upstream_gene_variant|MODIFIER|AC022872.1|ENSG00000223253|Transcript|ENST00000411321|miRNA|||||||||||4688|1|Clone_based_ensembl_gene|', '-|downstream_gene_variant|MODIFIER|RNU2-65P|ENSG00000222094|Transcript|ENST00000410162|snRNA|||||||||||…	0.0561756				0	1	0	0	0	0	0	0	0	0		0		0	0	0		0	0	0		0	0		0	0	0		0				0.14
5	140659117	snp	G	T	91	IK	HIGH	stop_gained	['T|non_coding_transcript_exon_variant&non_coding_transcript_variant|MODIFIER|IK|ENSG00000113141|Transcript|ENST00000515015|retained_intron|1/5||||139|||||||1|HGNC|HGNC:5958', 'T|stop_gained|HIGH|IK|ENSG00000113141|Transcript|ENST00000610522|protein_coding|2/10||||220|184|62|E/*|Gaa/Taa|||1|HGNC|HGNC:5958', 'T|3_prime_UTR_variant|MODIFIER|IK|ENSG00000113141|Transcript|ENST00000620556|protein_codi…	0.0588913				0	2	0	0	0	0	0	0	0	0		0		0	0	0		0				0			0	0	0	0	0	0.2		0		0.67		0
9	35737276	snp	G	A	65	GBA2	HIGH	stop_gained	['A|downstream_gene_variant|MODIFIER|GBA2|ENSG00000070610|Transcript|ENST00000485259|processed_transcript|||||||||||4044|-1|HGNC|HGNC:18986', 'A|downstream_gene_variant|MODIFIER|GBA2|ENSG00000070610|Transcript|ENST00000488292|processed_transcript|||||||||||1091|-1|HGNC|HGNC:18986', 'A|downstream_gene_variant|MODIFIER|CREB3|ENSG00000107175|Transcript|ENST00000486056|processed_transcript|||||||||||…	0.0600128	0.155247	0.257518	0.220599	1	3	0	1	1	2	2	2	0	0	0			0	0			0		0	0.33	0	0		0	0	0.13	0.13	0			0	0.04
10	95387121	snp	T	C	53	SORBS1	HIGH	splice_acceptor_variant	['C|upstream_gene_variant|MODIFIER|SORBS1|ENSG00000095637|Transcript|ENST00000634504|protein_coding|||||||||||3013|-1|HGNC|HGNC:14565', 'C|splice_acceptor_variant|HIGH|SORBS1|ENSG00000095637|Transcript|ENST00000277982|protein_coding||12/30||||||||||-1|HGNC|HGNC:14565', 'C|intron_variant|MODIFIER|SORBS1|ENSG00000095637|Transcript|ENST00000371241|protein_coding||8/20||||||||||-1|HGNC|HGNC:14565', '…	0.0602181			0.227706	4	0	0	0	0	0	7	4	0	0		0		0	0.29			0.2	0		1	0.11	0		0	0	0	0	0			0		0
12	6573119	snp	C	A	68	CHD4	HIGH	stop_gained	['A|upstream_gene_variant|MODIFIER|NOP2|ENSG00000111641|Transcript|ENST00000538420|nonsense_mediated_decay|||||||||||4844|-1|HGNC|HGNC:7867', 'A|upstream_gene_variant|MODIFIER|NOP2|ENSG00000111641|Transcript|ENST00000617555|protein_coding|||||||||||4787|-1|HGNC|HGNC:7867', 'A|upstream_gene_variant|MODIFIER|NOP2|ENSG00000111641|Transcript|ENST00000542015|processed_transcript|||||||||||4838|-1|HGNC…	0.0602392			0.141029	3	0	0	0	0	0	0	1	0	0		1		0				0	0.18			0.08	0		0	0	0	0	0			0	0	0
11	18407370	snp	T	A	37	LDHA	HIGH	stop_gained	['A|upstream_gene_variant|MODIFIER|LDHC|ENSG00000166796|Transcript|ENST00000539369|nonsense_mediated_decay|||||||||||4990|1|HGNC|HGNC:6544', 'A|3_prime_UTR_variant|MODIFIER|LDHA|ENSG00000134333|Transcript|ENST00000540430|protein_coding|8/8||||1457|||||||1|HGNC|HGNC:6535', 'A|non_coding_transcript_exon_variant&non_coding_transcript_variant|MODIFIER|LDHA|ENSG00000134333|Transcript|ENST00000538451|r…	0.0618289				0	1	0	0	0	0	0	0	0	0		0			0	0		0	0				0		0		0	0	0.2
2	140700274	snp	C	A	67	LRP1B	HIGH	stop_gained	['A|stop_gained|HIGH|LRP1B|ENSG00000168702|Transcript|ENST00000618808|protein_coding|38/86||||6433|6433|2145|E/*|Gaa/Taa|||-1|HGNC|HGNC:6693', 'A|stop_gained|HIGH|LRP1B|ENSG00000168702|Transcript|ENST00000389484|protein_coding|41/91||||7747|6775|2259|E/*|Gaa/Taa|||-1|HGNC|HGNC:6693']	0.0618289				0	1	0	0	0	0	0	0	0	0		0		0	0			0	0			0			0	0.25	0						0			0
3	177050053	snp	G	A	64	TBL1XR1	HIGH	stop_gained	['C|downstream_gene_variant|MODIFIER|TBL1XR1|ENSG00000177565|Transcript|ENST00000443315|protein_coding|||||||||||1634|-1|HGNC|HGNC:29529', 'A|downstream_gene_variant|MODIFIER|TBL1XR1|ENSG00000177565|Transcript|ENST00000443315|protein_coding|||||||||||1634|-1|HGNC|HGNC:29529', 'C|downstream_gene_variant|MODIFIER|TBL1XR1|ENSG00000177565|Transcript|ENST00000630796|protein_coding|||||||||||1502|-1|HG…	0.0618289				0	1	0	0	0	0	0	0	0	0		0			0			0	0		0	0	0			0			0				1
1	58667906	snp	T	G	58	MYSM1	HIGH	start_lost	['G|non_coding_transcript_exon_variant&non_coding_transcript_variant|MODIFIER|MYSM1|ENSG00000162601|Transcript|ENST00000493821|processed_transcript|11/16||||1832|||||||-1|HGNC|HGNC:29401', 'G|start_lost|HIGH|MYSM1|ENSG00000162601|Transcript|ENST00000622766|protein_coding|2/7||||70|1|1|M/L|Atg/Ctg|||-1|HGNC|HGNC:29401', 'G|non_coding_transcript_exon_variant&non_coding_transcript_variant|MODIFIER|M…	0.0656052				2	0	0	0	0	0	0	0	0.22						0				0			0.5				0	0		0				0	0
2	32431020	snp	C	T	81	BIRC6	HIGH	stop_gained	['T|stop_gained|HIGH|BIRC6|ENSG00000115760|Transcript|ENST00000421745|protein_coding|12/74||||3312|3178|1060|Q/*|Caa/Taa|||1|HGNC|HGNC:13516', 'T|upstream_gene_variant|MODIFIER|BIRC6|ENSG00000115760|Transcript|ENST00000444173|protein_coding|||||||||||2628|1|HGNC|HGNC:13516']	0.065834				0	1	0	0	0	0	0	0	0	0		0		0	0	0		0	0			0	0		0	0		0	0				0.13			0
19	7143004	snp	G	T	43	INSR	HIGH	stop_gained	['T|stop_gained|HIGH|INSR|ENSG00000171105|Transcript|ENST00000302850|protein_coding|12/22||||2497|2354|785|S/*|tCg/tAg|||-1|HGNC|HGNC:6091', 'T|non_coding_transcript_exon_variant&non_coding_transcript_variant|MODIFIER|INSR|ENSG00000171105|Transcript|ENST00000597211|retained_intron|1/2||||37|||||||-1|HGNC|HGNC:6091', 'T|stop_gained|HIGH|INSR|ENSG00000171105|Transcript|ENST00000341500|protein_codin…	0.065834				0	1	0	0	0	0	0	0	0	0		0		0	0	0		0	0			0	0		0	0	0		0				0.17
4	73113891	snp	A	T	109	ANKRD17	HIGH	stop_gained	['T|non_coding_transcript_exon_variant&non_coding_transcript_variant|MODIFIER|ANKRD17|ENSG00000132466|Transcript|ENST00000514252|processed_transcript|18/19||||2932|||||||-1|HGNC|HGNC:23575', 'T|stop_gained|HIGH|ANKRD17|ENSG00000132466|Transcript|ENST00000509867|protein_coding|24/34||||4050|3963|1321|C/*|tgT/tgA|||-1|HGNC|HGNC:23575', 'T|stop_gained|HIGH|ANKRD17|ENSG00000132466|Transcript|ENST0000…	0.0665972		0.1265	0.256345	4	0	0	0	0	1	1	0	0	0	0	0	0	0.28	0	0	0	0.08	0	0	0	0.1	0	0	0.05	0	0	0	0	0		0	0	0	0	0
3	57628880	snp	T	G	28	DENND6A-AS1	HIGH	splice_donor_variant&non_coding_transcript_variant	['G|splice_donor_variant&non_coding_transcript_variant|HIGH|DENND6A-AS1|ENSG00000239801|Transcript|ENST00000470427|antisense||1/1||||||||||1|HGNC|HGNC:41152', 'G|downstream_gene_variant|MODIFIER|DENND6A|ENSG00000174839|Transcript|ENST00000471531|protein_coding|||||||||||1469|-1|HGNC|HGNC:26635', 'G|downstream_gene_variant|MODIFIER|DENND6A|ENSG00000174839|Transcript|ENST00000480710|retained_intron…	0.0668072				0	1	0	0	0	0	0	0		0									0			0	0				0.4
6	13615767	snp	C	T	21	NOL7	HIGH	stop_gained	['T|non_coding_transcript_exon_variant&non_coding_transcript_variant|MODIFIER|NOL7|ENSG00000225921|Transcript|ENST00000474485|processed_transcript|2/9||||92|||||||1|HGNC|HGNC:21040', 'T|upstream_gene_variant|MODIFIER|RP1-223E5.4|ENSG00000261071|Transcript|ENST00000566170|antisense|||||||||||612|-1|Clone_based_vega_gene|', 'T|downstream_gene_variant|MODIFIER|SIRT5|ENSG00000124523|Transcript|ENST00…	0.0668072				1	0	0	0	0	0	0	0																	0.63	0	0	0					0
X	154414184	snp	G	T	35	TAZ	HIGH	stop_gained	['T|intron_variant&NMD_transcript_variant|MODIFIER|TAZ|ENSG00000102125|Transcript|ENST00000615986|nonsense_mediated_decay||4/9||||||||||1|HGNC|HGNC:11577', 'T|downstream_gene_variant|MODIFIER|TAZ|ENSG00000102125|Transcript|ENST00000479875|processed_transcript|||||||||||617|1|HGNC|HGNC:11577', 'T|intron_variant|MODIFIER|TAZ|ENSG00000102125|Transcript|ENST00000613002|protein_coding||4/8||||||||||1|…	0.0668072				0	1	0	0	0	0	0	0	0			0			0			0								0.25
8	123372652	indel	C	CT	58	ATAD2	HIGH	frameshift_variant	['T|3_prime_UTR_variant&NMD_transcript_variant|MODIFIER|ATAD2|ENSG00000156802|Transcript|ENST00000517666|nonsense_mediated_decay|2/26||||282-283|||||||-1|HGNC|HGNC:30123', 'T|5_prime_UTR_variant|MODIFIER|ATAD2|ENSG00000156802|Transcript|ENST00000521903|protein_coding|4/29||||719-720|||||||-1|HGNC|HGNC:30123', 'T|upstream_gene_variant|MODIFIER|ATAD2|ENSG00000156802|Transcript|ENST00000534257|proce…	0.0672083	0.135949	0.270146	0.263545	0	2	0	1	0	1	1	0		0		0			0		0						0		0	0			0.5			0	0.5	0		0
8	38253570	snp	G	T	92	DDHD2	HIGH	stop_gained	['T|downstream_gene_variant|MODIFIER|DDHD2|ENSG00000085788|Transcript|ENST00000528504|retained_intron|||||||||||496|1|HGNC|HGNC:29106', 'T|stop_gained|HIGH|DDHD2|ENSG00000085788|Transcript|ENST00000529845|protein_coding|6/8||||571|259|87|E/*|Gag/Tag|||1|HGNC|HGNC:29106', 'T|non_coding_transcript_exon_variant&non_coding_transcript_variant|MODIFIER|DDHD2|ENSG00000085788|Transcript|ENST00000520176|r…	0.0683205				0	1	0	0	0	0	0	0	0	0		0	0	0	0	0	0	0	0	0		0			0	0	0.24		0			0	0			0
17	28643249	snp	T	C	74	KIAA0100	HIGH	stop_lost&NMD_transcript_variant	['C|5_prime_UTR_variant|MODIFIER|KIAA0100|ENSG00000007202|Transcript|ENST00000544884|protein_coding|4/39||||273|||||||-1|HGNC|HGNC:28960', 'C|upstream_gene_variant|MODIFIER|KIAA0100|ENSG00000007202|Transcript|ENST00000581267|nonsense_mediated_decay|||||||||||1319|-1|HGNC|HGNC:28960', 'C|missense_variant|MODERATE|KIAA0100|ENSG00000007202|Transcript|ENST00000528896|protein_coding|4/39||||386|311|10…	0.0699271				0	2	0	0	0	0	0	0	0			0		0	0							0	0		0	0	0.4	0	0			0	0.25			0
12	39322703	indel	AG	A	64	KIF21A	HIGH	frameshift_variant	['-|intron_variant&non_coding_transcript_variant|MODIFIER|KIF21A|ENSG00000139116|Transcript|ENST00000552475|processed_transcript||5/5||||||||||-1|HGNC|HGNC:19349', '-|frameshift_variant|HIGH|KIF21A|ENSG00000139116|Transcript|ENST00000541463|protein_coding|25/34||||3527|3527|1176|S/X|tCt/tt|||-1|HGNC|HGNC:19349', '-|frameshift_variant|HIGH|KIF21A|ENSG00000139116|Transcript|ENST00000551264|protein_…	0.0699271				0	2	0	0	0	0	0	0		0		0		0	0				0			0			0	0	0.75		0			0.5	0	0		0
12	39322706	indel	G	GA	66	KIF21A	HIGH	frameshift_variant	['A|frameshift_variant|HIGH|KIF21A|ENSG00000139116|Transcript|ENST00000544797|protein_coding|25/34||||3661-3662|3572-3573|1191|L/LX|ctc/ctTc|||-1|HGNC|HGNC:19349', 'A|frameshift_variant|HIGH|KIF21A|ENSG00000139116|Transcript|ENST00000552961|protein_coding|13/22||||1675-1676|1676-1677|559|L/LX|ctc/ctTc|||-1|HGNC|HGNC:19349', 'A|frameshift_variant|HIGH|KIF21A|ENSG00000139116|Transcript|ENST00000361…	0.0699271				0	2	0	0	0	0	0	0		0		0		0	0				0			0			0	0	0.67		0			0.5	0	0		0
9	2045833	snp	A	T	76	RP11-264I13.2	HIGH	splice_donor_variant&non_coding_transcript_variant	['T|splice_donor_variant&non_coding_transcript_variant|HIGH|RP11-264I13.2|ENSG00000236199|Transcript|ENST00000426860|antisense||1/1||||||||||-1|Clone_based_vega_gene|', 'T|intron_variant|MODIFIER|SMARCA2|ENSG00000080503|Transcript|ENST00000349721|protein_coding||4/33||||||||||1|HGNC|HGNC:11098', 'T|intron_variant|MODIFIER|SMARCA2|ENSG00000080503|Transcript|ENST00000382194|protein_coding||4/32||||…	0.0699271				2	0	0	0	0	0	0	0		0		0	0.88					0					0.08		0	0	0	0	0	0			0	0
13	50012166	snp	A	T	73	TRIM13	HIGH	stop_gained	['T|upstream_gene_variant|MODIFIER|KCNRG|ENSG00000198553|Transcript|ENST00000312942|protein_coding|||||||||||3088|1|HGNC|HGNC:18893', 'T|stop_gained|HIGH|TRIM13|ENSG00000204977|Transcript|ENST00000378183|protein_coding|3/3||||677|226|76|K/*|Aag/Tag|||1|HGNC|HGNC:9976', 'T|upstream_gene_variant|MODIFIER|KCNRG|ENSG00000198553|Transcript|ENST00000360473|protein_coding|||||||||||3088|1|HGNC|HGNC:1889…	0.0699271				2	0	0	0	0	0	0	0	0		1							0				0	0.55		0	0	0	0	0			0	0	0
2	55312529	indel	TA	T	89	CCDC88A	HIGH	frameshift_variant	['-|upstream_gene_variant|MODIFIER|AC012358.8|ENSG00000240401|Transcript|ENST00000600219|antisense|||||||||||1632|1|Clone_based_vega_gene|', '-|intron_variant&non_coding_transcript_variant|MODIFIER|AC012358.8|ENSG00000240401|Transcript|ENST00000613806|antisense||2/2||||||||||1|Clone_based_vega_gene|', '-|frameshift_variant|HIGH|CCDC88A|ENSG00000115355|Transcript|ENST00000263630|protein_coding|23/…	0.0700083				0	1	0	0	0	0	0	0	0	0		0	0	0	0	0	0	0	0	0		0	0	0	0	0	0		0			0	0.23	0		0
12	49387138	snp	G	A	93	SPATS2	HIGH	splice_donor_variant	['A|intron_variant|MODIFIER|SPATS2|ENSG00000123352|Transcript|ENST00000552918|protein_coding||2/13||||||||||1|HGNC|HGNC:18650', 'A|intron_variant|MODIFIER|SPATS2|ENSG00000123352|Transcript|ENST00000547865|protein_coding||2/4||||||||||1|HGNC|HGNC:18650', 'A|intron_variant|MODIFIER|SPATS2|ENSG00000123352|Transcript|ENST00000548654|protein_coding||1/2||||||||||1|HGNC|HGNC:18650', 'A|intron_variant|M…	0.0700083				0	1	0	0	0	0	0	0	0	0	0	0		0	0	0	0	0	0	0		0	0	0	0	0	0		0			0.38	0	0		0
12	49387139	snp	T	G	93	SPATS2	HIGH	splice_donor_variant	['G|intron_variant|MODIFIER|SPATS2|ENSG00000123352|Transcript|ENST00000552918|protein_coding||2/13||||||||||1|HGNC|HGNC:18650', 'G|intron_variant|MODIFIER|SPATS2|ENSG00000123352|Transcript|ENST00000547865|protein_coding||2/4||||||||||1|HGNC|HGNC:18650', 'G|intron_variant|MODIFIER|SPATS2|ENSG00000123352|Transcript|ENST00000548710|protein_coding||1/3||||||||||1|HGNC|HGNC:18650', 'G|splice_donor_var…	0.0700083				0	1	0	0	0	0	0	0	0	0	0	0		0	0	0	0	0	0	0		0	0	0	0	0	0		0			0.38	0	0		0
X	53588458	snp	C	T	71	HUWE1	HIGH	stop_gained	['T|stop_gained|HIGH|HUWE1|ENSG00000086758|Transcript|ENST00000612484|protein_coding|34/81||||4511|4511|1504|W/*|tGg/tAg|||-1|HGNC|HGNC:30892', 'T|stop_gained|HIGH|HUWE1|ENSG00000086758|Transcript|ENST00000342160|protein_coding|36/83||||4996|4538|1513|W/*|tGg/tAg|||-1|HGNC|HGNC:30892', 'T|non_coding_transcript_exon_variant&non_coding_transcript_variant|MODIFIER|HUWE1|ENSG00000086758|Transcript|EN…	0.0711574	0.201509		0.294819	3	0	1	0	0	0	1	0	0	0		0			0			0.33	1	0		0	0		0.44	0	0	0	0	0		0		0
15	42752101	snp	T	A	90	TTBK2	HIGH	stop_gained	['A|stop_gained|HIGH|TTBK2|ENSG00000128881|Transcript|ENST00000267890|protein_coding|14/15||||3254|3145|1049|R/*|Aga/Tga|||-1|HGNC|HGNC:19141', 'A|stop_gained|HIGH|TTBK2|ENSG00000128881|Transcript|ENST00000622375|protein_coding|17/18||||4858|4360|1454|R/*|Aga/Tga|||-1|HGNC|HGNC:19141']	0.0711574			0.14053	3	0	0	0	0	0	2	0	0	0.27		0		0.08	0			0		0		0.2	0		0	0	0	0	0			0	0	0		0
13	31141244	indel	C	CT	77	HSPH1	HIGH	frameshift_variant	['T|frameshift_variant|HIGH|HSPH1|ENSG00000120694|Transcript|ENST00000630972|protein_coding|13/18||||2031-2032|1737-1738|579-580|-/X|-/A|||-1|HGNC|HGNC:16969', 'T|frameshift_variant|HIGH|HSPH1|ENSG00000120694|Transcript|ENST00000380405|protein_coding|12/17||||1944-1945|1599-1600|533-534|-/X|-/A|||-1|HGNC|HGNC:16969', 'T|frameshift_variant|HIGH|HSPH1|ENSG00000120694|Transcript|ENST00000320027|prot…	0.0711725		0.127225		0	2	0	0	0	1	0	0	0	0					0	0		0	0	0			0			0	0	0	0.06			0	0	0.33		0
6	170317922	snp	G	T	73	FAM120B	HIGH	stop_gained	['T|stop_gained|HIGH|FAM120B|ENSG00000112584|Transcript|ENST00000476287|protein_coding|2/11||||640|532|178|E/*|Gaa/Taa|||1|HGNC|HGNC:21109', 'T|intron_variant|MODIFIER|FAM120B|ENSG00000112584|Transcript|ENST00000625626|protein_coding||1/8||||||||||1|HGNC|HGNC:21109', 'T|stop_gained|HIGH|FAM120B|ENSG00000112584|Transcript|ENST00000537664|protein_coding|2/11||||686|601|201|E/*|Gaa/Taa|||1|HGNC|HGNC…	0.0721084	0.0738972	0.0777902	0.224846	0	2	0	2	0	1	1	0	0	0		0			0			0	0	0		0	0			0	0	0	0.12	0.5		0	0	0
16	3483450	indel	C	CCT	75	NAA60	HIGH	frameshift_variant	['CT|downstream_gene_variant|MODIFIER|NAA60|ENSG00000122390|Transcript|ENST00000574328|protein_coding|||||||||||65|1|HGNC|HGNC:25875', 'CT|downstream_gene_variant|MODIFIER|NAA60|ENSG00000122390|Transcript|ENST00000575733|protein_coding|||||||||||910|1|HGNC|HGNC:25875', 'CT|frameshift_variant|HIGH|NAA60|ENSG00000122390|Transcript|ENST00000407558|protein_coding|6/8||||728-729|425-426|142|T/TX|acc/a…	0.072837	0.207674	0.461043	0.259303	0	2	3	1	1	1	1	0	0	0	0	0			0			0		0		0	0		0	0	0	0	0.12	0.88		0	0	0	0	0
17	57110058	indel	GCT	G	53	AKAP1	HIGH	frameshift_variant	['-|downstream_gene_variant|MODIFIER|AKAP1|ENSG00000121057|Transcript|ENST00000572156|protein_coding|||||||||||4047|1|HGNC|HGNC:367', '-|frameshift_variant|HIGH|AKAP1|ENSG00000121057|Transcript|ENST00000621116|protein_coding|4/12||||2304-2305|1749-1750|583-584|SC/RX|agCTgt/aggt|||1|HGNC|HGNC:367', '-|downstream_gene_variant|MODIFIER|AKAP1|ENSG00000121057|Transcript|ENST00000576591|protein_coding|…	0.0744573				1	0	0	0	0	0	0	0							0.5			0								0		0	0			0	0	0
14	96317234	indel	A	AT	48	ATG2B	HIGH	frameshift_variant	['T|downstream_gene_variant|MODIFIER|ATG2B|ENSG00000066739|Transcript|ENST00000488421|processed_transcript|||||||||||488|-1|HGNC|HGNC:20187', 'T|non_coding_transcript_exon_variant&non_coding_transcript_variant|MODIFIER|ATG2B|ENSG00000066739|Transcript|ENST00000473234|processed_transcript|4/4||||463-464|||||||-1|HGNC|HGNC:20187', 'T|frameshift_variant|HIGH|ATG2B|ENSG00000066739|Transcript|ENST0000…	0.0744573				0	1	0	0	0	0	0	0	0	0		0			0			0				0				0.44	0
12	22471983	indel	CA	C	53	C2CD5	HIGH	frameshift_variant	['-|frameshift_variant|HIGH|C2CD5|ENSG00000111731|Transcript|ENST00000542676|protein_coding|18/26||||2354|2251|751|C/X|Tgt/gt|||-1|HGNC|HGNC:29062', '-|frameshift_variant|HIGH|C2CD5|ENSG00000111731|Transcript|ENST00000539615|protein_coding|2/9||||102|103|35|C/X|Tgt/gt|||-1|HGNC|HGNC:29062', '-|non_coding_transcript_exon_variant&non_coding_transcript_variant|MODIFIER|C2CD5|ENSG00000111731|Transcri…	0.0744573				0	1	0	0	0	0	0	0	0			0			0			0				0	0			0			0.67							0
5	132642335	indel	GT	G	41	RAD50	HIGH	frameshift_variant	['-|upstream_gene_variant|MODIFIER|TH2LCRR|ENSG00000223442|Transcript|ENST00000457489|antisense|||||||||||563|-1|HGNC|HGNC:40495', '-|intron_variant&non_coding_transcript_variant|MODIFIER|TH2LCRR|ENSG00000223442|Transcript|ENST00000435042|antisense||1/3||||||||||-1|HGNC|HGNC:40495', '-|intron_variant|MODIFIER|RAD50|ENSG00000113522|Transcript|ENST00000455677|protein_coding||4/4||||||||||1|HGNC|HGN…	0.0744573				0	1	0	0	0	0	0	0					0		0			0	0	0		0				0							0.18			0
6	13321075	snp	C	A	58	TBC1D7	HIGH	stop_gained	['A|stop_gained|HIGH|TBC1D7|ENSG00000145979|Transcript|ENST00000379307|protein_coding|3/7||||269|133|45|E/*|Gag/Tag|||-1|HGNC|HGNC:21066', 'A|non_coding_transcript_exon_variant&non_coding_transcript_variant|MODIFIER|TBC1D7|ENSG00000145979|Transcript|ENST00000607532|processed_transcript|4/6||||471|||||||-1|HGNC|HGNC:21066', 'A|stop_gained|HIGH|TBC1D7|ENSG00000145979|Transcript|ENST00000606370|prot…	0.0744573				0	1	0	0	0	0	0	0	0	0		0			0					0		0				0						0.2				0
7	130045484	snp	A	C	30	ZC3HC1	HIGH	stop_lost&NMD_transcript_variant	['C|intron_variant&NMD_transcript_variant|MODIFIER|ZC3HC1|ENSG00000091732|Transcript|ENST00000483827|nonsense_mediated_decay||1/4||||||||||-1|HGNC|HGNC:29913', 'C|intron_variant&NMD_transcript_variant|MODIFIER|ZC3HC1|ENSG00000091732|Transcript|ENST00000467642|nonsense_mediated_decay||3/10||||||||||-1|HGNC|HGNC:29913', 'C|intron_variant&NMD_transcript_variant|MODIFIER|ZC3HC1|ENSG00000091732|Transc…	0.0744573				1	0	0	0	0	0	0	0					0.2												0	0	0	0	0			0		0
10	37831871	indel	T	TTG	55	ZNF248	HIGH	frameshift_variant	['TG|intron_variant|MODIFIER|ZNF248|ENSG00000198105|Transcript|ENST00000374648|protein_coding||6/6||||||||||-1|HGNC|HGNC:13041', 'TG|intron_variant&NMD_transcript_variant|MODIFIER|ZNF248|ENSG00000198105|Transcript|ENST00000485560|nonsense_mediated_decay||5/6||||||||||-1|HGNC|HGNC:13041', 'TG|frameshift_variant|HIGH|ZNF248|ENSG00000198105|Transcript|ENST00000357328|protein_coding|6/6||||1688-1689|…	0.0744573			0.198534	0	1	0	0	0	0	2	0				0							0	0	0	0			0	0.29			0							0
2	37114839	indel	TA	T	74	EIF2AK2	HIGH	frameshift_variant	['-|frameshift_variant|HIGH|EIF2AK2|ENSG00000055332|Transcript|ENST00000395127|protein_coding|14/17||||1825|1268|423|V/X|gTa/ga|||-1|HGNC|HGNC:9437', '-|frameshift_variant|HIGH|EIF2AK2|ENSG00000055332|Transcript|ENST00000233057|protein_coding|14/17||||1591|1268|423|V/X|gTa/ga|||-1|HGNC|HGNC:9437', '-|frameshift_variant|HIGH|EIF2AK2|ENSG00000055332|Transcript|ENST00000405334|protein_coding|11/14||…	0.0760585			0.247062	3	0	0	0	0	0	1	0	0	0		0.15			0			0.12		0		0.1	0		0	0			0	0		0	0	0		0
6	89868872	indel	C	CAG	55	CASP8AP2	HIGH	frameshift_variant	['AG|frameshift_variant|HIGH|CASP8AP2|ENSG00000118412|Transcript|ENST00000551025|protein_coding|8/9||||5817-5818|5582-5583|1861|T/TX|acc/acAGc|||1|HGNC|HGNC:1510', 'AG|non_coding_transcript_exon_variant&non_coding_transcript_variant|MODIFIER|CASP8AP2|ENSG00000118412|Transcript|ENST00000237177|processed_transcript|8/10||||5778-5779|||||||1|HGNC|HGNC:1510', 'AG|intron_variant&non_coding_transcript_…	0.0765209				0	1	0	0	0	0	0	0						0	0	0		0	0	0		0			0				0				0	0.67		0
6	89868865	indel	GAA	G	60	CASP8AP2	HIGH	frameshift_variant	['-|frameshift_variant|HIGH|CASP8AP2|ENSG00000118412|Transcript|ENST00000551025|protein_coding|8/9||||5811-5812|5576-5577|1859|E/X|gAA/g|||1|HGNC|HGNC:1510', '-|non_coding_transcript_exon_variant&non_coding_transcript_variant|MODIFIER|CASP8AP2|ENSG00000118412|Transcript|ENST00000237177|processed_transcript|8/10||||5772-5773|||||||1|HGNC|HGNC:1510', '-|intron_variant&non_coding_transcript_variant|…	0.0765209				0	1	0	0	0	0	0	0						0	0	0		0	0	0		0			0				0				0	0.67		0
21	46284916	indel	G	GCTTC	48	MCM3AP	HIGH	frameshift_variant	['CTTC|downstream_gene_variant|MODIFIER|MCM3AP|ENSG00000160294|Transcript|ENST00000426537|protein_coding|||||||||||88|-1|HGNC|HGNC:6946', 'CTTC|upstream_gene_variant|MODIFIER|YBEY|ENSG00000182362|Transcript|ENST00000397694|protein_coding|||||||||||1467|1|HGNC|HGNC:1299', 'CTTC|upstream_gene_variant|MODIFIER|YBEY|ENSG00000182362|Transcript|ENST00000397701|protein_coding|||||||||||1420|1|HGNC|HGNC:…	0.0765209				0	1	0	0	0	0	0	0	0	0		0		0	0			0				0			0	0			0					0.4
21	46284912	indel	AGAAG	A	49	MCM3AP	HIGH	frameshift_variant	['-|frameshift_variant|HIGH|MCM3AP|ENSG00000160294|Transcript|ENST00000397708|protein_coding|2/29||||626-629|371-374|124-125|TS/X|aCTTCt/at|||-1|HGNC|HGNC:6946', '-|upstream_gene_variant|MODIFIER|YBEY|ENSG00000182362|Transcript|ENST00000329319|protein_coding|||||||||||1468|1|HGNC|HGNC:1299', '-|upstream_gene_variant|MODIFIER|YBEY|ENSG00000182362|Transcript|ENST00000339195|protein_coding||||||||||…	0.0765209				0	1	0	0	0	0	0	0	0	0		0		0	0			0				0			0	0			0					0.4
4	71472769	indel	T	TGTCC	42	SLC4A4	HIGH	frameshift_variant	['GTCC|frameshift_variant|HIGH|SLC4A4|ENSG00000080493|Transcript|ENST00000264485|protein_coding|14/26||||1819-1820|1702-1703|568|L/CPX|ttg/tGTCCtg|||1|HGNC|HGNC:11030', 'GTCC|frameshift_variant|HIGH|SLC4A4|ENSG00000080493|Transcript|ENST00000340595|protein_coding|11/23||||1766-1767|1570-1571|524|L/CPX|ttg/tGTCCtg|||1|HGNC|HGNC:11030', 'GTCC|frameshift_variant|HIGH|SLC4A4|ENSG00000080493|Transcrip…	0.0765209				0	1	0	0	0	0	0	0		0		0		0	0		0	0				0			0	0	1		0
4	71472765	indel	CAT	C	43	SLC4A4	HIGH	frameshift_variant	['-|non_coding_transcript_exon_variant&non_coding_transcript_variant|MODIFIER|SLC4A4|ENSG00000080493|Transcript|ENST00000514331|processed_transcript|12/12||||1628-1629|||||||1|HGNC|HGNC:11030', '-|frameshift_variant|HIGH|SLC4A4|ENSG00000080493|Transcript|ENST00000512686|protein_coding|11/11||||1763-1764|1567-1568|523|I/X|ATt/t|||1|HGNC|HGNC:11030', '-|frameshift_variant|HIGH|SLC4A4|ENSG0000008049…	0.0765209				0	1	0	0	0	0	0	0		0		0		0	0		0	0				0			0	0	1		0
19	6496196	snp	C	T	35	TUBB4A	HIGH	stop_gained	['T|stop_gained|HIGH|TUBB4A|ENSG00000104833|Transcript|ENST00000601640|protein_coding|5/5||||523|303|101|W/*|tgG/tgA|||-1|HGNC|HGNC:20774', 'T|downstream_gene_variant|MODIFIER|CTD-2396E7.10|ENSG00000268191|Transcript|ENST00000596027|antisense|||||||||||1171|1|Clone_based_vega_gene|', 'T|3_prime_UTR_variant&NMD_transcript_variant|MODIFIER|TUBB4A|ENSG00000104833|Transcript|ENST00000594290|nonsense_…	0.0765209				0	1	0	0	0	0	0	0	0	0				0	0			0	0			0			0	0		0	0.2
3	126630734	indel	A	AC	65	TXNRD3	HIGH	frameshift_variant	['C|frameshift_variant|HIGH|TXNRD3|ENSG00000197763|Transcript|ENST00000524230|protein_coding|9/16||||1339-1340|1174-1175|392|L/RX|cta/cGta|||-1|HGNC|HGNC:20667', 'C|frameshift_variant|HIGH|TXNRD3|ENSG00000197763|Transcript|ENST00000523403|protein_coding|9/15||||1285-1286|1174-1175|392|L/RX|cta/cGta|||-1|HGNC|HGNC:20667', 'C|downstream_gene_variant|MODIFIER|RP11-390G14.1|ENSG00000248557|Transcript…	0.0765209				0	1	0	0	0	0	0	0	0	0					0	0			0	0			0		0	0			0				0.2
3	126630731	indel	CG	C	66	TXNRD3	HIGH	frameshift_variant	['-|frameshift_variant|HIGH|TXNRD3|ENSG00000197763|Transcript|ENST00000524230|protein_coding|9/16||||1342|1177|393|R/X|Cgg/gg|||-1|HGNC|HGNC:20667', '-|frameshift_variant|HIGH|TXNRD3|ENSG00000197763|Transcript|ENST00000523403|protein_coding|9/15||||1288|1177|393|R/X|Cgg/gg|||-1|HGNC|HGNC:20667', '-|downstream_gene_variant|MODIFIER|RP11-390G14.1|ENSG00000248557|Transcript|ENST00000505008|processed…	0.0765209				0	1	0	0	0	0	0	0	0	0					0	0			0	0			0		0	0			0				0.33
10	37953011	snp	T	A	67	ZNF25	HIGH	stop_gained	['A|downstream_gene_variant|MODIFIER|ZNF25|ENSG00000175395|Transcript|ENST00000467975|processed_transcript|||||||||||52|-1|HGNC|HGNC:13043', 'A|stop_gained|HIGH|ZNF25|ENSG00000175395|Transcript|ENST00000302609|protein_coding|6/6||||700|487|163|R/*|Aga/Tga|||-1|HGNC|HGNC:13043', 'A|non_coding_transcript_exon_variant&non_coding_transcript_variant|MODIFIER|ZNF25|ENSG00000175395|Transcript|ENST000003…	0.0765209				0	1	0	0	0	0	0	0		0					0	0		0	0			0	0	0		0							0.15	0		0
8	144723128	snp	C	A	68	ZNF251	HIGH	stop_gained	['A|stop_gained|HIGH|ZNF251|ENSG00000198169|Transcript|ENST00000292562|protein_coding|5/5||||808|532|178|E/*|Gaa/Taa|||-1|HGNC|HGNC:13045', 'A|intron_variant&non_coding_transcript_variant|MODIFIER|ZNF251|ENSG00000198169|Transcript|ENST00000524394|processed_transcript||2/2||||||||||-1|HGNC|HGNC:13045']	0.0765209				0	1	0	0	0	0	0	0	0	0		0			0		0	0				0	0			0	0.73		0							0
15	56693194	snp	G	A	55	ZNF280D	HIGH	stop_gained	['A|stop_gained|HIGH|ZNF280D|ENSG00000137871|Transcript|ENST00000559237|protein_coding|6/21||||1048|364|122|R/*|Cga/Tga|||-1|HGNC|HGNC:25953', 'A|non_coding_transcript_exon_variant&non_coding_transcript_variant|MODIFIER|ZNF280D|ENSG00000137871|Transcript|ENST00000561126|processed_transcript|1/3||||13|||||||-1|HGNC|HGNC:25953', 'A|stop_gained&NMD_transcript_variant|HIGH|ZNF280D|ENSG00000137871|Tra…	0.0765209				0	1	0	0	0	0	0	0	0	0		0			0		0	0				0	0			0							0.89	0
13	75299554	indel	G	GA	66	TBC1D4	HIGH	frameshift_variant	['A|frameshift_variant|HIGH|TBC1D4|ENSG00000136111|Transcript|ENST00000431480|protein_coding|16/20||||3254-3255|2907-2908|969-970|-/X|-/T|||-1|HGNC|HGNC:19165', 'A|non_coding_transcript_exon_variant&non_coding_transcript_variant|MODIFIER|TBC1D4|ENSG00000136111|Transcript|ENST00000478591|processed_transcript|3/4||||385-386|||||||-1|HGNC|HGNC:19165', 'A|frameshift_variant|HIGH|TBC1D4|ENSG0000013611…	0.0767599				3	0	0	0	0	0	0	0	0	0		0		0	0	0		0	0.29	0		0	0.12		0.05	0	0	0	0	0		0	0	0
13	75299549	indel	GT	G	67	TBC1D4	HIGH	frameshift_variant	['-|frameshift_variant|HIGH|TBC1D4|ENSG00000136111|Transcript|ENST00000377625|protein_coding|15/19||||3094|2747|916|Y/X|tAc/tc|||-1|HGNC|HGNC:19165', '-|frameshift_variant|HIGH|TBC1D4|ENSG00000136111|Transcript|ENST00000377636|protein_coding|17/21||||3283|2936|979|Y/X|tAc/tc|||-1|HGNC|HGNC:19165', '-|frameshift_variant|HIGH|TBC1D4|ENSG00000136111|Transcript|ENST00000431480|protein_coding|16/20|||…	0.0767599				3	0	0	0	0	0	0	0	0	0		0		0	0	0		0	0.27	0		0	0.11		0.06	0	0	0	0	0		0	0	0
7	16615773	indel	T	TGG	71	ANKMY2	HIGH	frameshift_variant	['GG|frameshift_variant|HIGH|ANKMY2|ENSG00000106524|Transcript|ENST00000628652|protein_coding|5/9||||745-746|501-502|167-168|-/X|-/CC|||-1|HGNC|HGNC:25370', 'GG|frameshift_variant|HIGH|ANKMY2|ENSG00000106524|Transcript|ENST00000306999|protein_coding|5/10||||745-746|501-502|167-168|-/X|-/CC|||-1|HGNC|HGNC:25370', 'GG|frameshift_variant&NMD_transcript_variant|HIGH|ANKMY2|ENSG00000106524|Transcript|…	0.0773645				0	1	0	0	0	0	0	0	0	0		0		0	0			0	0			0	0		0	0	0		0				1			0
17	59682332	snp	T	A	78	CLTC	HIGH	stop_gained	['A|stop_gained|HIGH|CLTC|ENSG00000141367|Transcript|ENST00000579456|protein_coding|4/14||||515|315|105|Y/*|taT/taA|||1|HGNC|HGNC:2092', 'A|intron_variant&non_coding_transcript_variant|MODIFIER|PTRH2|ENSG00000141378|Transcript|ENST00000587935|processed_transcript||1/2||||||||||-1|HGNC|HGNC:24265', 'A|stop_gained|HIGH|CLTC|ENSG00000141367|Transcript|ENST00000269122|protein_coding|22/32||||3778|350…	0.0773645			0.269126	0	1	0	0	0	0	1	0	0	0		0			0		0		0	0		0	0		0	0	0		0				0.31			0
9	34614059	snp	C	A	66	DCTN3	HIGH	stop_gained	['A|stop_gained|HIGH|DCTN3|ENSG00000137100|Transcript|ENST00000259632|protein_coding|6/7||||470|454|152|E/*|Gag/Tag|||-1|HGNC|HGNC:2713', 'A|downstream_gene_variant|MODIFIER|DCTN3|ENSG00000137100|Transcript|ENST00000378913|protein_coding|||||||||||128|-1|HGNC|HGNC:2713', 'A|upstream_gene_variant|MODIFIER|RPP25L|ENSG00000164967|Transcript|ENST00000378959|protein_coding|||||||||||1955|-1|HGNC|HGNC:…	0.0773645				0	1	0	0	0	0	0	0	0	0		0		0	0	0			0	0		0			0	0		0	0				0.19
1	96770804	snp	C	A	61	PTBP2	HIGH	stop_gained	['A|non_coding_transcript_exon_variant&non_coding_transcript_variant|MODIFIER|PTBP2|ENSG00000117569|Transcript|ENST00000476419|processed_transcript|5/13||||428|||||||1|HGNC|HGNC:17662', 'T|non_coding_transcript_exon_variant&non_coding_transcript_variant|MODIFIER|PTBP2|ENSG00000117569|Transcript|ENST00000476419|processed_transcript|5/13||||428|||||||1|HGNC|HGNC:17662', 'A|non_coding_transcript_exo…	0.0773645				0	1	0	0	0	0	0	0	0	0		0			0		0	0		0		0	0		0	0			0.18			0	0			0
19	57861475	snp	T	C	53	ZNF587	HIGH	splice_donor_variant&non_coding_transcript_variant	['C|intron_variant|MODIFIER|ZNF814|ENSG00000204514|Transcript|ENST00000596604|protein_coding||2/2||||||||||-1|HGNC|HGNC:33258', 'C|intron_variant|MODIFIER|ZNF814|ENSG00000204514|Transcript|ENST00000595295|protein_coding||1/1||||||||||-1|HGNC|HGNC:33258', 'C|downstream_gene_variant|MODIFIER|CTD-2583A14.10|ENSG00000268750|Transcript|ENST00000603271|protein_coding|||||||||||2662|1|Clone_based_vega_g…	0.0773645			0.162436	0	1	0	0	0	0	2	0				0	0	0	0			0		0	0	0	0		0	0		0	0				0.69
6	28232761	snp	T	A	63	ZSCAN9	HIGH	stop_gained	['A|downstream_gene_variant|MODIFIER|ZSCAN9|ENSG00000137185|Transcript|ENST00000527436|protein_coding|||||||||||3531|1|HGNC|HGNC:12984', 'A|downstream_gene_variant|MODIFIER|ZSCAN9|ENSG00000137185|Transcript|ENST00000531981|protein_coding|||||||||||4803|1|HGNC|HGNC:12984', 'A|stop_gained|HIGH|ZSCAN9|ENSG00000137185|Transcript|ENST00000252207|protein_coding|4/4||||916|768|256|C/*|tgT/tgA|||1|HGNC|H…	0.0773645				0	1	0	0	0	0	0	0	0	0		0		0	0	0			0	0		0	0			0			0			0	0.1
5	73562854	snp	C	A	54	ANKRA2	HIGH	stop_gained	['A|non_coding_transcript_exon_variant&non_coding_transcript_variant|MODIFIER|ANKRA2|ENSG00000164331|Transcript|ENST00000509433|retained_intron|2/2||||205|||||||-1|HGNC|HGNC:13208', 'A|upstream_gene_variant|MODIFIER|UTP15|ENSG00000164338|Transcript|ENST00000508491|protein_coding|||||||||||2919|1|HGNC|HGNC:25758', 'A|upstream_gene_variant|MODIFIER|ANKRA2|ENSG00000164331|Transcript|ENST00000506130|…	0.0777902	0.251167	0.202328	0.263545	0	1	1	0	1	0	1	1	0	0		0	0		0	0	0	0		0		0	0		0	0	0		0	0.38			0
1	8013755	snp	C	A	85	ERRFI1	HIGH	stop_gained	['A|intron_variant|MODIFIER|ERRFI1|ENSG00000116285|Transcript|ENST00000474874|protein_coding||2/2||||||||||-1|HGNC|HGNC:18185', 'A|3_prime_UTR_variant|MODIFIER|ERRFI1|ENSG00000116285|Transcript|ENST00000469499|protein_coding|3/3||||979|||||||-1|HGNC|HGNC:18185', 'A|downstream_gene_variant|MODIFIER|ERRFI1|ENSG00000116285|Transcript|ENST00000487559|nonsense_mediated_decay|||||||||||285|-1|HGNC|HGNC…	0.0777902				0	1	0	0	0	0	0	0	0	0		0		0	0		0	0	0	0		0		0	0	0	0		0			0		0.15		0
4	157336544	snp	G	A	90	GRIA2	HIGH	stop_gained	['A|stop_gained&NMD_transcript_variant|HIGH|GRIA2|ENSG00000120251|Transcript|ENST00000323661|nonsense_mediated_decay|11/17||||1854|1500|500|W/*|tgG/tgA|||1|HGNC|HGNC:4572', 'A|stop_gained|HIGH|GRIA2|ENSG00000120251|Transcript|ENST00000507898|protein_coding|11/16||||1777|1500|500|W/*|tgG/tgA|||1|HGNC|HGNC:4572', 'A|stop_gained|HIGH|GRIA2|ENSG00000120251|Transcript|ENST00000264426|protein_coding|11…	0.0777902				0	1	0	0	0	0	0	0	0	0		0		0	0	0		0	0			0	0	0	0	0	0	0.25	0					0		0
5	109784816	indel	A	ACC	75	MAN2A1	HIGH	frameshift_variant	['CC|frameshift_variant|HIGH|MAN2A1|ENSG00000112893|Transcript|ENST00000261483|protein_coding|10/22||||2702-2703|1650-1651|550-551|-/X|-/CC|||1|HGNC|HGNC:6824']	0.0777902				0	1	0	0	0	0	0	0	0	0		0	0	0	0	0		0	0			0	0		0	0	0.71	0					0	0		0
2	37248186	snp	G	T	76	NDUFAF7	HIGH	stop_gained	['T|downstream_gene_variant|MODIFIER|PRKD3|ENSG00000115825|Transcript|ENST00000379066|protein_coding|||||||||||2316|-1|HGNC|HGNC:9408', 'T|stop_gained|HIGH|NDUFAF7|ENSG00000003509|Transcript|ENST00000002125|protein_coding|10/10||||1202|1162|388|G/*|Gga/Tga|||1|HGNC|HGNC:28816', 'T|non_coding_transcript_exon_variant&non_coding_transcript_variant|MODIFIER|NDUFAF7|ENSG00000003509|Transcript|ENST0000…	0.0777902				0	1	0	0	0	0	0	0	0			0	0	0	0	0		0	0	0		0	0		0	0			0.18			0	0	0		0
1	13780059	indel	AGC	A	69	PRDM2	HIGH	frameshift_variant	['-|downstream_gene_variant|MODIFIER|PRDM2|ENSG00000116731|Transcript|ENST00000487453|protein_coding|||||||||||1597|1|HGNC|HGNC:9347', '-|frameshift_variant|HIGH|PRDM2|ENSG00000116731|Transcript|ENST00000413440|protein_coding|3/4||||1839-1840|1662-1663|554-555|KP/NX|aaGCca/aaca|||1|HGNC|HGNC:9347', '-|intron_variant&NMD_transcript_variant|MODIFIER|PRDM2|ENSG00000116731|Transcript|ENST00000491134|…	0.0777902				0	1	0	0	0	0	0	0	0	0	0	0			0	0		0	0	0		0	0		0	0	0.18		0				0	0
1	13780054	indel	T	TG	70	PRDM2	HIGH	frameshift_variant	['G|downstream_gene_variant|MODIFIER|PRDM2|ENSG00000116731|Transcript|ENST00000407521|protein_coding|||||||||||1422|1|HGNC|HGNC:9347', 'G|frameshift_variant|HIGH|PRDM2|ENSG00000116731|Transcript|ENST00000235372|protein_coding|8/10||||3115-3116|2259-2260|753-754|-/X|-/G|||1|HGNC|HGNC:9347', 'G|intron_variant|MODIFIER|PRDM2|ENSG00000116731|Transcript|ENST00000505823|protein_coding||2/3||||||||||1|H…	0.0777902				0	1	0	0	0	0	0	0	0	0	0	0			0	0		0	0	0		0	0		0	0	0.23		0				0	0
2	178604014	snp	C	A	74	TTN	HIGH	stop_gained	['A|intron_variant&non_coding_transcript_variant|MODIFIER|TTN-AS1|ENSG00000237298|Transcript|ENST00000628826|antisense||1/4||||||||||1|HGNC|HGNC:44124', 'A|upstream_gene_variant|MODIFIER|TTN-AS1|ENSG00000237298|Transcript|ENST00000627527|antisense|||||||||||4188|1|HGNC|HGNC:44124', 'A|intron_variant&non_coding_transcript_variant|MODIFIER|TTN-AS1|ENSG00000237298|Transcript|ENST00000589907|antisens…	0.0777902				0	1	0	0	0	0	0	0	0	0		0		0	0	0		0		0	0	0	0		0	0			0.5	0			0	0		0
5	179708282	snp	T	G	82	CANX	HIGH	stop_lost&NMD_transcript_variant	['G|non_coding_transcript_exon_variant&non_coding_transcript_variant|MODIFIER|CANX|ENSG00000127022|Transcript|ENST00000503126|processed_transcript|3/6||||128|||||||1|HGNC|HGNC:1473', 'G|synonymous_variant|LOW|CANX|ENSG00000127022|Transcript|ENST00000506654|protein_coding|3/5||||222|24|8|G|ggT/ggG|||1|HGNC|HGNC:1473', 'G|downstream_gene_variant|MODIFIER|CANX|ENSG00000127022|Transcript|ENST00000509…	0.0780346				0	1	0	0	0	0	0	0	0	0		0	0	0	0	0	0	0	0	0		0	0		0	0	0.19	0	0			0		0
1	20855017	snp	C	A	91	EIF4G3	HIGH	stop_gained	['A|stop_gained|HIGH|EIF4G3|ENSG00000075151|Transcript|ENST00000400422|protein_coding|24/35||||3915|3334|1112|G/*|Gga/Tga|||-1|HGNC|HGNC:3298', 'A|stop_gained|HIGH|EIF4G3|ENSG00000075151|Transcript|ENST00000634879|protein_coding|23/34||||3793|3793|1265|G/*|Gga/Tga|||-1|HGNC|HGNC:3298', 'A|stop_gained|HIGH|EIF4G3|ENSG00000075151|Transcript|ENST00000264211|protein_coding|20/31||||3421|3226|1076|G/*…	0.0780346				0	1	0	0	0	0	0	0	0	0		0		0	0	0	0	0	0	0	0	0	0		0	0.17	0	0	0	0		0				0
5	136160991	indel	C	CCT	76	SMAD5	HIGH	frameshift_variant	['CT|frameshift_variant|HIGH|SMAD5|ENSG00000113658|Transcript|ENST00000507637|protein_coding|1/3||||6-7|8-9|3|P/PX|ccc/ccCTc|||1|HGNC|HGNC:6771', 'CT|frameshift_variant|HIGH|SMAD5|ENSG00000113658|Transcript|ENST00000545620|protein_coding|3/7||||824-825|539-540|180|P/PX|ccc/ccCTc|||1|HGNC|HGNC:6771', 'CT|frameshift_variant|HIGH|SMAD5|ENSG00000113658|Transcript|ENST00000545279|protein_coding|4/8|||…	0.0780346		0.119658	0.127225	0	1	0	0	0	1	0	1	0	0	0	0	0	0	0		0	0		0	0	0	0		0	0	0.14		0			0	0	0
14	58351240	indel	A	AG	105	ARID4A	HIGH	frameshift_variant	['G|upstream_gene_variant|MODIFIER|ARID4A|ENSG00000032219|Transcript|ENST00000553355|processed_transcript|||||||||||56|1|HGNC|HGNC:9885', 'G|frameshift_variant|HIGH|ARID4A|ENSG00000032219|Transcript|ENST00000348476|protein_coding|16/23||||1826-1827|1572-1573|524-525|-/X|-/G|||1|HGNC|HGNC:9885', 'G|upstream_gene_variant|MODIFIER|ARID4A|ENSG00000032219|Transcript|ENST00000469635|retained_intron||||…	0.0781879				0	1	0	0	0	0	0	0	0	0		0	0	0	0	0	0	0	0	0	0	0	0	0	0	0	0		0		0		0.18	0	0	0
10	102159541	indel	C	CA	65	NOLC1	HIGH	frameshift_variant	['A|frameshift_variant|HIGH|NOLC1|ENSG00000166197|Transcript|ENST00000605788|protein_coding|7/13||||1067-1068|832-833|278|Q/QX|caa/cAaa|||1|HGNC|HGNC:15608', 'A|frameshift_variant|HIGH|NOLC1|ENSG00000166197|Transcript|ENST00000370007|protein_coding|7/13||||858-859|859-860|287|Q/QX|caa/cAaa|||1|HGNC|HGNC:15608', 'A|frameshift_variant|HIGH|NOLC1|ENSG00000166197|Transcript|ENST00000476468|protein_co…	0.0816559	0.211339			3	0	0	1	0	0	0	0	0	0		0			0			0	0	0	0.07	0	0.09		0.26	0	0	0	0			0	0		0
9	125302539	snp	C	T	66	GAPVD1	HIGH	stop_gained	['T|downstream_gene_variant|MODIFIER|GAPVD1|ENSG00000165219|Transcript|ENST00000461379|protein_coding|||||||||||391|1|HGNC|HGNC:23375', 'T|stop_gained|HIGH|GAPVD1|ENSG00000165219|Transcript|ENST00000436712|protein_coding|1/16||||233|235|79|Q/*|Caa/Taa|||1|HGNC|HGNC:23375', 'T|stop_gained|HIGH|GAPVD1|ENSG00000165219|Transcript|ENST00000394084|protein_coding|5/8||||1071|742|248|Q/*|Caa/Taa|||1|HGNC…	0.0828951	0.469135		0.0602392	3	0	1	1	0	0	3	0	0			1			0			0.4		0		0.1	0		0	0	0					0	0	0
20	48953688	snp	G	T	72	ARFGEF2	HIGH	stop_gained	['T|stop_gained|HIGH|ARFGEF2|ENSG00000124198|Transcript|ENST00000371917|protein_coding|6/39||||736|736|246|E/*|Gaa/Taa|||1|HGNC|HGNC:15853']	0.0834534			0.248121	1	2	0	0	0	0	1	0	0	0.13	0	0		0	0	0		0	0	0		0	0		0	0			0.13	0		0	0.33	0		0
8	60781364	indel	C	CCTCAAACA	77	CHD7	HIGH	frameshift_variant	['A|intron_variant|MODIFIER|CHD7|ENSG00000171316|Transcript|ENST00000524602|protein_coding||2/4||||||||||1|HGNC|HGNC:20626', 'CTCAAACA|intron_variant|MODIFIER|CHD7|ENSG00000171316|Transcript|ENST00000524602|protein_coding||2/4||||||||||1|HGNC|HGNC:20626', 'A|frameshift_variant|HIGH|CHD7|ENSG00000171316|Transcript|ENST00000525508|protein_coding|2/12||||2030-2031|2030-2031|677|P/PX|ccc/ccAc|||1|HGN…	0.0850335				0	1	0	0	0	0	0	0	0	0	0	0	0	0	0	0	0	0	0	0	0	0	0	0	0	0	0	0	0	0		0	0.19	0		0
17	74962313	snp	C	T	102	HID1	HIGH	stop_gained&NMD_transcript_variant	['T|missense_variant|MODERATE|HID1|ENSG00000167861|Transcript|ENST00000530857|protein_coding|3/7||||268|208|70|D/N|Gac/Aac|||-1|HGNC|HGNC:15736', 'T|upstream_gene_variant|MODIFIER|HID1|ENSG00000167861|Transcript|ENST00000318565|protein_coding|||||||||||2218|-1|HGNC|HGNC:15736', 'T|downstream_gene_variant|MODIFIER|HID1|ENSG00000167861|Transcript|ENST00000581676|protein_coding|||||||||||660|-1|HGNC…	0.0850335				0	1	0	0	0	0	0	0	0	0	0	0	0	0	0	0	0	0	0	0	0	0	0	0	0	0	0	0	0	0.19		0	0	0		0
2	238329309	indel	G	GTC	105	TRAF3IP1	HIGH	frameshift_variant	['TC|3_prime_UTR_variant&NMD_transcript_variant|MODIFIER|TRAF3IP1|ENSG00000204104|Transcript|ENST00000409739|nonsense_mediated_decay|5/5||||1037-1038|||||||1|HGNC|HGNC:17861', 'TC|frameshift_variant|HIGH|TRAF3IP1|ENSG00000204104|Transcript|ENST00000391993|protein_coding|5/15||||1104-1105|882-883|294-295|-/X|-/TC|||1|HGNC|HGNC:17861', 'TC|frameshift_variant|HIGH|TRAF3IP1|ENSG00000204104|Transcript…	0.0850335	0.192773	0.223436		0	1	0	1	1	0	0	0	0	0	0	0	0	0	0	0	0	0	0	0	0	0	0	0	0	0	0	0	0	0		0	0.21	0		0
2	238329310	indel	AAG	A	105	TRAF3IP1	HIGH	frameshift_variant	['-|3_prime_UTR_variant&NMD_transcript_variant|MODIFIER|TRAF3IP1|ENSG00000204104|Transcript|ENST00000409739|nonsense_mediated_decay|5/5||||1039-1040|||||||1|HGNC|HGNC:17861', '-|frameshift_variant|HIGH|TRAF3IP1|ENSG00000204104|Transcript|ENST00000373327|protein_coding|5/17||||1106-1107|884-885|295|K/X|aAG/a|||1|HGNC|HGNC:17861', '-|frameshift_variant|HIGH|TRAF3IP1|ENSG00000204104|Transcript|ENST0…	0.0850335	0.192773	0.223436		0	1	0	1	1	0	0	0	0	0	0	0	0	0	0	0	0	0	0	0	0	0	0	0	0	0	0	0	0	0		0	0.18	0		0
19	4053987	snp	T	A	93	ZBTB7A	HIGH	stop_gained	['A|stop_gained|HIGH|ZBTB7A|ENSG00000178951|Transcript|ENST00000601588|protein_coding|2/3||||1564|1246|416|K/*|Aag/Tag|||-1|HGNC|HGNC:18078', 'A|stop_gained|HIGH|ZBTB7A|ENSG00000178951|Transcript|ENST00000322357|protein_coding|2/3||||1525|1246|416|K/*|Aag/Tag|||-1|HGNC|HGNC:18078']	0.0856971				3	0	0	0	0	0	0	0	0	0		0		0	0	0	0	0.03	0.3	0		0	0		0.13	0	0	0	0	0		0	0	0		0
4	77055329	snp	T	A	107	CCNI	HIGH	stop_gained	['A|downstream_gene_variant|MODIFIER|CCNI|ENSG00000118816|Transcript|ENST00000505609|protein_coding|||||||||||715|-1|HGNC|HGNC:1595', 'A|downstream_gene_variant|MODIFIER|CCNI|ENSG00000118816|Transcript|ENST00000513774|protein_coding|||||||||||3181|-1|HGNC|HGNC:1595', 'A|3_prime_UTR_variant&NMD_transcript_variant|MODIFIER|CCNI|ENSG00000118816|Transcript|ENST00000511943|nonsense_mediated_decay|4/4|…	0.0859287	0.164557			0	1	0	1	0	0	0	0	0	0		0	0	0	0	0		0	0	0	0	0	0	0	0	0	0	0	0			0	0.07	0		0
20	63993417	snp	G	T	98	PRPF6	HIGH	stop_gained	['T|intron_variant|MODIFIER|ZNF512B|ENSG00000196700|Transcript|ENST00000217130|protein_coding||1/16||||||||||-1|HGNC|HGNC:29212', 'T|stop_gained|HIGH|PRPF6|ENSG00000101161|Transcript|ENST00000266079|protein_coding|4/21||||481|370|124|E/*|Gag/Tag|||1|HGNC|HGNC:15860', 'T|intron_variant|MODIFIER|ZNF512B|ENSG00000196700|Transcript|ENST00000450537|protein_coding||1/16||||||||||-1|HGNC|HGNC:29212']	0.0859287				0	1	0	0	0	0	0	0	0	0	0	0	0	0	0	0		0	0	0	0	0	0		0	0	0	0	0			0	0.29	0		0
2	108763364	indel	CTG	C	102	RANBP2	HIGH	frameshift_variant	['-|frameshift_variant|HIGH|RANBP2|ENSG00000153201|Transcript|ENST00000283195|protein_coding|20/29||||2952-2953|2826-2827|942-943|PA/PX|ccTGca/ccca|||1|HGNC|HGNC:9848']	0.0859287				0	1	0	0	0	0	0	0	0	0		0	0	0	0	0	0	0	0	0	0	0	0		0	0	0.13	0	0			0	0	0		0
2	54643019	snp	C	T	90	SPTBN1	HIGH	stop_gained	['T|stop_gained|HIGH|SPTBN1|ENSG00000115306|Transcript|ENST00000615901|protein_coding|19/38||||4144|3895|1299|Q/*|Cag/Tag|||1|HGNC|HGNC:11275', 'T|stop_gained|HIGH|SPTBN1|ENSG00000115306|Transcript|ENST00000356805|protein_coding|19/36||||4176|3895|1299|Q/*|Cag/Tag|||1|HGNC|HGNC:11275', 'T|stop_gained|HIGH|SPTBN1|ENSG00000115306|Transcript|ENST00000333896|protein_coding|18/31||||4241|3856|1286|Q/*…	0.0859287				0	1	0	0	0	0	0	0	0	0		0	0	0	0	0	0	0	0	0	0	0	0		0	0	0		0	0		0	0.1	0		0
8	122951679	snp	G	T	71	ZHX2	HIGH	stop_gained	['T|stop_gained|HIGH|ZHX2|ENSG00000178764|Transcript|ENST00000534247|protein_coding|2/2||||543|169|57|E/*|Gaa/Taa|||1|HGNC|HGNC:18513', 'T|stop_gained|HIGH|ZHX2|ENSG00000178764|Transcript|ENST00000314393|protein_coding|3/4||||1004|169|57|E/*|Gaa/Taa|||1|HGNC|HGNC:18513']	0.0859287				0	1	0	0	0	0	0	0	0	0	0	0	0	0	0	0		0	0	0	0	0	0		0	0	0	0	0			0	0.09	0
9	137728518	indel	AAT	A	63	EHMT1	HIGH	frameshift_variant	['-|frameshift_variant|HIGH|EHMT1|ENSG00000181090|Transcript|ENST00000462484|protein_coding|4/16||||850-851|813-814|271-272|KS/NX|aaATca/aaca|||1|HGNC|HGNC:24650', '-|frameshift_variant|HIGH|EHMT1|ENSG00000181090|Transcript|ENST00000460843|protein_coding|4/27||||879-880|813-814|271-272|KS/NX|aaATca/aaca|||1|HGNC|HGNC:24650', '-|frameshift_variant|HIGH|EHMT1|ENSG00000181090|Transcript|ENST00000626…	0.0864775		0.171391	0.5	2	0	0	0	0	1	2	1	0.33	0						0		0	0.67			0	0			0	0	0	0	0		0	0			0
12	49039551	snp	C	A	61	KMT2D	HIGH	stop_gained	['A|downstream_gene_variant|MODIFIER|KMT2D|ENSG00000167548|Transcript|ENST00000550356|retained_intron|||||||||||3527|-1|HGNC|HGNC:7133', 'A|upstream_gene_variant|MODIFIER|KMT2D|ENSG00000167548|Transcript|ENST00000549743|processed_transcript|||||||||||2255|-1|HGNC|HGNC:7133', 'A|upstream_gene_variant|MODIFIER|KMT2D|ENSG00000167548|Transcript|ENST00000549799|processed_transcript|||||||||||252|-1|HG…	0.0864775				2	0	0	0	0	0	0	0						0.03	0	0		0	0			0.27			0	0	0	0	0			0	0	0
17	15636235	snp	A	G	51	TRIM16	HIGH	start_lost	['G|missense_variant|MODERATE|TRIM16|ENSG00000221926|Transcript|ENST00000578237|protein_coding|8/11||||1506|650|217|M/T|aTg/aCg|||-1|HGNC|HGNC:17241', 'G|upstream_gene_variant|MODIFIER|TRIM16|ENSG00000221926|Transcript|ENST00000577446|protein_coding|||||||||||92|-1|HGNC|HGNC:17241', 'G|non_coding_transcript_exon_variant&non_coding_transcript_variant|MODIFIER|TRIM16|ENSG00000221926|Transcript|ENST…	0.0864775				2	0	0	0	0	0	0	0	0	0								0.38	0			0	0		0.07	0	0	0	0			0	0	0
11	130121749	snp	G	T	96	APLP2	HIGH	stop_gained	['T|downstream_gene_variant|MODIFIER|APLP2|ENSG00000084234|Transcript|ENST00000533713|protein_coding|||||||||||926|1|HGNC|HGNC:598', 'T|stop_gained|HIGH|APLP2|ENSG00000084234|Transcript|ENST00000528499|protein_coding|5/16||||736|652|218|E/*|Gag/Tag|||1|HGNC|HGNC:598', 'T|non_coding_transcript_exon_variant&non_coding_transcript_variant|MODIFIER|APLP2|ENSG00000084234|Transcript|ENST00000534001|proc…	0.0871157				0	1	0	0	0	0	0	0	0			0		0	0	0	0	0	0	0		0	0	0	0	0	0		0			0	0.18	0		0
14	58351271	snp	C	T	95	ARID4A	HIGH	stop_gained	['T|upstream_gene_variant|MODIFIER|ARID4A|ENSG00000032219|Transcript|ENST00000553355|processed_transcript|||||||||||26|1|HGNC|HGNC:9885', 'T|stop_gained|HIGH|ARID4A|ENSG00000032219|Transcript|ENST00000348476|protein_coding|16/23||||1857|1603|535|Q/*|Cag/Tag|||1|HGNC|HGNC:9885', 'T|upstream_gene_variant|MODIFIER|ARID4A|ENSG00000032219|Transcript|ENST00000469635|retained_intron|||||||||||2183|1|HGN…	0.0871157				0	1	0	0	0	0	0	0		0		0	0	0	0		0	0	0	0	0	0		0	0	0	0		0				0.4	0	0	0
3	128262192	snp	G	T	77	EEFSEC	HIGH	stop_gained	['T|stop_gained|HIGH|EEFSEC|ENSG00000132394|Transcript|ENST00000254730|protein_coding|3/7||||643|589|197|E/*|Gaa/Taa|||1|HGNC|HGNC:24614', 'T|intron_variant&non_coding_transcript_variant|MODIFIER|EEFSEC|ENSG00000132394|Transcript|ENST00000484438|processed_transcript||2/2||||||||||1|HGNC|HGNC:24614', 'T|stop_gained|HIGH|EEFSEC|ENSG00000132394|Transcript|ENST00000483457|protein_coding|3/5||||596|58…	0.0871157				0	1	0	0	0	0	0	0	0	0	0	0	0		0	0		0		0	0	0	0		0	0	0	0	0				0	0.5
11	95783191	snp	C	A	95	FAM76B	HIGH	stop_gained	['A|downstream_gene_variant|MODIFIER|FAM76B|ENSG00000077458|Transcript|ENST00000538047|processed_transcript|||||||||||2992|-1|HGNC|HGNC:28492', 'A|upstream_gene_variant|MODIFIER|FAM76B|ENSG00000077458|Transcript|ENST00000541418|retained_intron|||||||||||3987|-1|HGNC|HGNC:28492', 'A|missense_variant|MODERATE|FAM76B|ENSG00000077458|Transcript|ENST00000536839|protein_coding|5/10||||520|437|146|R/M|a…	0.0871157				0	1	0	0	0	0	0	0	0	0		0		0	0	0		0	0	0	0	0		0	0	0	0		0			0	0	0.17		0
11	118473474	indel	C	CAG	85	KMT2A	HIGH	frameshift_variant	['AG|frameshift_variant|HIGH|KMT2A|ENSG00000118058|Transcript|ENST00000531904|protein_coding|4/10||||2417-2418|2414-2415|805|P/PX|ccc/ccAGc|||1|HGNC|HGNC:7132', 'AG|frameshift_variant|HIGH|KMT2A|ENSG00000118058|Transcript|ENST00000389506|protein_coding|3/36||||2315-2316|2315-2316|772|P/PX|ccc/ccAGc|||1|HGNC|HGNC:7132', 'AG|frameshift_variant|HIGH|KMT2A|ENSG00000118058|Transcript|ENST00000534358|p…	0.0871157				0	1	0	0	0	0	0	0	0	0		0	0	0	0		0	0	0	0		0	0		0	0	0		0			0	0.29	0		0
11	118473468	indel	TCA	T	86	KMT2A	HIGH	frameshift_variant	['-|frameshift_variant|HIGH|KMT2A|ENSG00000118058|Transcript|ENST00000389506|protein_coding|3/36||||2310-2311|2310-2311|770-771|LT/LX|ctCAcc/ctcc|||1|HGNC|HGNC:7132', '-|frameshift_variant|HIGH|KMT2A|ENSG00000118058|Transcript|ENST00000531904|protein_coding|4/10||||2412-2413|2409-2410|803-804|LT/LX|ctCAcc/ctcc|||1|HGNC|HGNC:7132', '-|intron_variant|MODIFIER|KMT2A|ENSG00000118058|Transcript|ENST00…	0.0871157				0	1	0	0	0	0	0	0	0	0		0	0	0	0		0	0	0	0		0	0		0	0	0		0			0	0.4	0		0
1	39334543	indel	T	TCA	70	MACF1	HIGH	frameshift_variant	['CA|downstream_gene_variant|MODIFIER|MACF1|ENSG00000127603|Transcript|ENST00000528611|processed_transcript|||||||||||3299|1|HGNC|HGNC:13664', 'CA|frameshift_variant|HIGH|MACF1|ENSG00000127603|Transcript|ENST00000567887|protein_coding|37/101||||8223-8224|8066-8067|2689|F/FX|ttc/ttCAc|||1|HGNC|HGNC:13664', 'CA|intron_variant|MODIFIER|MACF1|ENSG00000127603|Transcript|ENST00000361689|protein_coding|…	0.0871157				0	1	0	0	0	0	0	0	0	0		0		0	0		0	0	0	0	0	0	0		0	0	0	0	0				0.1	0		0
9	129014893	snp	T	A	61	SH3GLB2	HIGH	stop_lost&NMD_transcript_variant	['A|upstream_gene_variant|MODIFIER|SH3GLB2|ENSG00000148341|Transcript|ENST00000477165|retained_intron|||||||||||435|-1|HGNC|HGNC:10834', 'A|3_prime_UTR_variant&NMD_transcript_variant|MODIFIER|SH3GLB2|ENSG00000148341|Transcript|ENST00000425236|nonsense_mediated_decay|3/5||||254|||||||-1|HGNC|HGNC:10834', 'A|stop_lost&NMD_transcript_variant|HIGH|SH3GLB2|ENSG00000148341|Transcript|ENST00000455407|no…	0.0871157				0	1	0	0	0	0	0	0	0	0		0		0	0	0	0	0	0	0		0	0		0	0	0.18	0	0			0	0
10	7965719	snp	A	T	72	TAF3	HIGH	stop_gained	['G|missense_variant|MODERATE|TAF3|ENSG00000165632|Transcript|ENST00000344293|protein_coding|3/7||||2415|2209|737|K/E|Aag/Gag|||1|HGNC|HGNC:17303', 'T|stop_gained|HIGH|TAF3|ENSG00000165632|Transcript|ENST00000344293|protein_coding|3/7||||2415|2209|737|K/*|Aag/Tag|||1|HGNC|HGNC:17303']	0.0871157				0	1	0	0	0	0	0	0	0	0	0		0		0	0	0	0	0	0	0			0	0	0	0			0	0	0	0.13
14	59746219	indel	T	TGG	85	RTN1	HIGH	frameshift_variant	['GG|frameshift_variant|HIGH|RTN1|ENSG00000139970|Transcript|ENST00000267484|protein_coding|2/9||||839-840|503-504|168|I/IX|ata/atCCa|||-1|HGNC|HGNC:10467', 'GG|frameshift_variant|HIGH|RTN1|ENSG00000139970|Transcript|ENST00000611068|protein_coding|3/10||||402-403|281-282|94|I/IX|ata/atCCa|||-1|HGNC|HGNC:10467']	0.087304	0.331104	0.405025	0.396911	2	3	5	4	2	1	1	1	0	0		0		0	0	0.08	0	0	0.06	0		0	0		0	0.1	0	0.15	0.1	0		0	0	0		0.14
14	59746220	indel	ATT	A	85	RTN1	HIGH	frameshift_variant	['-|frameshift_variant|HIGH|RTN1|ENSG00000139970|Transcript|ENST00000611068|protein_coding|3/10||||400-401|279-280|93-94|GI/GX|ggAAta/ggta|||-1|HGNC|HGNC:10467', '-|frameshift_variant|HIGH|RTN1|ENSG00000139970|Transcript|ENST00000267484|protein_coding|2/9||||837-838|501-502|167-168|GI/GX|ggAAta/ggta|||-1|HGNC|HGNC:10467']	0.0874294	0.331122	0.405025	0.396911	2	3	5	4	2	1	1	1	0	0		0		0	0	0.08	0	0	0.06	0		0	0		0	0.1	0	0.15	0.09	0		0	0	0		0.13
7	117718054	indel	TG	T	85	CTTNBP2	HIGH	frameshift_variant	['-|downstream_gene_variant|MODIFIER|CFTR|ENSG00000001626|Transcript|ENST00000600166|protein_coding|||||||||||2107|1|HGNC|HGNC:1884', '-|downstream_gene_variant|MODIFIER|CFTR|ENSG00000001626|Transcript|ENST00000621535|retained_intron|||||||||||2154|1|HGNC|HGNC:1884', '-|downstream_gene_variant|MODIFIER|CFTR|ENSG00000001626|Transcript|ENST00000610149|processed_transcript|||||||||||2228|1|HGNC|HGNC…	0.0881161	0.0116865	0.0856971	0.3575	3	0	1	6	3	0	1	0	0	0		0	0.33	1	0			0	0			0.14			0	0	0		0			0	0	0		0
7	117718057	indel	T	TG	85	CTTNBP2	HIGH	frameshift_variant	['G|downstream_gene_variant|MODIFIER|CFTR|ENSG00000001626|Transcript|ENST00000608965|processed_transcript|||||||||||2184|1|HGNC|HGNC:1884', 'G|frameshift_variant|HIGH|CTTNBP2|ENSG00000077063|Transcript|ENST00000160373|protein_coding|22/23||||4798-4799|4706-4707|1569|S/SX|tca/tcCa|||-1|HGNC|HGNC:15679', 'G|frameshift_variant|HIGH|CTTNBP2|ENSG00000077063|Transcript|ENST00000446636|protein_coding|20…	0.0881161	0.0116865	0.0856971	0.3575	3	0	1	6	3	0	1	0	0	0		0	0.33	1	0			0	0			0.14			0	0	0		0			0	0	0		0
3	132689206	indel	T	TG	73	NPHP3	HIGH	frameshift_variant	['G|upstream_gene_variant|MODIFIER|NPHP3-ACAD11|ENSG00000274810|Transcript|ENST00000632629|protein_coding|||||||||||4436|-1|HGNC|HGNC:48351', 'G|upstream_gene_variant|MODIFIER|NPHP3|ENSG00000113971|Transcript|ENST00000493732|retained_intron|||||||||||4383|-1|HGNC|HGNC:7907', 'G|3_prime_UTR_variant&NMD_transcript_variant|MODIFIER|NPHP3-ACAD11|ENSG00000274810|Transcript|ENST00000471702|nonsense_med…	0.0881161	0.133629	0.17236	0.277576	3	0	0	1	2	0	3	1	0	0		0			0	0.67		0	0.23			0.19	0		0	0	0		0			0	0	0		0
3	132689209	indel	AC	A	73	NPHP3	HIGH	frameshift_variant	['-|3_prime_UTR_variant&NMD_transcript_variant|MODIFIER|NPHP3|ENSG00000113971|Transcript|ENST00000465756|nonsense_mediated_decay|18/25||||2321|||||||-1|HGNC|HGNC:7907', '-|upstream_gene_variant|MODIFIER|NPHP3|ENSG00000113971|Transcript|ENST00000512094|protein_coding|||||||||||4525|-1|HGNC|HGNC:7907', '-|downstream_gene_variant|MODIFIER|NPHP3|ENSG00000113971|Transcript|ENST00000515289|retained_int…	0.0881161	0.133629	0.172779	0.277576	3	0	0	1	2	0	3	1	0	0		0			0	0.67		0	0.23			0.19	0		0	0	0		0			0	0	0		0
17	50750578	snp	G	C	104	LUC7L3	HIGH	stop_gained	['C|missense_variant|MODERATE|LUC7L3|ENSG00000108848|Transcript|ENST00000505658|protein_coding|10/10||||1405|1216|406|E/Q|Gaa/Caa|||1|HGNC|HGNC:24309', 'T|stop_gained|HIGH|LUC7L3|ENSG00000108848|Transcript|ENST00000505658|protein_coding|10/10||||1405|1216|406|E/*|Gaa/Taa|||1|HGNC|HGNC:24309', 'C|missense_variant|MODERATE|LUC7L3|ENSG00000108848|Transcript|ENST00000393227|protein_coding|10/11||||13…	0.0887472		0.261408		3	0	0	0	1	0	0	0	0	0		0.09	0	0.02	0	0	0.19	0	0	0		0	0	0	0	0	0	0	0	0	0	0	0	0		0
10	27033329	indel	G	GT	83	ANKRD26	HIGH	frameshift_variant	['T|frameshift_variant|HIGH|ANKRD26|ENSG00000107890|Transcript|ENST00000436985|protein_coding|25/34||||3922-3923|3750-3751|1250-1251|-/X|-/A|||-1|HGNC|HGNC:29186', 'T|downstream_gene_variant|MODIFIER|ANKRD26|ENSG00000107890|Transcript|ENST00000490015|processed_transcript|||||||||||4666|-1|HGNC|HGNC:29186', 'T|frameshift_variant|HIGH|ANKRD26|ENSG00000107890|Transcript|ENST00000376087|protein_codin…	0.0887649	0.212702			0	1	1	0	0	0	0	0	0	0		0		0	0		0	0		0		0	0		0	0	0		0				0.64	0		0
2	159350033	snp	G	C	73	BAZ2B	HIGH	stop_gained	['C|upstream_gene_variant|MODIFIER|BAZ2B|ENSG00000123636|Transcript|ENST00000474437|processed_transcript|||||||||||2418|-1|HGNC|HGNC:963', 'C|stop_gained|HIGH|BAZ2B|ENSG00000123636|Transcript|ENST00000392782|protein_coding|27/36||||4803|4430|1477|S/*|tCa/tGa|||-1|HGNC|HGNC:963', 'C|stop_gained|HIGH|BAZ2B|ENSG00000123636|Transcript|ENST00000392783|protein_coding|28/37||||5034|4538|1513|S/*|tCa/tGa…	0.0887649			0.247062	0	1	0	0	0	0	1	0	0	0		0		0	0			0	0	0		0	0		0	0	0		0			0	0.3			0
3	33584781	indel	G	GACCA	74	CLASP2	HIGH	frameshift_variant	['ACCA|frameshift_variant|HIGH|CLASP2|ENSG00000163539|Transcript|ENST00000468888|protein_coding|22/39||||2257-2258|2210-2211|737|S/SGX|agc/agTGGTc|||-1|HGNC|HGNC:17078', 'ACCA|frameshift_variant|HIGH|CLASP2|ENSG00000163539|Transcript|ENST00000461133|protein_coding|16/33||||1624-1625|1508-1509|503|S/SGX|agc/agTGGTc|||-1|HGNC|HGNC:17078', 'ACCA|frameshift_variant|HIGH|CLASP2|ENSG00000163539|Transcr…	0.0887649				0	1	0	0	0	0	0	0	0	0		0		0	0			0	0	0		0	0		0	0		0.27	0			0		0
3	33584774	indel	CCTCT	C	77	CLASP2	HIGH	frameshift_variant	['-|frameshift_variant|HIGH|CLASP2|ENSG00000163539|Transcript|ENST00000468888|protein_coding|22/39||||2261-2264|2214-2217|738-739|RE/X|agAGAG/ag|||-1|HGNC|HGNC:17078', '-|frameshift_variant|HIGH|CLASP2|ENSG00000163539|Transcript|ENST00000461133|protein_coding|16/33||||1628-1631|1512-1515|504-505|RE/X|agAGAG/ag|||-1|HGNC|HGNC:17078', '-|frameshift_variant|HIGH|CLASP2|ENSG00000163539|Transcript|ENS…	0.0887649				0	1	0	0	0	0	0	0	0	0		0		0	0			0	0	0		0	0		0	0		0.27	0			0		0
1	225507995	indel	TTC	T	67	ENAH	HIGH	frameshift_variant	['-|frameshift_variant|HIGH|ENAH|ENSG00000154380|Transcript|ENST00000635051|protein_coding|12/15||||2197-2198|2188-2189|730|E/X|GAa/a|||-1|HGNC|HGNC:18271', '-|non_coding_transcript_exon_variant&non_coding_transcript_variant|MODIFIER|ENAH|ENSG00000154380|Transcript|ENST00000483952|processed_transcript|2/5||||216-217|||||||-1|HGNC|HGNC:18271', '-|non_coding_transcript_exon_variant&non_coding_trans…	0.0887649				0	1	0	0	0	0	0	0	0	0		0	0		0	0		0	0	0		0	0			0.18	0		0			0		0		0
1	225507998	indel	C	CAA	68	ENAH	HIGH	frameshift_variant	['AA|frameshift_variant|HIGH|ENAH|ENSG00000154380|Transcript|ENST00000635051|protein_coding|12/15||||2195-2196|2186-2187|729|W/CX|tgg/tgTTg|||-1|HGNC|HGNC:18271', 'AA|non_coding_transcript_exon_variant&non_coding_transcript_variant|MODIFIER|ENAH|ENSG00000154380|Transcript|ENST00000358675|retained_intron|5/9||||1074-1075|||||||-1|HGNC|HGNC:18271', 'AA|non_coding_transcript_exon_variant&non_coding_…	0.0887649				0	1	0	0	0	0	0	0	0	0		0	0		0	0		0	0	0		0	0			0.25	0		0			0		0		0
14	31205888	snp	G	A	69	HECTD1	HIGH	stop_gained	['A|stop_gained|HIGH|HECTD1|ENSG00000092148|Transcript|ENST00000611816|protein_coding|2/45||||372|49|17|Q/*|Cag/Tag|||-1|HGNC|HGNC:20157', 'A|non_coding_transcript_exon_variant&non_coding_transcript_variant|MODIFIER|HECTD1|ENSG00000092148|Transcript|ENST00000556474|processed_transcript|2/3||||389|||||||-1|HGNC|HGNC:20157', 'A|stop_gained|HIGH|HECTD1|ENSG00000092148|Transcript|ENST00000553700|prot…	0.0887649				0	1	0	0	0	0	0	0	0	0	0	0			0			0		0	0	0	0		0	0	0		0			0	0.5
11	119132982	indel	CAT	C	80	HINFP	HIGH	frameshift_variant	['-|downstream_gene_variant|MODIFIER|HINFP|ENSG00000172273|Transcript|ENST00000527354|processed_transcript|||||||||||986|1|HGNC|HGNC:17850', '-|downstream_gene_variant|MODIFIER|HINFP|ENSG00000172273|Transcript|ENST00000529988|protein_coding|||||||||||2140|1|HGNC|HGNC:17850', '-|non_coding_transcript_exon_variant&non_coding_transcript_variant|MODIFIER|HINFP|ENSG00000172273|Transcript|ENST000005298…	0.0887649				0	1	0	0	0	0	0	0	0	0		0		0	0	0	0	0		0		0	0			0	0		0	0.22		0
11	119132985	indel	T	TCA	81	HINFP	HIGH	frameshift_variant	['CA|downstream_gene_variant|MODIFIER|HINFP|ENSG00000172273|Transcript|ENST00000527354|processed_transcript|||||||||||988|1|HGNC|HGNC:17850', 'CA|downstream_gene_variant|MODIFIER|HINFP|ENSG00000172273|Transcript|ENST00000529988|protein_coding|||||||||||2142|1|HGNC|HGNC:17850', 'CA|non_coding_transcript_exon_variant&non_coding_transcript_variant|MODIFIER|HINFP|ENSG00000172273|Transcript|ENST000005…	0.0887649				0	1	0	0	0	0	0	0	0	0		0		0	0	0	0	0		0		0	0			0	0		0	0.29		0
11	119132987	snp	C	A	82	HINFP	HIGH	stop_gained	['A|downstream_gene_variant|MODIFIER|HINFP|ENSG00000172273|Transcript|ENST00000527354|processed_transcript|||||||||||990|1|HGNC|HGNC:17850', 'A|downstream_gene_variant|MODIFIER|HINFP|ENSG00000172273|Transcript|ENST00000529988|protein_coding|||||||||||2144|1|HGNC|HGNC:17850', 'A|non_coding_transcript_exon_variant&non_coding_transcript_variant|MODIFIER|HINFP|ENSG00000172273|Transcript|ENST000005328…	0.0887649				0	1	0	0	0	0	0	0	0	0		0		0	0	0	0	0		0		0	0			0	0		0	0.29		0
15	90441663	indel	AAT	A	49	IQGAP1	HIGH	frameshift_variant	['-|frameshift_variant&NMD_transcript_variant|HIGH|IQGAP1|ENSG00000140575|Transcript|ENST00000633485|nonsense_mediated_decay|8/39||||903-904|808-809|270|M/X|ATg/g|||1|HGNC|HGNC:6110', '-|downstream_gene_variant|MODIFIER|IQGAP1|ENSG00000140575|Transcript|ENST00000560418|protein_coding|||||||||||1136|1|HGNC|HGNC:6110', '-|frameshift_variant|HIGH|IQGAP1|ENSG00000140575|Transcript|ENST00000268182|pro…	0.0887649				0	1	0	0	0	0	0	0	0	0		0			0		0	0	0	0		0	0		0	0			0			0	0.3	0
5	16673835	snp	G	T	40	MYO10	HIGH	stop_gained	['T|stop_gained|HIGH|MYO10|ENSG00000145555|Transcript|ENST00000513610|protein_coding|36/41||||5474|5019|1673|Y/*|taC/taA|||-1|HGNC|HGNC:7593', 'T|stop_gained|HIGH|MYO10|ENSG00000145555|Transcript|ENST00000274203|protein_coding|36/41||||5520|5052|1684|Y/*|taC/taA|||-1|HGNC|HGNC:7593', 'T|stop_gained|HIGH|MYO10|ENSG00000145555|Transcript|ENST00000505695|protein_coding|18/23||||3515|3036|1012|Y/*|ta…	0.0887649				0	1	0	0	0	0	0	0	0	0		0		0	0	0		0	0			0	0		0	0		0	0				0.29	0
3	25778675	snp	C	A	71	NGLY1	HIGH	stop_gained&NMD_transcript_variant	['A|stop_gained|HIGH|NGLY1|ENSG00000151092|Transcript|ENST00000417874|protein_coding|2/12||||193|19|7|E/*|Gaa/Taa|||-1|HGNC|HGNC:17646', 'A|non_coding_transcript_exon_variant&non_coding_transcript_variant|MODIFIER|NGLY1|ENSG00000151092|Transcript|ENST00000474611|processed_transcript|2/3||||237|||||||-1|HGNC|HGNC:17646', 'A|5_prime_UTR_variant|MODIFIER|NGLY1|ENSG00000151092|Transcript|ENST00000427…	0.0887649				0	1	0	0	0	0	0	0	0	0		0		0	0			0	0	0		0	0		0	0	0		0.17			0		0		0
4	39308960	snp	T	C	75	RFC1	HIGH	stop_gained	['C|non_coding_transcript_exon_variant&non_coding_transcript_variant|MODIFIER|RFC1|ENSG00000035928|Transcript|ENST00000502706|processed_transcript|3/5||||199|||||||-1|HGNC|HGNC:9969', 'A|non_coding_transcript_exon_variant&non_coding_transcript_variant|MODIFIER|RFC1|ENSG00000035928|Transcript|ENST00000502706|processed_transcript|3/5||||199|||||||-1|HGNC|HGNC:9969', 'C|downstream_gene_variant|MODIF…	0.0887649				0	1	0	0	0	0	0	0	0	0		0			0	0	0	0	0	0		0	0			0	0	0	0.15				0
2	74427241	indel	TCA	T	42	RTKN	HIGH	frameshift_variant	['-|non_coding_transcript_exon_variant&non_coding_transcript_variant|MODIFIER|RTKN|ENSG00000114993|Transcript|ENST00000492013|retained_intron|2/3||||610-611|||||||-1|HGNC|HGNC:10466', '-|frameshift_variant|HIGH|RTKN|ENSG00000114993|Transcript|ENST00000233330|protein_coding|11/12||||1454-1455|1136-1137|379|M/X|aTG/a|||-1|HGNC|HGNC:10466', '-|downstream_gene_variant|MODIFIER|WDR54|ENSG00000005448|T…	0.0887649				0	1	0	0	0	0	0	0		0		0	0	0	0	0	0	0		0		0			0	0	0	0.16	0			0
11	93741448	snp	C	A	68	TAF1D	HIGH	stop_gained	['A|upstream_gene_variant|MODIFIER|C11orf54|ENSG00000182919|Transcript|ENST00000531516|processed_transcript|||||||||||148|1|HGNC|HGNC:30204', 'A|upstream_gene_variant|MODIFIER|TAF1D|ENSG00000166012|Transcript|ENST00000528734|retained_intron|||||||||||4481|-1|HGNC|HGNC:28759', 'A|upstream_gene_variant|MODIFIER|C11orf54|ENSG00000182919|Transcript|ENST00000528288|protein_coding|||||||||||143|1|HGNC|…	0.0887649	0.14053	0.109177		0	1	2	0	0	1	0	0	0	0		0			0	0		0	0	0		0	0		0	0	0.21		0			0		0
22	40246076	snp	A	C	104	TNRC6B	HIGH	stop_gained	['C|missense_variant|MODERATE|TNRC6B|ENSG00000100354|Transcript|ENST00000454349|protein_coding|2/23||||278|67|23|K/Q|Aaa/Caa|||1|HGNC|HGNC:29190', 'T|stop_gained|HIGH|TNRC6B|ENSG00000100354|Transcript|ENST00000454349|protein_coding|2/23||||278|67|23|K/*|Aaa/Taa|||1|HGNC|HGNC:29190', 'C|missense_variant|MODERATE|TNRC6B|ENSG00000100354|Transcript|ENST00000402203|protein_coding|5/24||||410|175|59|K/…	0.0910169	0.5	0.223436	0.263545	3	0	1	1	1	0	1	0	0	0	0	0	0	0.04	0	0	0	0.04	0	0	0	0	0	0.21	0	0	0	0	0	0	0	0	0	0	0	0
16	14249070	snp	C	T	105	MKL2	HIGH	stop_gained	['T|non_coding_transcript_exon_variant&non_coding_transcript_variant|MODIFIER|MKL2|ENSG00000186260|Transcript|ENST00000572588|retained_intron|1/5||||1660|||||||1|HGNC|HGNC:29819', 'T|stop_gained|HIGH|MKL2|ENSG00000186260|Transcript|ENST00000571589|protein_coding|13/17||||2564|2392|798|Q/*|Caa/Taa|||1|HGNC|HGNC:29819', 'T|stop_gained|HIGH|MKL2|ENSG00000186260|Transcript|ENST00000318282|protein_cod…	0.0911289				3	0	0	0	0	0	0	0	0	0	0	0.04	0	0	0	0	0.54	0	0	0	0.09	0	0	0	0	0	0	0	0	0	0	0	0	0	0	0
16	75612358	snp	C	A	68	ADAT1	HIGH	stop_gained	['A|downstream_gene_variant|MODIFIER|ADAT1|ENSG00000065457|Transcript|ENST00000568001|nonsense_mediated_decay|||||||||||430|-1|HGNC|HGNC:228', 'A|stop_gained|HIGH|ADAT1|ENSG00000065457|Transcript|ENST00000307921|protein_coding|7/11||||1074|928|310|G/*|Gga/Tga|||-1|HGNC|HGNC:228', 'A|downstream_gene_variant|MODIFIER|ADAT1|ENSG00000065457|Transcript|ENST00000565109|processed_transcript|||||||||||48…	0.0912112				0	1	0	0	0	0	0	0	0	0		0			0			0	0			0	0		0	0.4			0			0		0		0
8	61646876	snp	C	A	60	ASPH	HIGH	stop_gained&splice_region_variant	['A|splice_region_variant&non_coding_transcript_exon_variant&non_coding_transcript_variant|LOW|ASPH|ENSG00000198363|Transcript|ENST00000520198|retained_intron|2/3||||385|||||||-1|HGNC|HGNC:757', 'A|stop_gained&splice_region_variant|HIGH|ASPH|ENSG00000198363|Transcript|ENST00000379454|protein_coding|6/25||||681|493|165|E/*|Gag/Tag|||-1|HGNC|HGNC:757', 'A|stop_gained&splice_region_variant|HIGH|ASPH…	0.0912112				0	1	0	0	0	0	0	0	0	0		0			0			0	0			0	0		0	0				0		0	0.21
7	39997636	indel	AC	A	53	CDK13	HIGH	frameshift_variant	['-|frameshift_variant|HIGH|CDK13|ENSG00000065883|Transcript|ENST00000613626|protein_coding|3/10||||2297|173|58|T/X|aCa/aa|||1|HGNC|HGNC:1733', '-|frameshift_variant|HIGH|CDK13|ENSG00000065883|Transcript|ENST00000181839|protein_coding|3/14||||2620|2015|672|T/X|aCa/aa|||1|HGNC|HGNC:1733', '-|non_coding_transcript_exon_variant&non_coding_transcript_variant|MODIFIER|CDK13|ENSG00000065883|Transcript|…	0.0912112				0	1	0	0	0	0	0	0	0	0		0			0		0	0	0			0	0			0			0.22				0	0
7	39997633	indel	G	GT	55	CDK13	HIGH	frameshift_variant	['T|non_coding_transcript_exon_variant&non_coding_transcript_variant|MODIFIER|CDK13|ENSG00000065883|Transcript|ENST00000484589|processed_transcript|2/9||||563-564|||||||1|HGNC|HGNC:1733', 'T|frameshift_variant|HIGH|CDK13|ENSG00000065883|Transcript|ENST00000181839|protein_coding|3/14||||2616-2617|2011-2012|671|A/VX|gca/gTca|||1|HGNC|HGNC:1733', 'T|frameshift_variant|HIGH|CDK13|ENSG00000065883|Tran…	0.0912112				0	1	0	0	0	0	0	0	0	0		0			0		0	0	0			0	0			0			0.25				0	0
2	37228537	snp	A	T	64	CEBPZ	HIGH	stop_gained	['T|stop_gained|HIGH|CEBPZ|ENSG00000115816|Transcript|ENST00000619061|protein_coding|2/17||||668|656|219|L/*|tTa/tAa|||-1|HGNC|HGNC:24218', 'T|upstream_gene_variant|MODIFIER|NDUFAF7|ENSG00000003509|Transcript|ENST00000455230|nonsense_mediated_decay|||||||||||3094|1|HGNC|HGNC:28816', 'T|upstream_gene_variant|MODIFIER|NDUFAF7|ENSG00000003509|Transcript|ENST00000439218|protein_coding|||||||||||3283|…	0.0912112				0	1	0	0	0	0	0	0	0	0	0	0			0			0	0	0					0	0	0		0				0.29
19	38837602	snp	G	T	59	HNRNPL	HIGH	stop_gained	['T|downstream_gene_variant|MODIFIER|HNRNPL|ENSG00000104824|Transcript|ENST00000601664|retained_intron|||||||||||1050|-1|HGNC|HGNC:5045', 'T|non_coding_transcript_exon_variant&non_coding_transcript_variant|MODIFIER|HNRNPL|ENSG00000104824|Transcript|ENST00000595164|retained_intron|5/7||||1917|||||||-1|HGNC|HGNC:5045', 'T|stop_gained|HIGH|AC104534.3|ENSG00000268083|Transcript|ENST00000594769|protei…	0.0912112				0	1	0	0	0	0	0	0	0	0		0		0	0			0				0	0		0	0	0.6		0				0
20	34489893	indel	A	ACC	62	ITCH	HIGH	frameshift_variant	['CC|frameshift_variant|HIGH|ITCH|ENSG00000078747|Transcript|ENST00000610336|protein_coding|20/23||||2330-2331|2286-2287|762-763|-/X|-/CC|||1|HGNC|HGNC:13890', 'CC|frameshift_variant|HIGH|ITCH|ENSG00000078747|Transcript|ENST00000535650|protein_coding|19/22||||2188-2189|1956-1957|652-653|-/X|-/CC|||1|HGNC|HGNC:13890', 'CC|frameshift_variant|HIGH|ITCH|ENSG00000078747|Transcript|ENST00000621101|prot…	0.0912112				0	1	0	0	0	0	0	0	0			0			0	0		0	0			0	0		0	0	1		0	0
4	6824623	indel	A	ATT	56	KIAA0232	HIGH	frameshift_variant	['TT|frameshift_variant|HIGH|KIAA0232|ENSG00000170871|Transcript|ENST00000425103|protein_coding|2/9||||549-550|170-171|57|Y/YX|tac/taTTc|||1|HGNC|HGNC:28992', 'TT|frameshift_variant|HIGH|KIAA0232|ENSG00000170871|Transcript|ENST00000307659|protein_coding|3/10||||625-626|170-171|57|Y/YX|tac/taTTc|||1|HGNC|HGNC:28992', 'TT|downstream_gene_variant|MODIFIER|KIAA0232|ENSG00000170871|Transcript|ENST0000…	0.0912112				0	1	0	0	0	0	0	0	0	0		0		0	0			0				0	0		0	0	0.83		0					0		0
4	6824625	indel	ACT	A	59	KIAA0232	HIGH	frameshift_variant	['-|frameshift_variant|HIGH|KIAA0232|ENSG00000170871|Transcript|ENST00000425103|protein_coding|2/9||||552-553|173-174|58|T/X|aCT/a|||1|HGNC|HGNC:28992', '-|frameshift_variant|HIGH|KIAA0232|ENSG00000170871|Transcript|ENST00000307659|protein_coding|3/10||||628-629|173-174|58|T/X|aCT/a|||1|HGNC|HGNC:28992', '-|frameshift_variant|HIGH|KIAA0232|ENSG00000170871|Transcript|ENST00000508423|protein_coding…	0.0912112				0	1	0	0	0	0	0	0	0	0		0		0	0			0				0	0		0	0	0.83		0					0		0
13	77045357	indel	TA	T	79	MYCBP2	HIGH	frameshift_variant	['-|3_prime_UTR_variant|MODIFIER|MYCBP2|ENSG00000005810|Transcript|ENST00000544440|protein_coding|83/83||||13961|||||||-1|HGNC|HGNC:23386', '-|3_prime_UTR_variant|MODIFIER|MYCBP2|ENSG00000005810|Transcript|ENST00000357337|protein_coding|84/84||||14036|||||||-1|HGNC|HGNC:23386', '-|frameshift_variant|HIGH|MYCBP2|ENSG00000005810|Transcript|ENST00000612956|protein_coding|7/7||||844|778|260|Y/X|Tac/a…	0.0912112				0	1	0	0	0	0	0	0	0	0		0		0	0			0	0			0			0	0			0			1	0			0
3	129589365	indel	C	CGT	51	PLXND1	HIGH	frameshift_variant	['GT|upstream_gene_variant|MODIFIER|PLXND1|ENSG00000004399|Transcript|ENST00000505665|nonsense_mediated_decay|||||||||||2680|-1|HGNC|HGNC:9107', 'GT|frameshift_variant|HIGH|PLXND1|ENSG00000004399|Transcript|ENST00000324093|protein_coding|2/36||||1652-1653|1473-1474|491-492|-/X|-/AC|||-1|HGNC|HGNC:9107', 'GT|frameshift_variant|HIGH|PLXND1|ENSG00000004399|Transcript|ENST00000505237|protein_coding|1…	0.0912112				0	1	0	0	0	0	0	0	0	0		0		0		0		0		0		0	0				0		0			0	0.18
6	43604712	indel	A	ATC	53	POLH	HIGH	frameshift_variant	['TC|downstream_gene_variant|MODIFIER|GTPBP2|ENSG00000172432|Transcript|ENST00000496137|nonsense_mediated_decay|||||||||||603|-1|HGNC|HGNC:4670', 'TC|frameshift_variant|HIGH|POLH|ENSG00000170734|Transcript|ENST00000372226|protein_coding|8/11||||1130-1131|982-983|328|K/IX|aaa/aTCaa|||1|HGNC|HGNC:9181', 'TC|frameshift_variant|HIGH|POLH|ENSG00000170734|Transcript|ENST00000372236|protein_coding|8/11|…	0.0912112				0	1	0	0	0	0	0	0	0	0				0				0	0	0		0	0		0	0	0.25		0				0
5	147035167	snp	A	G	59	PPP2R2B	HIGH	splice_donor_variant&NMD_transcript_variant	['G|intron_variant&non_coding_transcript_variant|MODIFIER|PPP2R2B|ENSG00000156475|Transcript|ENST00000509721|processed_transcript||2/3||||||||||-1|HGNC|HGNC:9305', 'G|intron_variant&NMD_transcript_variant|MODIFIER|PPP2R2B|ENSG00000156475|Transcript|ENST00000515880|nonsense_mediated_decay||2/3||||||||||-1|HGNC|HGNC:9305', 'G|splice_donor_variant&NMD_transcript_variant|HIGH|PPP2R2B|ENSG00000156475|…	0.0912112				0	1	0	0	0	0	0	0	0			0		0	0	0	0	0				0			0	0		0				0	0.25
22	31685718	snp	C	A	70	PRR14L	HIGH	stop_gained	['A|stop_gained|HIGH|PRR14L|ENSG00000183530|Transcript|ENST00000327423|protein_coding|9/9||||6455|6265|2089|E/*|Gaa/Taa|||-1|HGNC|HGNC:28738', 'A|intron_variant|MODIFIER|PRR14L|ENSG00000183530|Transcript|ENST00000330495|protein_coding||5/5||||||||||-1|HGNC|HGNC:28738', 'A|stop_gained&NMD_transcript_variant|HIGH|PRR14L|ENSG00000183530|Transcript|ENST00000432485|nonsense_mediated_decay|4/5||||434|4…	0.0912112				0	1	0	0	0	0	0	0	0	0		0		0	0	0		0			0				0	0	0		0.14			0				0
3	111133856	snp	A	C	66	PVRL3	HIGH	stop_gained	['C|intron_variant|MODIFIER|PVRL3|ENSG00000177707|Transcript|ENST00000493615|protein_coding||5/8||||||||||1|HGNC|HGNC:17664', 'T|intron_variant|MODIFIER|PVRL3|ENSG00000177707|Transcript|ENST00000493615|protein_coding||5/8||||||||||1|HGNC|HGNC:17664', 'C|3_prime_UTR_variant|MODIFIER|PVRL3|ENSG00000177707|Transcript|ENST00000319792|protein_coding|6/6||||1415|||||||1|HGNC|HGNC:17664', 'T|3_prime_UTR…	0.0912112				0	1	0	0	0	0	0	0		0		0			0	0		0	0			0	0	0		0	0.92		0				0			0
18	47896754	snp	C	T	75	SMAD2	HIGH	start_lost	['T|start_lost|HIGH|SMAD2|ENSG00000175387|Transcript|ENST00000586514|protein_coding|3/6||||180|3|1|M/I|atG/atA|||-1|HGNC|HGNC:6768', 'T|start_lost|HIGH|SMAD2|ENSG00000175387|Transcript|ENST00000589877|protein_coding|3/4||||202|3|1|M/I|atG/atA|||-1|HGNC|HGNC:6768', 'T|start_lost|HIGH|SMAD2|ENSG00000175387|Transcript|ENST00000587269|protein_coding|3/6||||393|3|1|M/I|atG/atA|||-1|HGNC|HGNC:6768', 'T…	0.0912112				0	1	0	0	0	0	0	0	0	0		0			0			0	0			0	0		0	0	0.38		0			0				0
1	10105633	indel	CTG	C	70	UBE4B	HIGH	frameshift_variant	['-|frameshift_variant|HIGH|UBE4B|ENSG00000130939|Transcript|ENST00000343090|protein_coding|6/28||||774-775|699-700|233-234|AA/AX|gcTGca/gcca|||1|HGNC|HGNC:12500', '-|upstream_gene_variant|MODIFIER|UBE4B|ENSG00000130939|Transcript|ENST00000475795|processed_transcript|||||||||||1696|1|HGNC|HGNC:12500', '-|downstream_gene_variant|MODIFIER|UBE4B|ENSG00000130939|Transcript|ENST00000462658|retained_in…	0.0912112				0	1	0	0	0	0	0	0	0	0		0		0	0			0	0			0			0	0	0.15		0			0				0
8	123253996	indel	CTG	C	47	ZHX1	HIGH	frameshift_variant	['-|intron_variant|MODIFIER|ZHX1-C8orf76|ENSG00000259305|Transcript|ENST00000622816|protein_coding||2/4||||||||||-1|HGNC|HGNC:42975', '-|frameshift_variant|HIGH|ZHX1|ENSG00000165156|Transcript|ENST00000395571|protein_coding|3/4||||2567-2568|1949-1950|650|A/X|gCA/g|||-1|HGNC|HGNC:12871', '-|downstream_gene_variant|MODIFIER|ZHX1|ENSG00000165156|Transcript|ENST00000524267|processed_transcript|||||||…	0.0912112				0	1	0	0	0	0	0	0	0			0			0		0	0	0			0	0		0	0	0		0				0.17
8	123253999	indel	C	CAA	49	ZHX1	HIGH	frameshift_variant	['AA|intron_variant|MODIFIER|ZHX1-C8orf76|ENSG00000259305|Transcript|ENST00000622816|protein_coding||2/4||||||||||-1|HGNC|HGNC:42975', 'AA|frameshift_variant|HIGH|ZHX1|ENSG00000165156|Transcript|ENST00000395571|protein_coding|3/4||||2565-2566|1947-1948|649-650|-/X|-/TT|||-1|HGNC|HGNC:12871', 'AA|intron_variant|MODIFIER|ZHX1-C8orf76|ENSG00000259305|Transcript|ENST00000357082|protein_coding||1/4|||…	0.0912112				0	1	0	0	0	0	0	0	0			0			0		0	0	0			0	0		0	0	0		0				0.19
18	74634116	snp	G	T	57	ZNF407	HIGH	stop_gained	['T|stop_gained|HIGH|ZNF407|ENSG00000215421|Transcript|ENST00000577538|protein_coding|1/7||||3097|3097|1033|E/*|Gag/Tag|||1|HGNC|HGNC:19904', 'T|stop_gained|HIGH|ZNF407|ENSG00000215421|Transcript|ENST00000299687|protein_coding|1/8||||3097|3097|1033|E/*|Gag/Tag|||1|HGNC|HGNC:19904', 'T|stop_gained|HIGH|ZNF407|ENSG00000215421|Transcript|ENST00000582337|protein_coding|2/5||||3218|3097|1033|E/*|Gag/T…	0.0912112				0	1	0	0	0	0	0	0	0			0			0		0	0		0		0	0		0	0.15			0			0		0
11	72849788	snp	A	G	72	FCHSD2	HIGH	stop_gained	['G|synonymous_variant|LOW|FCHSD2|ENSG00000137478|Transcript|ENST00000409853|protein_coding|14/16||||1375|1242|414|Y|taT/taC|||-1|HGNC|HGNC:29114', 'T|stop_gained|HIGH|FCHSD2|ENSG00000137478|Transcript|ENST00000409853|protein_coding|14/16||||1375|1242|414|Y/*|taT/taA|||-1|HGNC|HGNC:29114', 'G|3_prime_UTR_variant&NMD_transcript_variant|MODIFIER|FCHSD2|ENSG00000137478|Transcript|ENST00000432043|non…	0.0916795	0.269126	0.0119187		3	0	1	0	0	3	0	0	0	0		0.4		1	0	0		0	0	0.2		0	0		0	0	0	0	0			0	0	0
18	58919933	indel	A	AAC	76	ZNF532	HIGH	frameshift_variant	['AC|upstream_gene_variant|MODIFIER|ZNF532|ENSG00000074657|Transcript|ENST00000586997|protein_coding|||||||||||589|1|HGNC|HGNC:30940', 'AC|frameshift_variant|HIGH|ZNF532|ENSG00000074657|Transcript|ENST00000589288|protein_coding|3/10||||1847-1848|1646-1647|549|Q/QX|caa/caACa|||1|HGNC|HGNC:30940', 'AC|frameshift_variant|HIGH|ZNF532|ENSG00000074657|Transcript|ENST00000591083|protein_coding|3/10||||1…	0.0916795	0.189239			3	0	1	0	0	0	0	0	0	0		0.31	1		0	0		0	0	0		0.02	0		0	0	0		0	0		0	0	0
14	23081771	snp	T	A	104	ACIN1	HIGH	stop_gained	['A|upstream_gene_variant|MODIFIER|ACIN1|ENSG00000100813|Transcript|ENST00000555352|nonsense_mediated_decay|||||||||||2901|-1|HGNC|HGNC:17066', 'A|stop_gained|HIGH|ACIN1|ENSG00000100813|Transcript|ENST00000605057|protein_coding|5/19||||543|502|168|R/*|Aga/Tga|||-1|HGNC|HGNC:17066', 'A|stop_gained|HIGH|ACIN1|ENSG00000100813|Transcript|ENST00000262710|protein_coding|5/19||||1004|676|226|R/*|Aga/Tga…	0.0924488				0	1	0	0	0	0	0	0	0	0	0	0	0	0	0	0	0	0	0	0	0	0	0		0	0	0	0.13	0	0		0	0	0		0
4	82357369	snp	C	A	108	HNRNPD	HIGH	stop_gained	['A|stop_gained|HIGH|HNRNPD|ENSG00000138668|Transcript|ENST00000313899|protein_coding|5/9||||975|697|233|E/*|Gaa/Taa|||-1|HGNC|HGNC:5036', 'A|stop_gained|HIGH|HNRNPD|ENSG00000138668|Transcript|ENST00000353341|protein_coding|5/8||||1005|697|233|E/*|Gaa/Taa|||-1|HGNC|HGNC:5036', 'A|3_prime_UTR_variant&NMD_transcript_variant|MODIFIER|HNRNPD|ENSG00000138668|Transcript|ENST00000513584|nonsense_mediate…	0.0924488				0	1	0	0	0	0	0	0	0	0		0	0	0	0	0	0	0	0	0	0	0	0	0	0	0	0	0	0	0		0	0.08	0		0
8	41934178	snp	G	A	104	KAT6A	HIGH	stop_gained	['A|stop_gained|HIGH|KAT6A|ENSG00000083168|Transcript|ENST00000396930|protein_coding|18/18||||4586|4042|1348|Q/*|Caa/Taa|||-1|HGNC|HGNC:13013', 'A|stop_gained|HIGH|KAT6A|ENSG00000083168|Transcript|ENST00000265713|protein_coding|17/17||||4454|4042|1348|Q/*|Caa/Taa|||-1|HGNC|HGNC:13013', 'A|stop_gained|HIGH|KAT6A|ENSG00000083168|Transcript|ENST00000406337|protein_coding|18/18||||4542|4042|1348|Q/*|…	0.0924488		0.231216		0	1	0	0	1	0	0	0	0	0	0	0	0	0	0	0		0	0	0	0	0	0	0	0	0	0	0	0	0		0	0	0.2		0
2	8731208	snp	C	A	108	KIDINS220	HIGH	stop_gained	['A|stop_gained|HIGH|KIDINS220|ENSG00000134313|Transcript|ENST00000256707|protein_coding|30/30||||5010|4828|1610|E/*|Gaa/Taa|||-1|HGNC|HGNC:29508', 'A|downstream_gene_variant|MODIFIER|KIDINS220|ENSG00000134313|Transcript|ENST00000471685|retained_intron|||||||||||2401|-1|HGNC|HGNC:29508', 'A|upstream_gene_variant|MODIFIER|KIDINS220|ENSG00000134313|Transcript|ENST00000436566|processed_transcript|||…	0.0924488				0	1	0	0	0	0	0	0	0	0		0	0	0	0	0	0	0	0	0	0	0	0	0	0	0	0	0.16	0	0		0	0	0		0
19	35720380	snp	G	T	102	KMT2B	HIGH	stop_gained	['T|downstream_gene_variant|MODIFIER|ZBTB32|ENSG00000011590|Transcript|ENST00000481182|nonsense_mediated_decay|||||||||||3342|1|HGNC|HGNC:16763', 'T|upstream_gene_variant|MODIFIER|KMT2B|ENSG00000272333|Transcript|ENST00000606995|processed_transcript|||||||||||522|1|HGNC|HGNC:15840', 'T|downstream_gene_variant|MODIFIER|ZBTB32|ENSG00000011590|Transcript|ENST00000262630|protein_coding|||||||||||3342…	0.0924488	0.18838	0.1265	0.115031	0	1	0	1	0	1	0	1	0	0	0	0	0	0	0	0		0	0	0	0	0	0	0	0	0	0	0	0.13	0		0	0	0		0
5	154792735	snp	T	A	109	LARP1	HIGH	start_lost	['A|start_lost|HIGH|LARP1|ENSG00000155506|Transcript|ENST00000523163|protein_coding|1/7||||3|3|1|D/E|gaT/gaA|||1|HGNC|HGNC:29531', 'A|upstream_gene_variant|MODIFIER|LARP1|ENSG00000155506|Transcript|ENST00000518595|retained_intron|||||||||||1311|1|HGNC|HGNC:29531', 'A|missense_variant|MODERATE|LARP1|ENSG00000155506|Transcript|ENST00000524248|protein_coding|4/14||||359|63|21|D/E|gaT/gaA|||1|HGNC|HG…	0.0924488				0	1	0	0	0	0	0	0	0	0	0	0	0	0	0	0		0	0	0	0	0	0	0	0	0	0	0	0	0		0	0	0.15		0
17	29097237	snp	G	A	105	MYO18A	HIGH	stop_gained	['A|downstream_gene_variant|MODIFIER|MYO18A|ENSG00000196535|Transcript|ENST00000532143|retained_intron|||||||||||1134|-1|HGNC|HGNC:31104', 'A|non_coding_transcript_exon_variant&non_coding_transcript_variant|MODIFIER|MYO18A|ENSG00000196535|Transcript|ENST00000530557|retained_intron|2/5||||207|||||||-1|HGNC|HGNC:31104', 'A|stop_gained|HIGH|MYO18A|ENSG00000196535|Transcript|ENST00000628822|protein_c…	0.0924488		0.231216		0	1	0	0	1	0	0	0	0	0	0	0		0	0	0	0	0	0	0	0	0	0	0	0	0	0	0	0	0.44		0	0	0		0
11	113275387	snp	A	T	102	NCAM1	HIGH	stop_lost	['T|stop_lost|HIGH|NCAM1|ENSG00000149294|Transcript|ENST00000531044|protein_coding|19/19||||2724|2547|849|*/C|tgA/tgT|||1|HGNC|HGNC:7656', 'T|downstream_gene_variant|MODIFIER|RP11-839D17.3|ENSG00000255129|Transcript|ENST00000529416|antisense|||||||||||3050|-1|Clone_based_vega_gene|', 'T|downstream_gene_variant|MODIFIER|RP11-839D17.3|ENSG00000255129|Transcript|ENST00000533504|antisense|||||||||||3…	0.0924488				0	1	0	0	0	0	0	0	0	0		0	0	0	0	0	0	0	0	0	0	0	0	0	0	0	0.13	0	0	0		0	0	0		0
5	132589661	snp	C	T	106	RAD50	HIGH	stop_gained	['T|upstream_gene_variant|MODIFIER|RAD50|ENSG00000113522|Transcript|ENST00000434288|protein_coding|||||||||||1616|1|HGNC|HGNC:9816', 'T|downstream_gene_variant|MODIFIER|RAD50|ENSG00000113522|Transcript|ENST00000487596|retained_intron|||||||||||854|1|HGNC|HGNC:9816', 'T|stop_gained|HIGH|RAD50|ENSG00000113522|Transcript|ENST00000378823|protein_coding|9/25||||1663|1276|426|Q/*|Caa/Taa|||1|HGNC|HGNC:…	0.0924488				0	1	0	0	0	0	0	0	0	0		0	0	0	0	0	0	0	0	0	0	0	0	0	0	0	0	0.18	0			0	0	0	0	0
12	124817581	snp	G	A	80	SCARB1	HIGH	stop_gained	['A|stop_gained|HIGH|SCARB1|ENSG00000073060|Transcript|ENST00000544327|protein_coding|1/10||||127|91|31|Q/*|Cag/Tag|||-1|HGNC|HGNC:1664', 'A|non_coding_transcript_exon_variant&non_coding_transcript_variant|MODIFIER|SCARB1|ENSG00000073060|Transcript|ENST00000535005|processed_transcript|3/13||||568|||||||-1|HGNC|HGNC:1664', 'A|stop_gained|HIGH|SCARB1|ENSG00000073060|Transcript|ENST00000546215|prote…	0.0924488				0	1	0	0	0	0	0	0	0	0		0	0	0	0	0	0	0	0	0	0	0	0	0	0	0	0	0.24	0	0		0	0	0
3	9445662	snp	A	T	110	SETD5	HIGH	stop_gained&NMD_transcript_variant	['T|3_prime_UTR_variant&NMD_transcript_variant|MODIFIER|SETD5|ENSG00000168137|Transcript|ENST00000443339|nonsense_mediated_decay|15/20||||2119|||||||1|HGNC|HGNC:25566', 'T|upstream_gene_variant|MODIFIER|SETD5|ENSG00000168137|Transcript|ENST00000488236|processed_transcript|||||||||||2025|1|HGNC|HGNC:25566', 'T|non_coding_transcript_exon_variant&non_coding_transcript_variant|MODIFIER|SETD5|ENSG0000…	0.0924488				0	1	0	0	0	0	0	0	0	0	0	0	0	0	0	0		0	0	0	0	0	0	0	0	0	0.11	0	0	0		0	0	0		0
7	27787571	snp	C	T	105	TAX1BP1	HIGH	stop_gained	['T|3_prime_UTR_variant&NMD_transcript_variant|MODIFIER|TAX1BP1|ENSG00000106052|Transcript|ENST00000416801|nonsense_mediated_decay|7/16||||948|||||||1|HGNC|HGNC:11575', 'T|stop_gained|HIGH|TAX1BP1|ENSG00000106052|Transcript|ENST00000543117|protein_coding|8/17||||1191|1006|336|Q/*|Caa/Taa|||1|HGNC|HGNC:11575', 'T|stop_gained|HIGH|TAX1BP1|ENSG00000106052|Transcript|ENST00000433216|protein_coding|7/…	0.0924488				0	1	0	0	0	0	0	0	0	0		0	0	0	0	0	0	0	0	0	0	0	0	0	0	0	0.16	0	0	0		0	0	0		0
16	49638389	snp	C	A	80	ZNF423	HIGH	stop_gained	['A|stop_gained|HIGH|ZNF423|ENSG00000102935|Transcript|ENST00000535559|protein_coding|2/6||||621|412|138|E/*|Gag/Tag|||-1|HGNC|HGNC:16762', 'A|stop_gained|HIGH|ZNF423|ENSG00000102935|Transcript|ENST00000262383|protein_coding|4/8||||816|763|255|E/*|Gag/Tag|||-1|HGNC|HGNC:16762', 'A|stop_gained|HIGH|ZNF423|ENSG00000102935|Transcript|ENST00000561648|protein_coding|5/9||||1064|763|255|E/*|Gag/Tag|||-…	0.0924488				0	1	0	0	0	0	0	0	0	0	0	0	0	0	0	0		0	0	0	0	0	0	0	0	0	0	0.17	0	0		0	0	0		0
17	49298827	snp	A	T	100	ZNF652	HIGH	stop_gained	['T|stop_gained&NMD_transcript_variant|HIGH|ZNF652|ENSG00000198740|Transcript|ENST00000508237|nonsense_mediated_decay|7/8||||1334|867|289|Y/*|taT/taA|||-1|HGNC|HGNC:29147', 'T|stop_gained|HIGH|ZNF652|ENSG00000198740|Transcript|ENST00000362063|protein_coding|6/6||||1726|1407|469|Y/*|taT/taA|||-1|HGNC|HGNC:29147', 'T|stop_gained|HIGH|ZNF652|ENSG00000198740|Transcript|ENST00000430262|protein_coding|…	0.0924488				0	1	0	0	0	0	0	0	0	0		0	0	0	0	0	0	0	0	0	0	0	0	0	0	0	0	0	0	0.57		0	0	0		0
11	33351814	snp	T	G	85	HIPK3	HIGH	stop_gained	['G|stop_gained|HIGH|HIPK3|ENSG00000110422|Transcript|ENST00000456517|protein_coding|14/16||||3313|2951|984|L/*|tTa/tGa|||1|HGNC|HGNC:4915', 'G|upstream_gene_variant|MODIFIER|AL122015.1|ENSG00000223134|Transcript|ENST00000411202|miRNA|||||||||||2651|1|Clone_based_ensembl_gene|', 'G|stop_gained|HIGH|HIPK3|ENSG00000110422|Transcript|ENST00000303296|protein_coding|15/17||||3319|3014|1005|L/*|tTa/tGa…	0.0925278			0.247062	1	3	0	0	0	0	1	0	0	0	1	0		0	0			0	0	0		0	0		0	0.03	0	0	0.03	0		0	0.24	0		0
11	62529841	snp	C	A	62	AHNAK	HIGH	stop_gained	['A|downstream_gene_variant|MODIFIER|AHNAK|ENSG00000124942|Transcript|ENST00000528508|protein_coding|||||||||||4205|-1|HGNC|HGNC:347', 'A|intron_variant|MODIFIER|AHNAK|ENSG00000124942|Transcript|ENST00000257247|protein_coding||4/5||||||||||-1|HGNC|HGNC:347', 'A|intron_variant|MODIFIER|AHNAK|ENSG00000124942|Transcript|ENST00000530124|protein_coding||2/2||||||||||-1|HGNC|HGNC:347', 'A|downstream_ge…	0.0945581				0	1	0	0	0	0	0	0	0	0		0		0	0	0		0	0	0	0	0	0	0	0	0	0	0	0			0	0.17	0
15	64951235	snp	T	C	84	ANKDD1A	HIGH	splice_donor_variant&NMD_transcript_variant	['C|intron_variant|MODIFIER|ANKDD1A|ENSG00000166839|Transcript|ENST00000395723|protein_coding||10/10||||||||||1|HGNC|HGNC:28002', 'C|intron_variant|MODIFIER|ANKDD1A|ENSG00000166839|Transcript|ENST00000319580|protein_coding||14/14||||||||||1|HGNC|HGNC:28002', 'C|non_coding_transcript_exon_variant&non_coding_transcript_variant|MODIFIER|CTD-2017F17.2|ENSG00000274383|Transcript|ENST00000619654|antise…	0.0945581				0	1	0	0	0	0	0	0	0	0	0	0	0	0	0		0	0	0		0	0	0		0	0	0	0	0			0	0.43	0
8	60742736	indel	CAT	C	71	CHD7	HIGH	frameshift_variant	['-|downstream_gene_variant|MODIFIER|CHD7|ENSG00000171316|Transcript|ENST00000526846|protein_coding|||||||||||1207|1|HGNC|HGNC:20626', '-|intron_variant&NMD_transcript_variant|MODIFIER|CHD7|ENSG00000171316|Transcript|ENST00000527825|nonsense_mediated_decay||1/2||||||||||1|HGNC|HGNC:20626', '-|frameshift_variant|HIGH|CHD7|ENSG00000171316|Transcript|ENST00000525508|protein_coding|1/12||||1305-1306|…	0.0945581				0	1	0	0	0	0	0	0	0	0		0	0	0	0	0	0	0	0	0		0	0		0	0	0	0.42	0	0		0	0			0
11	108723247	snp	G	T	100	DDX10	HIGH	stop_gained	['T|downstream_gene_variant|MODIFIER|RP11-801G16.2|ENSG00000254730|Transcript|ENST00000533503|processed_pseudogene|||||||||||4494|-1|Clone_based_vega_gene|', 'T|stop_gained|HIGH|DDX10|ENSG00000178105|Transcript|ENST00000526794|protein_coding|13/17||||1782|1750|584|E/*|Gaa/Taa|||1|HGNC|HGNC:2735', 'T|stop_gained|HIGH|DDX10|ENSG00000178105|Transcript|ENST00000322536|protein_coding|13/18||||1879|175…	0.0945581				0	1	0	0	0	0	0	0	0	0		0	0		0	0	0	0	0	0	0	0	0		0	0	0	0	0			0.2	0	0		0
19	3979885	snp	C	A	88	EEF2	HIGH	stop_gained	['A|downstream_gene_variant|MODIFIER|EEF2|ENSG00000167658|Transcript|ENST00000598436|retained_intron|||||||||||1055|-1|HGNC|HGNC:3214', 'A|downstream_gene_variant|MODIFIER|EEF2|ENSG00000167658|Transcript|ENST00000594885|retained_intron|||||||||||3972|-1|HGNC|HGNC:3214', 'A|stop_gained|HIGH|EEF2|ENSG00000167658|Transcript|ENST00000309311|protein_coding|10/15||||1617|1528|510|E/*|Gag/Tag|||-1|HGNC|…	0.0945581				0	1	0	0	0	0	0	0	0	0	0	0	0	0	0	0		0	0	0		0	0		0	0	0	0.09	0	0		0	0
22	41178417	snp	C	T	99	EP300	HIGH	stop_gained	['T|stop_gained|HIGH|EP300|ENSG00000100393|Transcript|ENST00000263253|protein_coding|31/31||||7925|6706|2236|Q/*|Caa/Taa|||1|HGNC|HGNC:3373', 'T|downstream_gene_variant|MODIFIER|EP300|ENSG00000100393|Transcript|ENST00000635083|retained_intron|||||||||||1502|1|HGNC|HGNC:3373', 'T|intron_variant&non_coding_transcript_variant|MODIFIER|EP300-AS1|ENSG00000231993|Transcript|ENST00000420537|antisense||2…	0.0945581				0	1	0	0	0	0	0	0	0	0		0	0	0	0	0		0	0	0	0	0	0		0	0	0	0	0			0	0.16	0		0
1	155784035	snp	C	A	89	GON4L	HIGH	stop_gained	['A|stop_gained|HIGH|GON4L|ENSG00000116580|Transcript|ENST00000622608|protein_coding|14/22||||2018|1843|615|E/*|Gag/Tag|||-1|HGNC|HGNC:25973', 'A|stop_gained|HIGH|GON4L|ENSG00000116580|Transcript|ENST00000271883|protein_coding|14/32||||2006|1843|615|E/*|Gag/Tag|||-1|HGNC|HGNC:25973', 'A|non_coding_transcript_exon_variant&non_coding_transcript_variant|MODIFIER|GON4L|ENSG00000116580|Transcript|ENST…	0.0945581				0	1	0	0	0	0	0	0	0	0	0	0	0	0	0	0		0	0	0		0	0		0	0	0	0	0	0		0.26	0			0
11	63902681	snp	G	T	77	MARK2	HIGH	stop_gained	['T|stop_gained|HIGH|MARK2|ENSG00000072518|Transcript|ENST00000513765|protein_coding|12/18||||1265|1216|406|E/*|Gag/Tag|||1|HGNC|HGNC:3332', 'T|downstream_gene_variant|MODIFIER|MARK2|ENSG00000072518|Transcript|ENST00000543220|protein_coding|||||||||||2757|1|HGNC|HGNC:3332', 'T|upstream_gene_variant|MODIFIER|MARK2|ENSG00000072518|Transcript|ENST00000535116|retained_intron|||||||||||6|1|HGNC|HGNC:3…	0.0945581		0.114116		0	1	0	0	0	1	0	0	0	0		0	0	0	0	0	0	0	0	0		0	0		0	0	0	0.22	0			0	0	0
13	97357612	indel	A	AGC	84	MBNL2	HIGH	frameshift_variant	['GC|frameshift_variant|HIGH|MBNL2|ENSG00000139793|Transcript|ENST00000449284|protein_coding|2/4||||185-186|185-186|62|Q/QX|caa/caGCa|||1|HGNC|HGNC:16746', 'GC|3_prime_UTR_variant&NMD_transcript_variant|MODIFIER|MBNL2|ENSG00000139793|Transcript|ENST00000469707|nonsense_mediated_decay|8/11||||1733-1734|||||||1|HGNC|HGNC:16746', 'GC|frameshift_variant|HIGH|MBNL2|ENSG00000139793|Transcript|ENST00000…	0.0945581				0	1	0	0	0	0	0	0	0	0	0	0		0	0	0	0	0	0	0		0	0		0	0	0.33	0	0			0	0	0		0
13	97357617	indel	GCC	G	84	MBNL2	HIGH	frameshift_variant	['-|frameshift_variant|HIGH|MBNL2|ENSG00000139793|Transcript|ENST00000345429|protein_coding|6/9||||1722-1723|941-942|314|A/X|gCC/g|||1|HGNC|HGNC:16746', '-|frameshift_variant|HIGH|MBNL2|ENSG00000139793|Transcript|ENST00000343600|protein_coding|6/7||||1781-1782|941-942|314|A/X|gCC/g|||1|HGNC|HGNC:16746', '-|frameshift_variant|HIGH|MBNL2|ENSG00000139793|Transcript|ENST00000376673|protein_coding|6/8…	0.0945581				0	1	0	0	0	0	0	0	0	0	0	0		0	0	0	0	0	0	0		0	0		0	0	0.3	0	0			0	0	0		0
9	20448158	snp	C	A	85	MLLT3	HIGH	stop_gained	['A|stop_gained|HIGH|MLLT3|ENSG00000171843|Transcript|ENST00000630269|protein_coding|4/11||||474|376|126|E/*|Gag/Tag|||-1|HGNC|HGNC:7136', 'A|intron_variant&non_coding_transcript_variant|MODIFIER|MLLT3|ENSG00000171843|Transcript|ENST00000475957|retained_intron||2/4||||||||||-1|HGNC|HGNC:7136', 'A|5_prime_UTR_variant|MODIFIER|MLLT3|ENSG00000171843|Transcript|ENST00000629733|protein_coding|4/10||||…	0.0945581				0	1	0	0	0	0	0	0	0	0	0	0	0		0	0		0	0	0	0	0	0		0	0	0	0.25	0			0	0	0		0
12	62532617	snp	C	A	100	MON2	HIGH	stop_gained	['A|stop_gained|HIGH|MON2|ENSG00000061987|Transcript|ENST00000393629|protein_coding|12/34||||1940|1580|527|S/*|tCg/tAg|||1|HGNC|HGNC:29177', 'A|3_prime_UTR_variant&NMD_transcript_variant|MODIFIER|MON2|ENSG00000061987|Transcript|ENST00000547095|nonsense_mediated_decay|13/36||||2018|||||||1|HGNC|HGNC:29177', 'A|stop_gained|HIGH|MON2|ENSG00000061987|Transcript|ENST00000552738|protein_coding|12/34|||…	0.0945581				0	1	0	0	0	0	0	0	0	0		0	0	0	0	0	0	0		0	0	0	0		0	0	0	0	0			0	0.11	0		0
11	72581934	snp	A	C	75	PDE2A	HIGH	start_lost	['C|downstream_gene_variant|MODIFIER|PDE2A|ENSG00000186642|Transcript|ENST00000538299|protein_coding|||||||||||3492|-1|HGNC|HGNC:8777', 'C|missense_variant|MODERATE|PDE2A|ENSG00000186642|Transcript|ENST00000444035|protein_coding|22/31||||1990|1802|601|M/R|aTg/aGg|||-1|HGNC|HGNC:8777', 'C|missense_variant|MODERATE|PDE2A|ENSG00000186642|Transcript|ENST00000376450|protein_coding|12/21||||1152|1097|3…	0.0945581				0	1	0	0	0	0	0	0	0	0		0		0	0	0	0	0	0	0	0	0	0		0		0	0	0	0		0	0.25	0		0
5	60127582	snp	A	T	78	PDE4D	HIGH	splice_donor_variant	['T|intron_variant&non_coding_transcript_variant|MODIFIER|PDE4D|ENSG00000113448|Transcript|ENST00000511382|retained_intron||3/3||||||||||-1|HGNC|HGNC:8783', 'T|splice_donor_variant|HIGH|PDE4D|ENSG00000113448|Transcript|ENST00000515835|protein_coding||4/4||||||||||-1|HGNC|HGNC:8783', 'T|intron_variant|MODIFIER|PDE4D|ENSG00000113448|Transcript|ENST00000514552|protein_coding||2/2||||||||||-1|HGNC|HG…	0.0945581				0	1	0	0	0	0	0	0	0	0	0		0	0	0	0		0	0	0	0	0	0		0	0		0.22	0	0		0	0	0
1	99306737	snp	T	A	82	PLPPR4	HIGH	stop_gained	['A|stop_gained|HIGH|PLPPR4|ENSG00000117600|Transcript|ENST00000370184|protein_coding|4/4||||1652|1545|515|C/*|tgT/tgA|||1|HGNC|HGNC:23496', 'A|stop_gained|HIGH|PLPPR4|ENSG00000117600|Transcript|ENST00000370185|protein_coding|7/7||||2516|2019|673|C/*|tgT/tgA|||1|HGNC|HGNC:23496', 'A|stop_gained|HIGH|PLPPR4|ENSG00000117600|Transcript|ENST00000457765|protein_coding|6/6||||2003|1845|615|C/*|tgT/tgA|…	0.0945581		0.375915		0	1	0	0	1	0	0	0	0	0	0	0		0	0	0	0	0	0	0		0	0		0	0	0	0	0			0.06	0	0		0
3	58409583	snp	G	T	98	PXK	HIGH	stop_gained	['T|stop_gained|HIGH|PXK|ENSG00000168297|Transcript|ENST00000459676|protein_coding|6/8||||439|439|147|E/*|Gag/Tag|||1|HGNC|HGNC:23326', 'T|3_prime_UTR_variant&NMD_transcript_variant|MODIFIER|PXK|ENSG00000168297|Transcript|ENST00000477308|nonsense_mediated_decay|12/15||||1135|||||||1|HGNC|HGNC:23326', 'T|stop_gained|HIGH|PXK|ENSG00000168297|Transcript|ENST00000484288|protein_coding|15/18||||1438|1…	0.0945581				0	1	0	0	0	0	0	0	0	0		0	0	0	0	0	0	0	0	0		0	0		0	0	0	0	0			0	0.11	0		0
9	132264958	indel	GA	G	91	SETX	HIGH	frameshift_variant	['-|non_coding_transcript_exon_variant&non_coding_transcript_variant|MODIFIER|SETX|ENSG00000107290|Transcript|ENST00000477049|processed_transcript|5/5||||464|||||||-1|HGNC|HGNC:445', '-|frameshift_variant|HIGH|SETX|ENSG00000107290|Transcript|ENST00000436441|protein_coding|17/17||||2127|2127|709|I/X|atT/at|||-1|HGNC|HGNC:445', '-|frameshift_variant|HIGH|SETX|ENSG00000107290|Transcript|ENST00000224…	0.0945581				0	1	0	0	0	0	0	0	0	0		0	0	0	0	0	0	0	0	0		0	0		0	0	0	0	0			0	0.33	0
15	34238244	snp	C	G	93	SLC12A6	HIGH	stop_lost&NMD_transcript_variant	['G|non_coding_transcript_exon_variant&non_coding_transcript_variant|MODIFIER|SLC12A6|ENSG00000140199|Transcript|ENST00000559076|retained_intron|1/2||||153|||||||-1|HGNC|HGNC:10914', 'G|non_coding_transcript_exon_variant&non_coding_transcript_variant|MODIFIER|SLC12A6|ENSG00000140199|Transcript|ENST00000558950|retained_intron|3/3||||738|||||||-1|HGNC|HGNC:10914', 'G|synonymous_variant|LOW|SLC12A6|…	0.0945581				0	1	0	0	0	0	0	0	0	0		0		0	0	0	0	0	0	0	0	0	0		0	0	0.08	0	0			0	0	0		0
15	43456000	snp	C	A	94	TP53BP1	HIGH	stop_gained	['A|non_coding_transcript_exon_variant&non_coding_transcript_variant|MODIFIER|TP53BP1|ENSG00000067369|Transcript|ENST00000605155|processed_transcript|1/4||||179|||||||-1|HGNC|HGNC:11999', 'A|non_coding_transcript_exon_variant&non_coding_transcript_variant|MODIFIER|TP53BP1|ENSG00000067369|Transcript|ENST00000572085|retained_intron|12/23||||2721|||||||-1|HGNC|HGNC:11999', 'A|stop_gained|HIGH|TP53BP…	0.0945581				0	1	0	0	0	0	0	0	0	0		0	0	0	0	0		0	0	0	0	0	0		0	0	0	0.33	0			0	0	0		0
2	178650806	indel	C	CAG	83	TTN	HIGH	frameshift_variant	['AG|intron_variant&non_coding_transcript_variant|MODIFIER|TTN-AS1|ENSG00000237298|Transcript|ENST00000626117|antisense||3/3||||||||||1|HGNC|HGNC:44124', 'AG|downstream_gene_variant|MODIFIER|TTN-AS1|ENSG00000237298|Transcript|ENST00000418062|antisense|||||||||||4883|1|HGNC|HGNC:44124', 'AG|intron_variant|MODIFIER|TTN|ENSG00000155657|Transcript|ENST00000414766|protein_coding||26/31||||||||||-1|HGN…	0.0945581				0	1	0	0	0	0	0	0	0	0	0	0		0	0	0		0	0	0	0	0	0		0	0	0	0	0		0	0		0.16		0
2	178650809	indel	GAC	G	83	TTN	HIGH	frameshift_variant	['-|intron_variant|MODIFIER|TTN|ENSG00000155657|Transcript|ENST00000359218|protein_coding||47/191||||||||||-1|HGNC|HGNC:12403', '-|downstream_gene_variant|MODIFIER|TTN-AS1|ENSG00000237298|Transcript|ENST00000628826|antisense|||||||||||4948|1|HGNC|HGNC:44124', '-|intron_variant|MODIFIER|TTN|ENSG00000155657|Transcript|ENST00000460472|protein_coding||46/190||||||||||-1|HGNC|HGNC:12403', '-|intron_va…	0.0945581				0	1	0	0	0	0	0	0	0	0	0	0		0	0	0		0	0	0	0	0	0		0	0	0	0	0		0	0		0.13		0
2	144399399	indel	CAA	C	100	ZEB2	HIGH	frameshift_variant	['-|frameshift_variant|HIGH|ZEB2|ENSG00000169554|Transcript|ENST00000427902|protein_coding|8/8||||1915-1916|1873-1874|625|L/X|TTg/g|||-1|HGNC|HGNC:14881', '-|downstream_gene_variant|MODIFIER|ZEB2|ENSG00000169554|Transcript|ENST00000627856|processed_transcript|||||||||||4699|-1|HGNC|HGNC:14881', '-|frameshift_variant|HIGH|ZEB2|ENSG00000169554|Transcript|ENST00000627532|protein_coding|8/10||||2312-…	0.0945581				0	1	0	0	0	0	0	0	0	0		0		0	0	0	0	0	0	0		0	0	0	0	0	0.12	0	0			0	0	0		0
1	243164706	snp	G	C	49	CEP170	HIGH	stop_gained	['C|downstream_gene_variant|MODIFIER|CEP170|ENSG00000143702|Transcript|ENST00000522895|protein_coding|||||||||||4734|-1|HGNC|HGNC:28920', 'C|stop_gained|HIGH|CEP170|ENSG00000143702|Transcript|ENST00000366542|protein_coding|13/20||||3306|3254|1085|S/*|tCa/tGa|||-1|HGNC|HGNC:28920', 'C|stop_gained|HIGH|CEP170|ENSG00000143702|Transcript|ENST00000336415|protein_coding|8/15||||3145|3146|1049|S/*|tCa/t…	0.0952151	0.461515	0.372955	0.359668	0	1	2	2	6	2	4	1		0		0			0		0	0				0			0		0.17		0		0
5	149495742	indel	CAT	C	40	CSNK1A1	HIGH	frameshift_variant	['-|non_coding_transcript_exon_variant&non_coding_transcript_variant|MODIFIER|CTB-89H12.4|ENSG00000230551|Transcript|ENST00000499521|retained_intron|2/2||||7206-7207|||||||-1|Clone_based_vega_gene|', '-|3_prime_UTR_variant|MODIFIER|CSNK1A1|ENSG00000113712|Transcript|ENST00000261798|protein_coding|10/10||||2520-2521|||||||-1|HGNC|HGNC:2451', '-|downstream_gene_variant|MODIFIER|CSNK1A1|ENSG00000113…	0.0952151				1	0	0	0	0	0	0	0										0					0.5		0	0		0	0	0		0	0	0
10	15214292	indel	GA	G	43	FAM171A1	HIGH	frameshift_variant	['-|non_coding_transcript_exon_variant&non_coding_transcript_variant|MODIFIER|FAM171A1|ENSG00000148468|Transcript|ENST00000477161|processed_transcript|3/3||||495|||||||-1|HGNC|HGNC:23522', '-|frameshift_variant|HIGH|FAM171A1|ENSG00000148468|Transcript|ENST00000378116|protein_coding|8/8||||1302|1295|432|L/X|cTc/cc|||-1|HGNC|HGNC:23522']	0.0952151				1	0	0	0	0	0	0	0							0			0				0.6				0	0	0	0	0		0		0
10	15214296	indel	A	AC	47	FAM171A1	HIGH	frameshift_variant	['C|non_coding_transcript_exon_variant&non_coding_transcript_variant|MODIFIER|FAM171A1|ENSG00000148468|Transcript|ENST00000477161|processed_transcript|3/3||||491-492|||||||-1|HGNC|HGNC:23522', 'C|frameshift_variant|HIGH|FAM171A1|ENSG00000148468|Transcript|ENST00000378116|protein_coding|8/8||||1298-1299|1291-1292|431|L/RX|ctc/cGtc|||-1|HGNC|HGNC:23522']	0.0952151				1	0	0	0	0	0	0	0							0			0				0.67				0	0	0	0	0		0		0
14	44995834	indel	GA	G	59	FAM179B	HIGH	frameshift_variant	['-|frameshift_variant|HIGH|FAM179B|ENSG00000198718|Transcript|ENST00000361577|protein_coding|2/19||||2350|2136|712|R/X|agA/ag|||1|HGNC|HGNC:19959', '-|frameshift_variant|HIGH|FAM179B|ENSG00000198718|Transcript|ENST00000361462|protein_coding|2/20||||2319|2136|712|R/X|agA/ag|||1|HGNC|HGNC:19959', '-|non_coding_transcript_exon_variant&non_coding_transcript_variant|MODIFIER|FAM179B|ENSG00000198718|T…	0.0952151				0	1	0	0	0	0	0	0	0						0			0		0		0	0		0	0	0.25		0
12	95209464	indel	GAT	G	39	FGD6	HIGH	frameshift_variant	['-|frameshift_variant|HIGH|FGD6|ENSG00000180263|Transcript|ENST00000343958|protein_coding|2/21||||2042-2043|1818-1819|606-607|LS/FX|ttATct/ttct|||-1|HGNC|HGNC:21740', '-|upstream_gene_variant|MODIFIER|FGD6|ENSG00000180263|Transcript|ENST00000550368|processed_transcript|||||||||||509|-1|HGNC|HGNC:21740', '-|frameshift_variant|HIGH|FGD6|ENSG00000180263|Transcript|ENST00000549499|protein_coding|2/1…	0.0952151				0	1	0	0	0	0	0	0	0	0		0			0							0	0		0	0.2			0				0
10	1042731	indel	T	TCA	63	IDI1	HIGH	frameshift_variant	['CA|intron_variant&non_coding_transcript_variant|MODIFIER|IDI2-AS1|ENSG00000232656|Transcript|ENST00000536039|antisense||1/5||||||||||1|HGNC|HGNC:30885', 'CA|intron_variant&non_coding_transcript_variant|MODIFIER|IDI2-AS1|ENSG00000232656|Transcript|ENST00000437374|antisense||2/2||||||||||1|HGNC|HGNC:30885', 'CA|frameshift_variant|HIGH|IDI1|ENSG00000067064|Transcript|ENST00000381344|protein_coding…	0.0952151				0	1	0	0	0	0	0	0	0	0				0	0		0	0					0			0	0		0.18
10	1042728	indel	TAA	T	64	IDI1	HIGH	frameshift_variant	['-|non_coding_transcript_exon_variant&non_coding_transcript_variant|MODIFIER|IDI1|ENSG00000067064|Transcript|ENST00000482091|retained_intron|3/3||||976-977|||||||-1|HGNC|HGNC:5387', '-|frameshift_variant|HIGH|IDI1|ENSG00000067064|Transcript|ENST00000427898|protein_coding|3/3||||260-261|181-182|61|L/X|TTa/a|||-1|HGNC|HGNC:5387', '-|non_coding_transcript_exon_variant&non_coding_transcript_variant|…	0.0952151				0	1	0	0	0	0	0	0	0	0				0	0		0	0					0			0	0		0.18
10	89222552	indel	G	GGC	46	LIPA	HIGH	frameshift_variant	['GC|frameshift_variant|HIGH|LIPA|ENSG00000107798|Transcript|ENST00000336233|protein_coding|8/10||||1175-1176|852-853|284-285|-/X|-/GC|||-1|HGNC|HGNC:6617', 'GC|frameshift_variant|HIGH|LIPA|ENSG00000107798|Transcript|ENST00000456827|protein_coding|6/8||||926-927|504-505|168-169|-/X|-/GC|||-1|HGNC|HGNC:6617', 'GC|frameshift_variant|HIGH|LIPA|ENSG00000107798|Transcript|ENST00000428800|protein_codin…	0.0952151				0	1	0	0	0	0	0	0	0	0				0		0			0	0		0				0	1		0
3	151394693	indel	AAC	A	52	MED12L	HIGH	frameshift_variant	['-|frameshift_variant|HIGH|MED12L|ENSG00000144893|Transcript|ENST00000474524|protein_coding|37/43||||5580-5581|5542-5543|1848|T/X|ACc/c|||1|HGNC|HGNC:16050', '-|non_coding_transcript_exon_variant&non_coding_transcript_variant|MODIFIER|MED12L|ENSG00000144893|Transcript|ENST00000488092|processed_transcript|1/3||||28-29|||||||1|HGNC|HGNC:16050', '-|frameshift_variant|HIGH|MED12L|ENSG00000144893|Tra…	0.0952151				0	1	0	0	0	0	0	0		0		0		0	0			0				0			0	0			0				0.6
22	29998847	snp	G	T	51	MTMR3	HIGH	stop_gained	['T|stop_gained|HIGH|MTMR3|ENSG00000100330|Transcript|ENST00000401950|protein_coding|8/20||||889|547|183|E/*|Gag/Tag|||1|HGNC|HGNC:7451', 'T|stop_gained|HIGH|MTMR3|ENSG00000100330|Transcript|ENST00000323630|protein_coding|7/19||||759|139|47|E/*|Gag/Tag|||1|HGNC|HGNC:7451', 'T|stop_gained|HIGH|MTMR3|ENSG00000100330|Transcript|ENST00000333027|protein_coding|8/20||||875|547|183|E/*|Gag/Tag|||1|HGNC|…	0.0952151				0	1	0	0	0	0	0	0	0	0		0			0			0				0	0			0		0	0.4
3	171737995	indel	A	ACT	55	PLD1	HIGH	frameshift_variant	['CT|frameshift_variant|HIGH|PLD1|ENSG00000075651|Transcript|ENST00000356327|protein_coding|2/26||||127-128|56-57|19|A/AX|gct/gcAGt|||-1|HGNC|HGNC:9067', 'CT|non_coding_transcript_exon_variant&non_coding_transcript_variant|MODIFIER|PLD1|ENSG00000075651|Transcript|ENST00000498278|retained_intron|2/9||||126-127|||||||-1|HGNC|HGNC:9067', 'CT|frameshift_variant|HIGH|PLD1|ENSG00000075651|Transcript|EN…	0.0952151				0	1	0	0	0	0	0	0		0		0			0	0		0	0			0				0			0				0.33
11	78210008	indel	A	AAG	73	USP35	HIGH	frameshift_variant	['AG|frameshift_variant|HIGH|USP35|ENSG00000118369|Transcript|ENST00000526425|protein_coding|7/8||||1972-1973|1346-1347|449|K/KX|aag/aaAGg|||1|HGNC|HGNC:20061', 'AG|3_prime_UTR_variant&NMD_transcript_variant|MODIFIER|USP35|ENSG00000118369|Transcript|ENST00000530546|nonsense_mediated_decay|8/9||||1476-1477|||||||1|HGNC|HGNC:20061', 'AG|downstream_gene_variant|MODIFIER|USP35|ENSG00000118369|Transcr…	0.0952151				0	1	0	0	0	0	0	0			0			0	0	0		0						0	0			0.5				0	0			0
9	35068253	snp	G	A	48	VCP	HIGH	stop_gained&splice_region_variant	['A|splice_region_variant&5_prime_UTR_variant|LOW|VCP|ENSG00000165280|Transcript|ENST00000417448|protein_coding|2/5||||368|||||||-1|HGNC|HGNC:12666', 'A|stop_gained&splice_region_variant|HIGH|VCP|ENSG00000165280|Transcript|ENST00000358901|protein_coding|2/17||||1023|127|43|Q/*|Cag/Tag|||-1|HGNC|HGNC:12666', 'A|splice_region_variant&5_prime_UTR_variant|LOW|VCP|ENSG00000165280|Transcript|ENST000004…	0.0952151				0	1	0	0	0	0	0	0				0				0		0		0		0	0		0	0.17			0			0				0
3	39074887	snp	T	A	43	WDR48	HIGH	stop_gained	['A|3_prime_UTR_variant&NMD_transcript_variant|MODIFIER|WDR48|ENSG00000114742|Transcript|ENST00000413099|nonsense_mediated_decay|7/18||||765|||||||1|HGNC|HGNC:30914', 'A|stop_gained|HIGH|WDR48|ENSG00000114742|Transcript|ENST00000302313|protein_coding|8/19||||862|834|278|C/*|tgT/tgA|||1|HGNC|HGNC:30914', 'A|3_prime_UTR_variant&NMD_transcript_variant|MODIFIER|WDR48|ENSG00000114742|Transcript|ENST00…	0.0952151				0	1	0	0	0	0	0	0	0				0		0	0			0			0	0			0			0			0.4
20	45949209	snp	G	A	52	ZNF335	HIGH	stop_gained	['A|stop_gained|HIGH|ZNF335|ENSG00000198026|Transcript|ENST00000322927|protein_coding|27/28||||3963|3862|1288|Q/*|Cag/Tag|||-1|HGNC|HGNC:15807', 'A|downstream_gene_variant|MODIFIER|PCIF1|ENSG00000100982|Transcript|ENST00000479348|protein_coding|||||||||||1186|1|HGNC|HGNC:16200', 'A|downstream_gene_variant|MODIFIER|PCIF1|ENSG00000100982|Transcript|ENST00000372409|protein_coding|||||||||||1186|1|HG…	0.0952151				0	1	0	0	0	0	0	0	0					0	0			0	0			0			0	0.35			0			0
17	1057997	snp	C	A	90	ABR	HIGH	stop_gained	['A|stop_gained|HIGH|ABR|ENSG00000159842|Transcript|ENST00000544583|protein_coding|12/23||||1816|1216|406|E/*|Gaa/Taa|||-1|HGNC|HGNC:81', 'A|stop_gained|HIGH|ABR|ENSG00000159842|Transcript|ENST00000536794|protein_coding|7/18||||987|700|234|E/*|Gaa/Taa|||-1|HGNC|HGNC:81', 'A|stop_gained|HIGH|ABR|ENSG00000159842|Transcript|ENST00000302538|protein_coding|12/23||||1501|1354|452|E/*|Gaa/Taa|||-1|HGNC|…	0.0974253	0.5	0.5	0.0408165	0	1	1	1	3	2	0	2	0	0		0		0	0	0		0	0	0		0	0		0	0	0		0			0	0.24	0		0
10	60075521	snp	G	T	81	ANK3	HIGH	stop_gained	['T|intron_variant|MODIFIER|ANK3|ENSG00000151150|Transcript|ENST00000618374|protein_coding||13/21||||||||||-1|HGNC|HGNC:494', 'T|intron_variant|MODIFIER|ANK3|ENSG00000151150|Transcript|ENST00000355288|protein_coding||13/20||||||||||-1|HGNC|HGNC:494', 'T|intron_variant|MODIFIER|ANK3|ENSG00000151150|Transcript|ENST00000373820|protein_coding||3/10||||||||||-1|HGNC|HGNC:494', 'T|stop_gained|HIGH|ANK3…	0.0974253				0	1	0	0	0	0	0	0	0	0		0		0	0	0	0	0	0			0	0		0	0	0	0.22	0				0	0		0
6	31643099	snp	A	T	77	BAG6	HIGH	splice_donor_variant	['T|downstream_gene_variant|MODIFIER|BAG6|ENSG00000204463|Transcript|ENST00000441054|protein_coding|||||||||||4607|-1|HGNC|HGNC:13919', 'T|downstream_gene_variant|MODIFIER|BAG6|ENSG00000204463|Transcript|ENST00000456622|protein_coding|||||||||||4492|-1|HGNC|HGNC:13919', 'T|downstream_gene_variant|MODIFIER|BAG6|ENSG00000204463|Transcript|ENST00000424176|protein_coding|||||||||||4581|-1|HGNC|HGNC:1…	0.0974253	0.171391			0	1	1	0	0	0	0	0	0	0		0		0	0	0		0	0	0		0	0		0	0	0	0	0			0	0.11			0
1	150967190	snp	G	A	65	CERS2	HIGH	stop_gained	['A|stop_gained|HIGH|CERS2|ENSG00000143418|Transcript|ENST00000271688|protein_coding|8/11||||1051|625|209|Q/*|Cag/Tag|||-1|HGNC|HGNC:14076', 'A|downstream_gene_variant|MODIFIER|RP11-316M1.12|ENSG00000259357|Transcript|ENST00000560481|antisense|||||||||||1227|1|Clone_based_vega_gene|', 'A|stop_gained|HIGH|CERS2|ENSG00000143418|Transcript|ENST00000361419|protein_coding|8/8||||874|625|209|Q/*|Cag/Ta…	0.0974253				0	1	0	0	0	0	0	0	0	0	0			0	0	0	0	0	0	0		0			0	0.15	0	0	0			0		0		0
15	92997293	indel	G	GT	89	CHD2	HIGH	frameshift_variant	['T|frameshift_variant|HIGH|CHD2|ENSG00000173575|Transcript|ENST00000626874|protein_coding|30/38||||4482-4483|3775-3776|1259|V/VX|gta/gTta|||1|HGNC|HGNC:1917', 'T|non_coding_transcript_exon_variant&non_coding_transcript_variant|MODIFIER|CHD2|ENSG00000173575|Transcript|ENST00000627185|retained_intron|2/2||||183-184|||||||1|HGNC|HGNC:1917', 'T|upstream_gene_variant|MODIFIER|CHD2|ENSG00000173575|Tra…	0.0974253	0.123697			0	1	0	1	0	0	0	0	0	0		0		0	0	0		0	0	0		0	0		0	0	0		0			0	0.01	0		0
14	102010914	snp	G	T	99	DYNC1H1	HIGH	stop_gained	['T|stop_gained|HIGH|DYNC1H1|ENSG00000197102|Transcript|ENST00000360184|protein_coding|32/78||||6744|6580|2194|G/*|Gga/Tga|||1|HGNC|HGNC:2961', 'A|missense_variant|MODERATE|DYNC1H1|ENSG00000197102|Transcript|ENST00000360184|protein_coding|32/78||||6744|6580|2194|G/R|Gga/Aga|||1|HGNC|HGNC:2961']	0.0974253				0	1	0	0	0	0	0	0	0	0		0	0	0	0	0		0	0			0	0		0	0.08	0	0	0			0	0			0
14	102010914	snp	G	A	99	DYNC1H1	HIGH	stop_gained	['T|stop_gained|HIGH|DYNC1H1|ENSG00000197102|Transcript|ENST00000360184|protein_coding|32/78||||6744|6580|2194|G/*|Gga/Tga|||1|HGNC|HGNC:2961', 'A|missense_variant|MODERATE|DYNC1H1|ENSG00000197102|Transcript|ENST00000360184|protein_coding|32/78||||6744|6580|2194|G/R|Gga/Aga|||1|HGNC|HGNC:2961']	0.0974253				0	1	0	0	0	0	0	0	0	0		0	0	0	0	0		0	0			0	0		0	0	0	0	0			0	0.16			0
22	41150106	snp	C	T	87	EP300	HIGH	stop_gained	['T|downstream_gene_variant|MODIFIER|EP300|ENSG00000100393|Transcript|ENST00000634422|retained_intron|||||||||||215|1|HGNC|HGNC:3373', 'T|downstream_gene_variant|MODIFIER|EP300|ENSG00000100393|Transcript|ENST00000635538|retained_intron|||||||||||2216|1|HGNC|HGNC:3373', 'T|downstream_gene_variant|MODIFIER|EP300|ENSG00000100393|Transcript|ENST00000634728|protein_coding|||||||||||953|1|HGNC|HGNC:337…	0.0974253				0	1	0	0	0	0	0	0	0	0		0		0	0	0	0	0	0			0	0		0	0	0.3		0			0	0	0		0
2	47820381	indel	TGG	T	88	FBXO11	HIGH	frameshift_variant	['-|non_coding_transcript_exon_variant&non_coding_transcript_variant|MODIFIER|FBXO11|ENSG00000138081|Transcript|ENST00000492225|retained_intron|14/16||||1624-1625|||||||-1|HGNC|HGNC:13590', '-|frameshift_variant|HIGH|FBXO11|ENSG00000138081|Transcript|ENST00000403359|protein_coding|14/23||||1849-1850|1776-1777|592-593|GQ/GX|ggCCag/ggag|||-1|HGNC|HGNC:13590', '-|frameshift_variant|HIGH|FBXO11|ENSG0…	0.0974253				0	1	0	0	0	0	0	0	0	0		0			0	0	0	0	0	0		0	0		0	0	0		0			0	0.1	0		0
2	47820378	indel	TG	T	89	FBXO11	HIGH	frameshift_variant	['-|frameshift_variant|HIGH|FBXO11|ENSG00000138081|Transcript|ENST00000402508|protein_coding|14/23||||1642|1528|510|H/X|Cat/at|||-1|HGNC|HGNC:13590', '-|frameshift_variant|HIGH|FBXO11|ENSG00000138081|Transcript|ENST00000316377|protein_coding|15/17||||1635|1546|516|H/X|Cat/at|||-1|HGNC|HGNC:13590', '-|frameshift_variant|HIGH|FBXO11|ENSG00000138081|Transcript|ENST00000403359|protein_coding|14/23|||…	0.0974253				0	1	0	0	0	0	0	0	0	0		0			0	0	0	0	0	0		0	0		0	0	0		0			0	0.1	0		0
3	42698205	snp	G	C	66	HHATL	HIGH	stop_gained	['C|upstream_gene_variant|MODIFIER|HHATL|ENSG00000010282|Transcript|ENST00000480939|retained_intron|||||||||||4004|-1|HGNC|HGNC:13242', 'C|downstream_gene_variant|MODIFIER|HHATL|ENSG00000010282|Transcript|ENST00000497000|retained_intron|||||||||||848|-1|HGNC|HGNC:13242', 'C|upstream_gene_variant|MODIFIER|HHATL|ENSG00000010282|Transcript|ENST00000490003|retained_intron|||||||||||4755|-1|HGNC|HGNC:…	0.0974253			0.247062	0	1	0	0	0	0	1	0	0	0		0		0	0	0	0	0	0	0		0			0	0	0	0	0			0	0.05			0
1	155921392	indel	GA	G	70	KIAA0907	HIGH	frameshift_variant	['-|downstream_gene_variant|MODIFIER|SCARNA4|ENSG00000281394|Transcript|ENST00000625402|scaRNA|||||||||||4565|-1|RFAM|HGNC:32560', '-|upstream_gene_variant|MODIFIER|SNORA80E|ENSG00000207475|Transcript|ENST00000384744|snoRNA|||||||||||1348|-1|HGNC|HGNC:32635', '-|frameshift_variant|HIGH|KIAA0907|ENSG00000132680|Transcript|ENST00000368319|protein_coding|10/10||||1147|1147|383|S/X|Tcc/cc|||-1|HGNC|H…	0.0974253				0	1	0	0	0	0	0	0	0	0		0		0	0	0		0	0	0		0	0		0	0	0.3	0	0			0	0
15	41766795	snp	G	T	89	MGA	HIGH	stop_gained	['T|downstream_gene_variant|MODIFIER|MGA|ENSG00000174197|Transcript|ENST00000564190|protein_coding|||||||||||4598|1|HGNC|HGNC:14010', 'T|stop_gained|HIGH|MGA|ENSG00000174197|Transcript|ENST00000545763|protein_coding|23/23||||8267|8086|2696|E/*|Gaa/Taa|||1|HGNC|HGNC:14010', 'T|downstream_gene_variant|MODIFIER|RP11-107F6.3|ENSG00000260814|Transcript|ENST00000562063|lincRNA|||||||||||4137|-1|Clone_b…	0.0974253				0	1	0	0	0	0	0	0	0	0		0		0	0	0		0	0	0		0	0		0	0	0	0.18	0			0	0			0
22	42592067	snp	A	T	63	POLDIP3	HIGH	stop_gained	['T|stop_gained|HIGH|POLDIP3|ENSG00000100227|Transcript|ENST00000348657|protein_coding|6/8||||896|822|274|C/*|tgT/tgA|||-1|HGNC|HGNC:23782', 'T|intron_variant|MODIFIER|POLDIP3|ENSG00000100227|Transcript|ENST00000339677|protein_coding||2/2||||||||||-1|HGNC|HGNC:23782', 'T|stop_gained|HIGH|POLDIP3|ENSG00000100227|Transcript|ENST00000252115|protein_coding|7/9||||1014|909|303|C/*|tgT/tgA|||-1|HGNC|HG…	0.0974253				0	1	0	0	0	0	0	0	0	0		0		0	0	0	0	0	0			0	0		0	0	0	0	0			0	1			0
17	7513697	snp	C	A	73	POLR2A	HIGH	stop_gained	['A|stop_gained|HIGH|POLR2A|ENSG00000181222|Transcript|ENST00000617998|protein_coding|29/29||||5832|5433|1811|Y/*|taC/taA|||1|HGNC|HGNC:9187', 'A|stop_gained|HIGH|POLR2A|ENSG00000181222|Transcript|ENST00000621442|protein_coding|29/30||||5819|5433|1811|Y/*|taC/taA|||1|HGNC|HGNC:9187', 'A|downstream_gene_variant|MODIFIER|POLR2A|ENSG00000181222|Transcript|ENST00000573603|retained_intron|||||||||||37…	0.0974253				0	1	0	0	0	0	0	0	0	0		0	0		0	0	0	0		0	0	0	0			0	0		0			0	0	0.12		0
2	96303268	snp	G	T	86	SNRNP200	HIGH	stop_gained	['T|downstream_gene_variant|MODIFIER|AC021188.4|ENSG00000230747|Transcript|ENST00000421534|antisense|||||||||||3995|-1|Clone_based_vega_gene|', 'T|stop_gained|HIGH|SNRNP200|ENSG00000144028|Transcript|ENST00000323853|protein_coding|3/45||||350|272|91|S/*|tCg/tAg|||-1|HGNC|HGNC:30859']	0.0974253				0	1	0	0	0	0	0	0	0	0		0		0	0	0		0	0		0	0	0		0	0	0.14	0	0			0	0			0
15	44598653	snp	G	C	76	SPG11	HIGH	stop_gained	['C|downstream_gene_variant|MODIFIER|SPG11|ENSG00000104133|Transcript|ENST00000558988|protein_coding|||||||||||1607|-1|HGNC|HGNC:11226', 'C|upstream_gene_variant|MODIFIER|SPG11|ENSG00000104133|Transcript|ENST00000558155|nonsense_mediated_decay|||||||||||2307|-1|HGNC|HGNC:11226', 'C|non_coding_transcript_exon_variant&non_coding_transcript_variant|MODIFIER|SPG11|ENSG00000104133|Transcript|ENST00000…	0.0974253				0	1	0	0	0	0	0	0	0	0		0	0		0	0	0	0	0	0		0	0			0	0	0	0			0.5	0
2	65344736	snp	G	A	78	SPRED2	HIGH	stop_gained	['A|stop_gained|HIGH|SPRED2|ENSG00000198369|Transcript|ENST00000452315|protein_coding|2/6||||299|232|78|R/*|Cga/Tga|||-1|HGNC|HGNC:17722', 'A|stop_gained|HIGH|SPRED2|ENSG00000198369|Transcript|ENST00000440972|protein_coding|3/4||||393|187|63|R/*|Cga/Tga|||-1|HGNC|HGNC:17722', 'A|stop_gained|HIGH|SPRED2|ENSG00000198369|Transcript|ENST00000427238|protein_coding|1/2||||51|52|18|R/*|Cga/Tga|||-1|HGNC…	0.0974253	0.28565			0	1	1	0	0	0	0	0	0	0		0		0	0		0	0	0	0		0	0		0	0	0	0	0			0	0.27			0
7	100211512	indel	GT	G	96	STAG3	HIGH	frameshift_variant	['-|downstream_gene_variant|MODIFIER|GATS|ENSG00000239521|Transcript|ENST00000445230|processed_transcript|||||||||||422|-1|HGNC|HGNC:29954', '-|intron_variant|MODIFIER|GATS|ENSG00000239521|Transcript|ENST00000454084|protein_coding||4/4||||||||||-1|HGNC|HGNC:29954', '-|downstream_gene_variant|MODIFIER|GATS|ENSG00000239521|Transcript|ENST00000435519|nonsense_mediated_decay|||||||||||71|-1|HGNC|HGNC…	0.0974253				0	1	0	0	0	0	0	0	0	0	0	0		0	0	0		0	0	0		0			0	0	0.21	0	0			0	0			0
15	63529092	snp	A	G	56	USP3	HIGH	stop_lost&NMD_transcript_variant	['G|upstream_gene_variant|MODIFIER|USP3|ENSG00000140455|Transcript|ENST00000268049|protein_coding|||||||||||50|1|HGNC|HGNC:12626', 'G|stop_lost&NMD_transcript_variant|HIGH|USP3|ENSG00000140455|Transcript|ENST00000557884|nonsense_mediated_decay|2/9||||298|170|57|*/W|tAg/tGg|||1|HGNC|HGNC:12626', 'G|intron_variant|MODIFIER|USP3|ENSG00000140455|Transcript|ENST00000561442|protein_coding||1/4|||||||||…	0.0974253				0	1	0	0	0	0	0	0	0	0		0	0	0	0	0		0		0		0	0		0	0	0	0	0				0.17	0
19	14718348	snp	C	T	76	ZNF333	HIGH	stop_gained	['T|downstream_gene_variant|MODIFIER|ZNF333|ENSG00000160961|Transcript|ENST00000597007|nonsense_mediated_decay|||||||||||2165|1|HGNC|HGNC:15624', 'T|stop_gained|HIGH|ZNF333|ENSG00000160961|Transcript|ENST00000292530|protein_coding|12/12||||1112|1021|341|Q/*|Caa/Taa|||1|HGNC|HGNC:15624', 'T|3_prime_UTR_variant&NMD_transcript_variant|MODIFIER|ZNF333|ENSG00000160961|Transcript|ENST00000598161|nonsen…	0.0974253				0	1	0	0	0	0	0	0	0	0		0			0	0	0	0	0	0		0	0		0	0	0		0	0		0	0.75
7	92079328	indel	G	GCTCA	107	AKAP9	HIGH	frameshift_variant	['CTCA|frameshift_variant|HIGH|AKAP9|ENSG00000127914|Transcript|ENST00000359028|protein_coding|32/50||||7228-7229|7228-7229|2410|E/AQX|gaa/gCTCAaa|||1|HGNC|HGNC:379', 'CTCA|upstream_gene_variant|MODIFIER|AKAP9|ENSG00000127914|Transcript|ENST00000435423|protein_coding|||||||||||4247|1|HGNC|HGNC:379', 'CTCA|frameshift_variant|HIGH|AKAP9|ENSG00000127914|Transcript|ENST00000358100|protein_coding|30/3…	0.0979151				0	1	0	0	0	0	0	0	0	0	0	0	0	0	0	0	0	0	0	0	0	0	0	0	0	0	0	0.2	0	0		0	0	0	0	0
14	102939887	indel	CTG	C	111	CDC42BPB	HIGH	frameshift_variant	['-|downstream_gene_variant|MODIFIER|CDC42BPB|ENSG00000198752|Transcript|ENST00000560492|retained_intron|||||||||||19|-1|HGNC|HGNC:1738', '-|downstream_gene_variant|MODIFIER|CDC42BPB|ENSG00000198752|Transcript|ENST00000559245|retained_intron|||||||||||3924|-1|HGNC|HGNC:1738', '-|downstream_gene_variant|MODIFIER|RP11-365N19.2|ENSG00000259515|Transcript|ENST00000560931|antisense|||||||||||2711|1|Cl…	0.0979151				0	1	0	0	0	0	0	0	0	0	0	0	0	0	0	0	0	0	0	0	0	0	0	0	0	0	0	0	0	0.11		0	0	0	0	0
14	102939890	indel	G	GTC	111	CDC42BPB	HIGH	frameshift_variant	['TC|downstream_gene_variant|MODIFIER|CDC42BPB|ENSG00000198752|Transcript|ENST00000558867|processed_transcript|||||||||||4120|-1|HGNC|HGNC:1738', 'TC|downstream_gene_variant|MODIFIER|CDC42BPB|ENSG00000198752|Transcript|ENST00000559790|retained_intron|||||||||||25|-1|HGNC|HGNC:1738', 'TC|downstream_gene_variant|MODIFIER|CDC42BPB|ENSG00000198752|Transcript|ENST00000560492|retained_intron|||||||||||…	0.0979151				0	1	0	0	0	0	0	0	0	0	0	0	0	0	0	0	0	0	0	0	0	0	0	0	0	0	0	0	0	0.11		0	0	0	0	0
9	120491458	indel	TC	T	112	CDK5RAP2	HIGH	frameshift_variant	['-|frameshift_variant&NMD_transcript_variant|HIGH|CDK5RAP2|ENSG00000136861|Transcript|ENST00000480112|nonsense_mediated_decay|13/38||||1354|1327|443|E/X|Gaa/aa|||-1|HGNC|HGNC:18672', '-|non_coding_transcript_exon_variant&non_coding_transcript_variant|MODIFIER|CDK5RAP2|ENSG00000136861|Transcript|ENST00000483412|retained_intron|7/24||||734|||||||-1|HGNC|HGNC:18672', '-|frameshift_variant|HIGH|CDK5…	0.0979151				0	1	0	0	0	0	0	0	0	0	0	0	0	0	0	0	0	0	0	0	0	0	0	0	0	0	0	0	0	0		0	0	0.17	0	0
17	66096281	indel	ATCAT	A	93	CEP112	HIGH	frameshift_variant	['-|frameshift_variant|HIGH|CEP112|ENSG00000154240|Transcript|ENST00000583358|protein_coding|8/17||||939-942|734-737|245-246|DD/X|gATGAt/gt|||-1|HGNC|HGNC:28514', '-|intron_variant|MODIFIER|CEP112|ENSG00000154240|Transcript|ENST00000537949|protein_coding||6/24||||||||||-1|HGNC|HGNC:28514', '-|frameshift_variant|HIGH|CEP112|ENSG00000154240|Transcript|ENST00000535342|protein_coding|8/27||||825-828|…	0.0979151				0	1	0	0	0	0	0	0	0	0	0	0	0	0	0	0	0	0	0	0	0	0	0	0	0	0	0	0	0	0.08	0	0	0	0		0
3	37326639	snp	G	T	109	GOLGA4	HIGH	stop_gained	['T|stop_gained|HIGH|GOLGA4|ENSG00000144674|Transcript|ENST00000356847|protein_coding|15/23||||5118|4819|1607|E/*|Gaa/Taa|||1|HGNC|HGNC:4427', 'T|intron_variant|MODIFIER|GOLGA4|ENSG00000144674|Transcript|ENST00000444882|protein_coding||3/3||||||||||1|HGNC|HGNC:4427', 'T|downstream_gene_variant|MODIFIER|GOLGA4|ENSG00000144674|Transcript|ENST00000429018|protein_coding|||||||||||1680|1|HGNC|HGNC:442…	0.0979151				0	1	0	0	0	0	0	0	0	0	0	0	0	0	0	0	0	0	0	0	0	0	0	0	0	0	0	0	0	0		0	0	0	0.08	0
7	105090151	snp	G	T	110	KMT2E	HIGH	stop_gained	['T|intron_variant|MODIFIER|KMT2E|ENSG00000005483|Transcript|ENST00000334914|protein_coding||12/23||||||||||1|HGNC|HGNC:18541', 'T|missense_variant|MODERATE|KMT2E|ENSG00000005483|Transcript|ENST00000622386|protein_coding|13/15||||1313|1302|434|K/N|aaG/aaT|||1|HGNC|HGNC:18541', 'T|downstream_gene_variant|MODIFIER|KMT2E|ENSG00000005483|Transcript|ENST00000482560|nonsense_mediated_decay|||||||||||19…	0.0979151				0	1	0	0	0	0	0	0	0	0	0	0	0	0	0	0	0	0	0	0	0	0	0	0	0	0	0	0.4	0	0		0	0	0	0	0
6	99401270	indel	GAT	G	109	PNISR	HIGH	frameshift_variant	['-|downstream_gene_variant|MODIFIER|PNISR|ENSG00000132424|Transcript|ENST00000478777|nonsense_mediated_decay|||||||||||189|-1|HGNC|HGNC:21222', '-|downstream_gene_variant|MODIFIER|PNISR|ENSG00000132424|Transcript|ENST00000476159|processed_transcript|||||||||||190|-1|HGNC|HGNC:21222', '-|frameshift_variant|HIGH|PNISR|ENSG00000132424|Transcript|ENST00000438806|protein_coding|11/11||||1834-1835|168…	0.0979151				0	1	0	0	0	0	0	0	0	0	0	0	0	0	0	0	0	0	0	0	0	0	0	0	0	0	0	0	0	0.19	0	0	0	0		0
6	99401275	indel	A	ATT	109	PNISR	HIGH	frameshift_variant	['TT|intron_variant&non_coding_transcript_variant|MODIFIER|PNISR|ENSG00000132424|Transcript|ENST00000481229|processed_transcript||1/1||||||||||-1|HGNC|HGNC:21222', 'TT|downstream_gene_variant|MODIFIER|PNISR|ENSG00000132424|Transcript|ENST00000478777|nonsense_mediated_decay|||||||||||185|-1|HGNC|HGNC:21222', 'TT|downstream_gene_variant|MODIFIER|PNISR|ENSG00000132424|Transcript|ENST00000476159|proc…	0.0979151				0	1	0	0	0	0	0	0	0	0	0	0	0	0	0	0	0	0	0	0	0	0	0	0	0	0	0	0	0	0.21	0	0	0	0		0
6	99401238	snp	T	A	111	PNISR	HIGH	stop_gained	['A|intron_variant&non_coding_transcript_variant|MODIFIER|PNISR|ENSG00000132424|Transcript|ENST00000481229|processed_transcript||1/1||||||||||-1|HGNC|HGNC:21222', 'A|stop_gained|HIGH|PNISR|ENSG00000132424|Transcript|ENST00000369239|protein_coding|12/12||||1925|1720|574|R/*|Aga/Tga|||-1|HGNC|HGNC:21222', 'A|downstream_gene_variant|MODIFIER|PNISR|ENSG00000132424|Transcript|ENST00000460600|processed…	0.0979151				0	1	0	0	0	0	0	0	0	0	0	0	0	0	0	0	0	0	0	0	0	0	0	0	0	0	0	0	0	0.13	0	0	0	0		0
3	50066305	snp	G	T	111	RBM6	HIGH	stop_gained	['T|upstream_gene_variant|MODIFIER|RBM6|ENSG00000004534|Transcript|ENST00000421682|protein_coding|||||||||||87|1|HGNC|HGNC:9903', 'T|3_prime_UTR_variant&NMD_transcript_variant|MODIFIER|RBM6|ENSG00000004534|Transcript|ENST00000434592|nonsense_mediated_decay|15/21||||1516|||||||1|HGNC|HGNC:9903', 'T|3_prime_UTR_variant&NMD_transcript_variant|MODIFIER|RBM6|ENSG00000004534|Transcript|ENST00000419610|…	0.0979151				0	1	0	0	0	0	0	0	0	0	0	0	0	0	0	0	0	0	0	0	0	0	0	0	0	0	0	0	0	0	0.33	0	0	0		0
15	41457821	snp	G	T	112	RTF1	HIGH	stop_gained	['T|stop_gained|HIGH|RTF1|ENSG00000137815|Transcript|ENST00000389629|protein_coding|4/18||||619|607|203|E/*|Gag/Tag|||1|HGNC|HGNC:28996', 'T|downstream_gene_variant|MODIFIER|RTF1|ENSG00000137815|Transcript|ENST00000462276|processed_transcript|||||||||||4827|1|HGNC|HGNC:28996', 'T|downstream_gene_variant|MODIFIER|RTF1|ENSG00000137815|Transcript|ENST00000558298|processed_transcript|||||||||||4879|1…	0.0979151				0	1	0	0	0	0	0	0	0	0	0	0	0	0	0	0	0	0	0	0	0	0	0	0	0	0	0	0	0	0	0.89	0	0	0		0
14	74780420	snp	G	T	111	YLPM1	HIGH	stop_gained	['T|upstream_gene_variant|MODIFIER|YLPM1|ENSG00000119596|Transcript|ENST00000549293|nonsense_mediated_decay|||||||||||965|1|HGNC|HGNC:17798', 'T|stop_gained|HIGH|YLPM1|ENSG00000119596|Transcript|ENST00000552421|protein_coding|3/20||||1250|1126|376|E/*|Gaa/Taa|||1|HGNC|HGNC:17798', 'T|stop_gained|HIGH|YLPM1|ENSG00000119596|Transcript|ENST00000325680|protein_coding|3/21||||1250|1126|376|E/*|Gaa/Taa…	0.0979151				0	1	0	0	0	0	0	0	0	0	0	0	0	0	0	0	0	0	0	0	0	0	0	0	0	0	0	0	0	0		0	0	0	1	0
7	100033358	snp	G	T	105	ZKSCAN1	HIGH	stop_gained	['T|stop_gained|HIGH|ZKSCAN1|ENSG00000106261|Transcript|ENST00000426572|protein_coding|8/8||||1098|745|249|E/*|Gaa/Taa|||1|HGNC|HGNC:13101', 'T|stop_gained|HIGH|ZKSCAN1|ENSG00000106261|Transcript|ENST00000620510|protein_coding|6/6||||862|745|249|E/*|Gaa/Taa|||1|HGNC|HGNC:13101', 'T|stop_gained|HIGH|ZKSCAN1|ENSG00000106261|Transcript|ENST00000535170|protein_coding|4/4||||428|214|72|E/*|Gaa/Taa|||1…	0.0979151				0	1	0	0	0	0	0	0	0	0	0	0	0	0	0	0	0	0	0	0	0	0	0	0	0	0	0	0	0.29	0	0	0	0	0		0
16	74305582	snp	T	G	107	AC009120.6	HIGH	splice_acceptor_variant&non_coding_transcript_variant	['G|missense_variant|MODERATE|PSMD7|ENSG00000103035|Transcript|ENST00000219313|protein_coding|7/7||||964|824|275|L/R|cTc/cGc|||1|HGNC|HGNC:9565', 'G|downstream_gene_variant|MODIFIER|PSMD7|ENSG00000103035|Transcript|ENST00000567958|protein_coding|||||||||||69|1|HGNC|HGNC:9565', 'G|intron_variant&non_coding_transcript_variant|MODIFIER|AC009120.6|ENSG00000259972|Transcript|ENST00000620711|antisense|…	0.100621				0	1	0	0	0	0	0	0	0	0		0	0	0	0	0		0	0	0	0	0	0	0	0	0	0.11	0	0	0		0	0	0		0
7	92001184	indel	GAACA	G	99	AKAP9	HIGH	frameshift_variant	['-|frameshift_variant|HIGH|AKAP9|ENSG00000127914|Transcript|ENST00000356239|protein_coding|8/50||||1501-1504|1268-1271|423-424|EQ/X|gAACAa/ga|||1|HGNC|HGNC:379', '-|frameshift_variant|HIGH|AKAP9|ENSG00000127914|Transcript|ENST00000619023|protein_coding|9/20||||1476-1479|1292-1295|431-432|EQ/X|gAACAa/ga|||1|HGNC|HGNC:379', '-|frameshift_variant|HIGH|AKAP9|ENSG00000127914|Transcript|ENST0000035810…	0.100621				0	1	0	0	0	0	0	0	0	0	0	0	0	0	0	0	0	0	0		0	0	0		0	0	0	0	0		0.67	0	0	0		0
X	80716197	indel	GTA	G	99	BRWD3	HIGH	frameshift_variant	['-|frameshift_variant|HIGH|BRWD3|ENSG00000165288|Transcript|ENST00000373275|protein_coding|20/41||||2500-2501|2283-2284|761-762|YT/YX|taTAca/taca|||-1|HGNC|HGNC:17342', '-|downstream_gene_variant|MODIFIER|BRWD3|ENSG00000165288|Transcript|ENST00000497335|processed_transcript|||||||||||684|-1|HGNC|HGNC:17342', '-|non_coding_transcript_exon_variant&non_coding_transcript_variant|MODIFIER|BRWD3|ENSG0…	0.100621				0	1	0	0	0	0	0	0	0	0		0	0	0	0	0	0	0	0	0	0	0	0		0	0	0	0	0			0	0.33	0	0	0
10	68737028	indel	G	GTATTA	89	CCAR1	HIGH	frameshift_variant	['TATTA|frameshift_variant|HIGH|CCAR1|ENSG00000060339|Transcript|ENST00000630771|protein_coding|3/24||||415-416|226-227|76|A/VLX|gca/gTATTAca|||1|HGNC|HGNC:24236', 'TATTA|frameshift_variant|HIGH|CCAR1|ENSG00000060339|Transcript|ENST00000265872|protein_coding|3/25||||345-346|226-227|76|A/VLX|gca/gTATTAca|||1|HGNC|HGNC:24236', 'TATTA|upstream_gene_variant|MODIFIER|Y_RNA|ENSG00000195401|Transcript|E…	0.100621				0	1	0	0	0	0	0	0	0	0		0	0	0	0	0	0	0	0	0	0	0	0		0	0	0.14	0	0	0		0	0	0		0
20	36500243	indel	A	ACC	97	DLGAP4	HIGH	frameshift_variant	['CC|downstream_gene_variant|MODIFIER|DLGAP4|ENSG00000080845|Transcript|ENST00000482037|processed_transcript|||||||||||40|1|HGNC|HGNC:24476', 'CC|non_coding_transcript_exon_variant&non_coding_transcript_variant|MODIFIER|DLGAP4|ENSG00000080845|Transcript|ENST00000478910|retained_intron|3/6||||1639-1640|||||||1|HGNC|HGNC:24476', 'CC|non_coding_transcript_exon_variant&non_coding_transcript_variant|M…	0.100621				0	1	0	0	0	0	0	0	0	0	0	0	0	0	0	0		0	0	0	0	0	0		0	0	0	0	0	0		0	0.13	0		0
20	36500246	indel	CGG	C	98	DLGAP4	HIGH	frameshift_variant	['-|frameshift_variant|HIGH|DLGAP4|ENSG00000080845|Transcript|ENST00000340491|protein_coding|4/7||||1353-1354|531-532|177-178|SD/SX|tcGGat/tcat|||1|HGNC|HGNC:24476', '-|frameshift_variant|HIGH|DLGAP4|ENSG00000080845|Transcript|ENST00000495241|protein_coding|3/3||||444-445|27-28|9-10|SD/SX|tcGGat/tcat|||1|HGNC|HGNC:24476', '-|downstream_gene_variant|MODIFIER|DLGAP4|ENSG00000080845|Transcript|ENST0…	0.100621				0	1	0	0	0	0	0	0	0	0	0	0	0	0	0	0		0	0	0	0	0	0		0	0	0	0	0	0		0	0.12	0		0
7	103319617	snp	C	A	101	DNAJC2	HIGH	stop_gained	['A|downstream_gene_variant|MODIFIER|DNAJC2|ENSG00000105821|Transcript|ENST00000426036|protein_coding|||||||||||2983|-1|HGNC|HGNC:13192', 'A|intron_variant|MODIFIER|DNAJC2|ENSG00000105821|Transcript|ENST00000249270|protein_coding||10/14||||||||||-1|HGNC|HGNC:13192', 'A|non_coding_transcript_exon_variant&non_coding_transcript_variant|MODIFIER|DNAJC2|ENSG00000105821|Transcript|ENST00000475065|retai…	0.100621				0	1	0	0	0	0	0	0	0	0	0	0	0	0	0	0	0	0	0	0		0	0		0	0	0	0	0	0		0	0.48	0		0
6	56629338	snp	C	A	108	DST	HIGH	stop_gained	['A|stop_gained|HIGH|DST|ENSG00000151914|Transcript|ENST00000370754|protein_coding|31/97||||4329|4288|1430|E/*|Gaa/Taa|||-1|HGNC|HGNC:1090', 'A|stop_gained|HIGH|DST|ENSG00000151914|Transcript|ENST00000439203|protein_coding|18/26||||2776|2776|926|E/*|Gaa/Taa|||-1|HGNC|HGNC:1090', 'A|stop_gained|HIGH|DST|ENSG00000151914|Transcript|ENST00000518935|protein_coding|18/22||||2848|2776|926|E/*|Gaa/Taa|||…	0.100621	0.164557			0	1	0	1	0	0	0	0	0	0		0	0	0	0	0	0	0	0	0		0	0	0	0	0	0	0.23	0			0	0	0	0	0
1	20851428	indel	GTTGCAGA	G	106	EIF4G3	HIGH	frameshift_variant	['-|frameshift_variant|HIGH|EIF4G3|ENSG00000075151|Transcript|ENST00000634879|protein_coding|25/34||||3994-4000|3994-4000|1332-1334|SAT/X|TCTGCAAca/ca|||-1|HGNC|HGNC:3298', '-|frameshift_variant|HIGH|EIF4G3|ENSG00000075151|Transcript|ENST00000400422|protein_coding|26/35||||4116-4122|3535-3541|1179-1181|SAT/X|TCTGCAAca/ca|||-1|HGNC|HGNC:3298', '-|upstream_gene_variant|MODIFIER|EIF4G3|ENSG000000751…	0.100621				0	1	0	0	0	0	0	0	0	0	0	0	0	0	0	0	0	0	0	0		0	0		0	0	0	0	0	0	1	0		0		0
8	673734	snp	A	T	89	ERICH1	HIGH	stop_gained	['T|downstream_gene_variant|MODIFIER|ERICH1|ENSG00000104714|Transcript|ENST00000518277|processed_transcript|||||||||||131|-1|HGNC|HGNC:27234', 'T|stop_gained|HIGH|ERICH1|ENSG00000104714|Transcript|ENST00000262109|protein_coding|4/6||||696|618|206|C/*|tgT/tgA|||-1|HGNC|HGNC:27234', 'T|downstream_gene_variant|MODIFIER|ERICH1|ENSG00000104714|Transcript|ENST00000518313|processed_transcript|||||||||||…	0.100621	0.157937		0.269126	0	1	0	1	0	0	1	0	0	0		0	0	0	0	0	0	0	0	0	0	0	0		0	0	0	0	0	0.23		0	0	0		0
3	121696925	snp	G	A	105	GOLGB1	HIGH	stop_gained	['A|stop_gained|HIGH|GOLGB1|ENSG00000173230|Transcript|ENST00000614479|protein_coding|12/21||||3641|3358|1120|Q/*|Cag/Tag|||-1|HGNC|HGNC:4429', 'A|stop_gained|HIGH|GOLGB1|ENSG00000173230|Transcript|ENST00000393667|protein_coding|13/22||||3709|3598|1200|Q/*|Cag/Tag|||-1|HGNC|HGNC:4429', 'A|stop_gained|HIGH|GOLGB1|ENSG00000173230|Transcript|ENST00000494517|protein_coding|12/12||||3512|3475|1159|Q/*…	0.100621				0	1	0	0	0	0	0	0	0	0		0	0	0	0	0	0	0	0	0	0	0	0		0	0	0	0.18	0	0		0	0	0		0
9	86033372	snp	C	A	97	GOLM1	HIGH	stop_gained	['A|stop_gained|HIGH|GOLM1|ENSG00000135052|Transcript|ENST00000388712|protein_coding|9/10||||1208|1039|347|G/*|Gga/Tga|||-1|HGNC|HGNC:15451', 'A|stop_gained|HIGH|GOLM1|ENSG00000135052|Transcript|ENST00000388711|protein_coding|9/10||||1185|1039|347|G/*|Gga/Tga|||-1|HGNC|HGNC:15451', 'A|downstream_gene_variant|MODIFIER|GOLM1|ENSG00000135052|Transcript|ENST00000257504|processed_transcript|||||||||||…	0.100621				0	1	0	0	0	0	0	0	0	0	0	0	0	0	0	0		0	0	0	0	0	0		0	0	0	0.21	0	0		0	0	0		0
3	12911687	snp	G	C	105	IQSEC1	HIGH	stop_gained	['C|stop_gained|HIGH|IQSEC1|ENSG00000144711|Transcript|ENST00000273221|protein_coding|10/14||||2617|2400|800|Y/*|taC/taG|||-1|HGNC|HGNC:29112', 'C|stop_gained|HIGH|IQSEC1|ENSG00000144711|Transcript|ENST00000618604|protein_coding|10/13||||2401|2034|678|Y/*|taC/taG|||-1|HGNC|HGNC:29112', 'C|stop_gained|HIGH|IQSEC1|ENSG00000144711|Transcript|ENST00000613206|protein_coding|10/14||||2461|2358|786|Y/*|…	0.100621		0.157651		0	1	0	0	0	1	0	0	0	0	0	0	0	0	0	0		0	0	0	0	0	0		0	0	0	0	0	0.15		0	0	0		0
7	152163355	snp	G	A	100	KMT2C	HIGH	stop_gained	['A|upstream_gene_variant|MODIFIER|KMT2C|ENSG00000055609|Transcript|ENST00000418061|protein_coding|||||||||||1191|-1|HGNC|HGNC:13726', 'A|stop_gained|HIGH|KMT2C|ENSG00000055609|Transcript|ENST00000355193|protein_coding|43/59||||10441|10222|3408|Q/*|Caa/Taa|||-1|HGNC|HGNC:13726', 'A|3_prime_UTR_variant&NMD_transcript_variant|MODIFIER|KMT2C|ENSG00000055609|Transcript|ENST00000558084|nonsense_mediat…	0.100621				0	1	0	0	0	0	0	0	0	0		0	0	0	0	0	0	0	0	0		0	0	0	0	0	0.15	0	0		0	0	0	0		0
13	113024665	snp	G	T	94	MCF2L	HIGH	start_lost	['T|missense_variant|MODERATE|MCF2L|ENSG00000126217|Transcript|ENST00000535094|protein_coding|3/30||||344|185|62|S/I|aGc/aTc|||1|HGNC|HGNC:14576', 'T|missense_variant|MODERATE|MCF2L|ENSG00000126217|Transcript|ENST00000375597|protein_coding|3/27||||336|179|60|S/I|aGc/aTc|||1|HGNC|HGNC:14576', 'T|missense_variant|MODERATE|MCF2L|ENSG00000126217|Transcript|ENST00000433807|protein_coding|3/3||||468|20…	0.100621				0	1	0	0	0	0	0	0	0	0	0	0		0	0	0	0	0	0	0	0	0	0		0	0	0	0.13	0	0		0	0	0		0
6	30705815	indel	G	GGA	87	MDC1	HIGH	frameshift_variant	['GA|upstream_gene_variant|MODIFIER|MDC1|ENSG00000137337|Transcript|ENST00000489540|retained_intron|||||||||||1734|-1|HGNC|HGNC:21163', 'GA|frameshift_variant|HIGH|MDC1|ENSG00000137337|Transcript|ENST00000417033|protein_coding|5/5||||548-549|550-551|184|A/VX|gct/gTCct|||-1|HGNC|HGNC:21163', 'GA|frameshift_variant|HIGH|MDC1|ENSG00000137337|Transcript|ENST00000376406|protein_coding|10/15||||4015-40…	0.100621				0	1	0	0	0	0	0	0	0	0		0	0	0	0	0	0	0	0	0	0	0	0		0	0	0	0.25	0	0		0	0	0
6	30705819	indel	AGG	A	88	MDC1	HIGH	frameshift_variant	['-|non_coding_transcript_exon_variant&non_coding_transcript_variant|MODIFIER|MDC1|ENSG00000137337|Transcript|ENST00000492462|retained_intron|2/2||||580-581|||||||-1|HGNC|HGNC:21163', '-|intron_variant&non_coding_transcript_variant|MODIFIER|MDC1-AS1|ENSG00000224328|Transcript|ENST00000442150|antisense||1/2||||||||||1|HGNC|HGNC:39764', '-|frameshift_variant|HIGH|MDC1|ENSG00000137337|Transcript|ENS…	0.100621				0	1	0	0	0	0	0	0	0	0		0	0	0	0	0	0	0	0	0	0	0	0		0	0	0	0.25	0	0		0	0	0
6	30708298	snp	C	A	95	MDC1	HIGH	stop_gained	['A|upstream_gene_variant|MODIFIER|MDC1|ENSG00000137337|Transcript|ENST00000489540|retained_intron|||||||||||4217|-1|HGNC|HGNC:21163', 'A|upstream_gene_variant|MODIFIER|MDC1|ENSG00000137337|Transcript|ENST00000492462|retained_intron|||||||||||613|-1|HGNC|HGNC:21163', 'A|intron_variant&non_coding_transcript_variant|MODIFIER|MDC1-AS1|ENSG00000224328|Transcript|ENST00000442150|antisense||1/2||||||||…	0.100621				0	1	0	0	0	0	0	0	0	0		0	0	0	0	0		0	0	0	0	0	0	0	0	0	0	0.3	0	0		0	0	0		0
12	95474300	snp	A	T	106	METAP2	HIGH	stop_gained	['T|stop_gained|HIGH|METAP2|ENSG00000111142|Transcript|ENST00000551840|protein_coding|1/11||||139|121|41|K/*|Aag/Tag|||1|HGNC|HGNC:16672', 'T|stop_gained|HIGH|METAP2|ENSG00000111142|Transcript|ENST00000550777|protein_coding|1/10||||146|121|41|K/*|Aag/Tag|||1|HGNC|HGNC:16672', 'T|stop_gained|HIGH|METAP2|ENSG00000111142|Transcript|ENST00000553151|protein_coding|1/6||||149|121|41|K/*|Aag/Tag|||1|HGN…	0.100621				0	1	0	0	0	0	0	0	0	0	0	0		0	0	0		0	0	0	0	0	0	0	0	0	0	0.17	0	0		0	0	0		0
X	103676871	snp	G	A	108	MORF4L2	HIGH	splice_donor_variant	['A|non_coding_transcript_exon_variant&non_coding_transcript_variant|MODIFIER|MORF4L2|ENSG00000123562|Transcript|ENST00000492116|processed_transcript|3/3||||405|||||||-1|HGNC|HGNC:16849', 'A|downstream_gene_variant|MODIFIER|MORF4L2|ENSG00000123562|Transcript|ENST00000498064|processed_transcript|||||||||||108|-1|HGNC|HGNC:16849', 'A|splice_donor_variant|HIGH|MORF4L2|ENSG00000123562|Transcript|ENST…	0.100621				0	1	0	0	0	0	0	0	0	0	0	0	0	0	0	0		0	0	0	0	0	0		0	0	0	0	0			0	0.19	0	0	0
13	19650137	snp	G	T	108	MPHOSPH8	HIGH	stop_gained	['T|stop_gained|HIGH|MPHOSPH8|ENSG00000196199|Transcript|ENST00000361479|protein_coding|5/14||||1521|1453|485|E/*|Gaa/Taa|||1|HGNC|HGNC:29810', 'T|stop_gained|HIGH|MPHOSPH8|ENSG00000196199|Transcript|ENST00000414242|protein_coding|3/3||||773|775|259|E/*|Gaa/Taa|||1|HGNC|HGNC:29810']	0.100621	0.170452	0.245559	0.406019	0	1	1	0	1	0	1	1	0	0		0	0	0	0	0	0	0	0	0	0	0	0		0	0	0	0	0	0		0	0.01	0		0
12	124400602	indel	G	GT	101	NCOR2	HIGH	frameshift_variant	['T|frameshift_variant|HIGH|NCOR2|ENSG00000196498|Transcript|ENST00000356219|protein_coding|4/36||||382-383|382-383|128|T/NX|act/aAct|||-1|HGNC|HGNC:7673', 'T|frameshift_variant|HIGH|NCOR2|ENSG00000196498|Transcript|ENST00000405201|protein_coding|15/47||||1712-1713|1711-1712|571|T/NX|act/aAct|||-1|HGNC|HGNC:7673', 'T|frameshift_variant|HIGH|NCOR2|ENSG00000196498|Transcript|ENST00000404621|protein…	0.100621				0	1	0	0	0	0	0	0	0	0	0	0		0	0	0	0	0	0	0	0	0	0		0	0.15	0	0	0	0		0	0	0		0
19	3435192	snp	G	T	95	NFIC	HIGH	stop_gained	['T|stop_gained|HIGH|NFIC|ENSG00000141905|Transcript|ENST00000341919|protein_coding|6/9||||1031|943|315|E/*|Gag/Tag|||1|HGNC|HGNC:7786', 'T|stop_gained|HIGH|NFIC|ENSG00000141905|Transcript|ENST00000443272|protein_coding|6/11||||994|943|315|E/*|Gag/Tag|||1|HGNC|HGNC:7786', 'T|non_coding_transcript_exon_variant&non_coding_transcript_variant|MODIFIER|NFIC|ENSG00000141905|Transcript|ENST00000589537|r…	0.100621				0	1	0	0	0	0	0	0	0	0		0	0	0	0	0		0	0	0	0	0	0	0	0	0	0	0.17	0	0		0	0	0		0
21	46346982	snp	G	T	109	PCNT	HIGH	splice_donor_variant&non_coding_transcript_variant	['T|missense_variant|MODERATE|PCNT|ENSG00000160299|Transcript|ENST00000359568|protein_coding|5/47||||1067|960|320|R/S|agG/agT|||1|HGNC|HGNC:16068', 'T|upstream_gene_variant|MODIFIER|PCNT|ENSG00000160299|Transcript|ENST00000483844|processed_transcript|||||||||||1257|1|HGNC|HGNC:16068', 'T|splice_donor_variant&non_coding_transcript_variant|HIGH|PCNT|ENSG00000160299|Transcript|ENST00000490468|proces…	0.100621				0	1	0	0	0	0	0	0	0	0		0	0	0	0	0	0	0	0	0	0	0	0		0	0	0	0	0	0		0	0.21	0		0
21	46347483	snp	G	T	109	PCNT	HIGH	stop_gained	['T|non_coding_transcript_exon_variant&non_coding_transcript_variant|MODIFIER|PCNT|ENSG00000160299|Transcript|ENST00000480896|processed_transcript|6/47||||1272|||||||1|HGNC|HGNC:16068', 'T|upstream_gene_variant|MODIFIER|PCNT|ENSG00000160299|Transcript|ENST00000483844|processed_transcript|||||||||||756|1|HGNC|HGNC:16068', 'T|stop_gained|HIGH|PCNT|ENSG00000160299|Transcript|ENST00000359568|protein_…	0.100621				0	1	0	0	0	0	0	0	0	0		0	0	0	0	0	0	0	0	0		0	0	0	0	0	0	0	0	0		0	0.1	0		0
19	5616282	snp	C	A	106	SAFB2	HIGH	stop_gained&NMD_transcript_variant	['A|missense_variant|MODERATE|SAFB2|ENSG00000130254|Transcript|ENST00000590262|protein_coding|4/6||||303|111|37|M/I|atG/atT|||-1|HGNC|HGNC:21605', 'A|stop_gained&NMD_transcript_variant|HIGH|SAFB2|ENSG00000130254|Transcript|ENST00000591120|nonsense_mediated_decay|3/5||||389|328|110|E/*|Gag/Tag|||-1|HGNC|HGNC:21605', 'A|upstream_gene_variant|MODIFIER|SAFB2|ENSG00000130254|Transcript|ENST00000592599…	0.100621				0	1	0	0	0	0	0	0	0	0	0	0	0	0	0	0		0	0	0	0	0	0		0	0	0	0	0	0		0	0.15	0		0
12	45928619	indel	GAA	G	98	SCAF11	HIGH	frameshift_variant	['-|frameshift_variant|HIGH|SCAF11|ENSG00000139218|Transcript|ENST00000549162|protein_coding|5/9||||622-623|504-505|168-169|SS/SX|tcTTca/tcca|||-1|HGNC|HGNC:10784', '-|frameshift_variant|HIGH|SCAF11|ENSG00000139218|Transcript|ENST00000369367|protein_coding|11/15||||1314-1315|1080-1081|360-361|SS/SX|tcTTca/tcca|||-1|HGNC|HGNC:10784', '-|upstream_gene_variant|MODIFIER|SCAF11|ENSG00000139218|Transcr…	0.100621				0	1	0	0	0	0	0	0	0	0	0	0	0	0	0	0		0	0	0	0	0	0		0	0	0.54	0	0	0		0	0	0		0
12	45928626	indel	G	GGA	99	SCAF11	HIGH	frameshift_variant	['GA|frameshift_variant|HIGH|SCAF11|ENSG00000139218|Transcript|ENST00000549162|protein_coding|5/9||||616-617|498-499|166-167|-/X|-/TC|||-1|HGNC|HGNC:10784', 'GA|frameshift_variant|HIGH|SCAF11|ENSG00000139218|Transcript|ENST00000369367|protein_coding|11/15||||1308-1309|1074-1075|358-359|-/X|-/TC|||-1|HGNC|HGNC:10784', 'GA|upstream_gene_variant|MODIFIER|SCAF11|ENSG00000139218|Transcript|ENST0000054…	0.100621				0	1	0	0	0	0	0	0	0	0	0	0	0	0	0	0		0	0	0	0	0	0		0	0	0.54	0	0	0		0	0	0		0
X	48466798	snp	C	A	32	SLC38A5	HIGH	splice_donor_variant	['A|splice_donor_variant|HIGH|SLC38A5|ENSG00000017483|Transcript|ENST00000619100|protein_coding||2/12||||||||||-1|HGNC|HGNC:18070', 'A|splice_donor_variant|HIGH|SLC38A5|ENSG00000017483|Transcript|ENST00000429543|protein_coding||6/7||||||||||-1|HGNC|HGNC:18070', 'A|splice_donor_variant|HIGH|SLC38A5|ENSG00000017483|Transcript|ENST00000488083|protein_coding||6/7||||||||||-1|HGNC|HGNC:18070', 'A|spli…	0.100621				0	1	0	0	0	0	0	0	0	0		0	0	0	0	0	0	0	0	0	0	0	0		0	0	0	0.12	0	0		0	0	0		0
10	110581985	snp	G	T	104	SMC3	HIGH	stop_gained	['T|stop_gained|HIGH|SMC3|ENSG00000108055|Transcript|ENST00000361804|protein_coding|9/29||||736|610|204|E/*|Gag/Tag|||1|HGNC|HGNC:2468', 'T|non_coding_transcript_exon_variant&non_coding_transcript_variant|MODIFIER|SMC3|ENSG00000108055|Transcript|ENST00000462899|processed_transcript|9/9||||756|||||||1|HGNC|HGNC:2468']	0.100621				0	1	0	0	0	0	0	0	0	0		0	0	0	0	0	0	0	0	0		0	0	0	0	0	0.23	0	0	0		0	0	0		0
9	128574729	indel	GA	G	108	SPTAN1	HIGH	frameshift_variant	['-|frameshift_variant|HIGH|SPTAN1|ENSG00000197694|Transcript|ENST00000372731|protein_coding|4/56||||561|419|140|E/X|gAa/ga|||1|HGNC|HGNC:11273', '-|non_coding_transcript_exon_variant&non_coding_transcript_variant|MODIFIER|SPTAN1|ENSG00000197694|Transcript|ENST00000625282|retained_intron|4/25||||529|||||||1|HGNC|HGNC:11273', '-|frameshift_variant|HIGH|SPTAN1|ENSG00000197694|Transcript|ENST0000063…	0.100621				0	1	0	0	0	0	0	0	0	0	0	0	0	0	0	0		0	0	0	0	0	0		0	0	0	0	0	0.36		0	0	0		0
9	128594347	snp	C	T	108	SPTAN1	HIGH	stop_gained	['T|downstream_gene_variant|MODIFIER|SPTAN1|ENSG00000197694|Transcript|ENST00000627809|retained_intron|||||||||||1069|1|HGNC|HGNC:11273', 'T|non_coding_transcript_exon_variant&non_coding_transcript_variant|MODIFIER|SPTAN1|ENSG00000197694|Transcript|ENST00000628867|retained_intron|1/2||||226|||||||1|HGNC|HGNC:11273', 'T|stop_gained|HIGH|SPTAN1|ENSG00000197694|Transcript|ENST00000630804|protein_cod…	0.100621				0	1	0	0	0	0	0	0	0	0		0	0	0	0	0	0	0	0	0		0	0	0	0	0	0	0	0	0.33		0	0	0		0
14	64052659	snp	C	T	46	SYNE2	HIGH	stop_gained	['T|downstream_gene_variant|MODIFIER|SYNE2|ENSG00000054654|Transcript|ENST00000557005|retained_intron|||||||||||3380|1|HGNC|HGNC:17084', 'T|stop_gained|HIGH|SYNE2|ENSG00000054654|Transcript|ENST00000357395|protein_coding|49/116||||9057|8845|2949|Q/*|Cag/Tag|||1|HGNC|HGNC:17084', 'T|stop_gained|HIGH|SYNE2|ENSG00000054654|Transcript|ENST00000344113|protein_coding|48/115||||8958|8746|2916|Q/*|Cag/Ta…	0.100621				0	1	0	0	0	0	0	0	0	0	0	0	0	0	0	0	0	0	0	0		0	0		0	0	0	0	0	0		0	0.16	0
X	71398720	snp	G	T	99	TAF1	HIGH	stop_gained	['T|stop_gained|HIGH|TAF1|ENSG00000147133|Transcript|ENST00000373790|protein_coding|24/38||||3817|3766|1256|E/*|Gag/Tag|||1|HGNC|HGNC:11535', 'T|stop_gained|HIGH|TAF1|ENSG00000147133|Transcript|ENST00000483985|protein_coding|3/5||||498|499|167|E/*|Gag/Tag|||1|HGNC|HGNC:11535', 'T|stop_gained|HIGH|TAF1|ENSG00000147133|Transcript|ENST00000276072|protein_coding|24/38||||3839|3829|1277|E/*|Gag/Tag|||…	0.100621				0	1	0	0	0	0	0	0	0	0	0	0		0	0	0		0	0	0	0	0	0	0	0	0	0	0	0	0		0.07	0	0		0
12	109903971	snp	G	T	104	TCHP	HIGH	stop_gained	['T|non_coding_transcript_exon_variant&non_coding_transcript_variant|MODIFIER|TCHP|ENSG00000139437|Transcript|ENST00000537218|retained_intron|3/4||||386|||||||1|HGNC|HGNC:28135', 'T|stop_gained|HIGH|TCHP|ENSG00000139437|Transcript|ENST00000405876|protein_coding|3/13||||370|223|75|E/*|Gag/Tag|||1|HGNC|HGNC:28135', 'T|stop_gained&NMD_transcript_variant|HIGH|TCHP|ENSG00000139437|Transcript|ENST00000…	0.100621				0	1	0	0	0	0	0	0	0	0	0	0	0	0	0	0	0	0	0	0	0	0			0	0	0	0	0	0		0	0.23	0		0
15	51768355	snp	G	T	108	TMOD2	HIGH	stop_gained	['T|stop_gained|HIGH|TMOD2|ENSG00000128872|Transcript|ENST00000435126|protein_coding|3/9||||335|220|74|E/*|Gag/Tag|||1|HGNC|HGNC:11872', 'T|intron_variant&non_coding_transcript_variant|MODIFIER|TMOD2|ENSG00000128872|Transcript|ENST00000560576|retained_intron||2/2||||||||||1|HGNC|HGNC:11872', 'T|stop_gained|HIGH|TMOD2|ENSG00000128872|Transcript|ENST00000249700|protein_coding|3/10||||441|220|74|E/*…	0.100621				0	1	0	0	0	0	0	0	0	0		0	0	0	0	0	0	0	0	0	0	0	0		0	0	0	0	0	0		0	0.12	0		0
20	41076233	indel	G	GCC	96	TOP1	HIGH	frameshift_variant	['CC|frameshift_variant|HIGH|TOP1|ENSG00000198900|Transcript|ENST00000361337|protein_coding|4/21||||468-469|218-219|73|S/SX|agc/agCCc|||1|HGNC|HGNC:11986']	0.100621				0	1	0	0	0	0	0	0	0	0		0	0	0	0		0	0	0	0	0	0	0	0	0	0	0	0.33	0	0		0	0	0		0
20	41076236	indel	CAG	C	96	TOP1	HIGH	frameshift_variant	['-|frameshift_variant|HIGH|TOP1|ENSG00000198900|Transcript|ENST00000361337|protein_coding|4/21||||472-473|222-223|74-75|SE/SX|tcAGaa/tcaa|||1|HGNC|HGNC:11986']	0.100621				0	1	0	0	0	0	0	0	0	0		0	0	0	0		0	0	0	0	0	0	0	0	0	0	0	0.29	0	0		0	0	0		0
17	74252335	snp	G	T	67	TTYH2	HIGH	stop_lost&NMD_transcript_variant	['T|downstream_gene_variant|MODIFIER|TTYH2|ENSG00000141540|Transcript|ENST00000534346|processed_transcript|||||||||||2321|1|HGNC|HGNC:13877', 'T|missense_variant|MODERATE|TTYH2|ENSG00000141540|Transcript|ENST00000269346|protein_coding|11/14||||1292|1218|406|M/I|atG/atT|||1|HGNC|HGNC:13877', 'T|non_coding_transcript_exon_variant&non_coding_transcript_variant|MODIFIER|TTYH2|ENSG00000141540|Transcri…	0.100621			0.127225	0	1	0	0	0	0	0	1	0	0		0	0	0	0	0	0	0	0	0		0	0	0	0	0	0	0	0	0		0	0.11	0
2	186508620	snp	G	T	109	ZC3H15	HIGH	stop_gained	['T|downstream_gene_variant|MODIFIER|ZC3H15|ENSG00000065548|Transcript|ENST00000468120|processed_transcript|||||||||||4521|1|HGNC|HGNC:29528', 'T|non_coding_transcript_exon_variant&non_coding_transcript_variant|MODIFIER|ZC3H15|ENSG00000065548|Transcript|ENST00000498757|retained_intron|4/4||||811|||||||1|HGNC|HGNC:29528', 'T|stop_gained|HIGH|ZC3H15|ENSG00000065548|Transcript|ENST00000337859|protei…	0.100621				0	1	0	0	0	0	0	0	0	0	0	0		0	0	0		0	0	0	0	0	0	0	0	0	0	0.21	0	0		0	0	0		0
9	86352905	snp	T	A	100	ZCCHC6	HIGH	stop_gained	['A|stop_gained|HIGH|ZCCHC6|ENSG00000083223|Transcript|ENST00000375960|protein_coding|2/20||||510|295|99|K/*|Aag/Tag|||-1|HGNC|HGNC:25817', 'A|upstream_gene_variant|MODIFIER|ZCCHC6|ENSG00000083223|Transcript|ENST00000375947|protein_coding|||||||||||199|-1|HGNC|HGNC:25817', 'A|stop_gained|HIGH|ZCCHC6|ENSG00000083223|Transcript|ENST00000375963|protein_coding|2/27||||468|295|99|K/*|Aag/Tag|||-1|HGNC…	0.100621				0	1	0	0	0	0	0	0	0	0		0	0	0	0	0	0	0	0	0	0	0	0		0	0	0	0	0	0		0	0.2	0		0
5	87333308	snp	C	A	73	RASA1	HIGH	stop_gained	['A|upstream_gene_variant|MODIFIER|RASA1|ENSG00000145715|Transcript|ENST00000509953|retained_intron|||||||||||4664|1|HGNC|HGNC:9871', 'A|stop_gained|HIGH|RASA1|ENSG00000145715|Transcript|ENST00000274376|protein_coding|4/25||||1434|870|290|Y/*|taC/taA|||1|HGNC|HGNC:9871', 'A|stop_gained&NMD_transcript_variant|HIGH|RASA1|ENSG00000145715|Transcript|ENST00000515800|nonsense_mediated_decay|4/26||||143…	0.101198			0.247062	2	0	0	0	0	0	1	0		0		0			0		1	0				1	0		0	0	0		0			0	0	0	0	0
12	109241142	indel	TAC	T	43	ACACB	HIGH	frameshift_variant	['-|frameshift_variant|HIGH|ACACB|ENSG00000076555|Transcript|ENST00000377848|protein_coding|35/52||||4893-4894|4884-4885|1628-1629|LQ/LX|ctACag/ctag|||1|HGNC|HGNC:85', '-|upstream_gene_variant|MODIFIER|ACACB|ENSG00000076555|Transcript|ENST00000537347|retained_intron|||||||||||526|1|HGNC|HGNC:85', '-|frameshift_variant&NMD_transcript_variant|HIGH|ACACB|ENSG00000076555|Transcript|ENST00000538526|no…	0.101546				0	1	0	0	0	0	0	0	0	0				0	0	0		0	0	0		0			0	0	0		0			0	0.43
9	85632821	indel	GGT	G	78	AGTPBP1	HIGH	frameshift_variant	['-|frameshift_variant|HIGH|AGTPBP1|ENSG00000135049|Transcript|ENST00000628899|protein_coding|13/25||||1957-1958|1890-1891|630-631|VP/VX|gtACct/gtct|||-1|HGNC|HGNC:17258', '-|frameshift_variant|HIGH|AGTPBP1|ENSG00000135049|Transcript|ENST00000337006|protein_coding|13/25||||2077-2078|2010-2011|670-671|VP/VX|gtACct/gtct|||-1|HGNC|HGNC:17258', '-|frameshift_variant|HIGH|AGTPBP1|ENSG00000135049|Trans…	0.101546				0	1	0	0	0	0	0	0	0	0		0			0	0	0	0	0			0			0	0	0.25		0	0		0				0
2	97206105	snp	G	T	74	ANKRD36	HIGH	stop_gained	['T|stop_gained|HIGH|ANKRD36|ENSG00000135976|Transcript|ENST00000461153|protein_coding|52/75||||3377|3133|1045|E/*|Gaa/Taa|||1|HGNC|HGNC:24079', 'T|stop_gained|HIGH|ANKRD36|ENSG00000135976|Transcript|ENST00000420699|protein_coding|52/76||||3377|3133|1045|E/*|Gaa/Taa|||1|HGNC|HGNC:24079']	0.101546				0	1	0	0	0	0	0	0	0	0					0	0	0	0	0			0	0		0	0	0					0	0.25	0		0
X	18613223	snp	G	T	85	CDKL5	HIGH	stop_gained	['T|stop_gained|HIGH|CDKL5|ENSG00000008086|Transcript|ENST00000379996|protein_coding|15/21||||2499|2224|742|E/*|Gag/Tag|||1|HGNC|HGNC:11411', 'T|stop_gained|HIGH|CDKL5|ENSG00000008086|Transcript|ENST00000379989|protein_coding|16/22||||2509|2224|742|E/*|Gag/Tag|||1|HGNC|HGNC:11411', 'T|stop_gained|HIGH|CDKL5|ENSG00000008086|Transcript|ENST00000623535|protein_coding|14/17||||2224|2224|742|E/*|Gag/T…	0.101546				0	1	0	0	0	0	0	0	0	0		0			0			0	0	0		0	0		0	0.4	0		0			0		0		0
1	180041725	snp	G	T	74	CEP350	HIGH	stop_gained	['T|stop_gained&NMD_transcript_variant|HIGH|CEP350|ENSG00000135837|Transcript|ENST00000490047|nonsense_mediated_decay|1/3||||64|64|22|E/*|Gaa/Taa|||1|HGNC|HGNC:24238', 'T|stop_gained|HIGH|CEP350|ENSG00000135837|Transcript|ENST00000367607|protein_coding|19/38||||4703|4285|1429|E/*|Gaa/Taa|||1|HGNC|HGNC:24238', 'T|stop_gained|HIGH|CEP350|ENSG00000135837|Transcript|ENST00000418229|protein_coding|2/8…	0.101546				0	1	0	0	0	0	0	0	0	0		0		0	0	0		0		0		0			0	0.25	0		0			0	0			0
1	179986180	snp	G	A	65	CEP350	HIGH	splice_acceptor_variant	['A|splice_acceptor_variant|HIGH|CEP350|ENSG00000135837|Transcript|ENST00000491495|protein_coding||1/4||||||||||1|HGNC|HGNC:24238', 'A|5_prime_UTR_variant|MODIFIER|CEP350|ENSG00000135837|Transcript|ENST00000367607|protein_coding|2/38||||417|||||||1|HGNC|HGNC:24238', 'A|upstream_gene_variant|MODIFIER|CEP350|ENSG00000135837|Transcript|ENST00000357434|protein_coding|||||||||||2|1|HGNC|HGNC:24238']	0.101546				0	1	0	0	0	0	0	0		0		0			0	0	0	0	0	0		0			0	0	0.67	0	0			0
16	53231704	snp	G	T	79	CHD9	HIGH	stop_gained	['T|non_coding_transcript_exon_variant&non_coding_transcript_variant|MODIFIER|CHD9|ENSG00000177200|Transcript|ENST00000564255|retained_intron|9/16||||1357|||||||1|HGNC|HGNC:25701', 'T|upstream_gene_variant|MODIFIER|CHD9|ENSG00000177200|Transcript|ENST00000219084|retained_intron|||||||||||3433|1|HGNC|HGNC:25701', 'T|intron_variant|MODIFIER|CHD9|ENSG00000177200|Transcript|ENST00000622617|protein_co…	0.101546				0	1	0	0	0	0	0	0	0	0		0			0		0	0	0	0		0	0			0	0		0			0	0.33			0
12	119697717	snp	C	A	54	CIT	HIGH	stop_gained	['A|intron_variant|MODIFIER|CIT|ENSG00000122966|Transcript|ENST00000612548|protein_coding||12/12||||||||||-1|HGNC|HGNC:1985', 'A|non_coding_transcript_exon_variant&non_coding_transcript_variant|MODIFIER|CIT|ENSG00000122966|Transcript|ENST00000545913|retained_intron|37/39||||5695|||||||-1|HGNC|HGNC:1985', 'A|stop_gained|HIGH|CIT|ENSG00000122966|Transcript|ENST00000392520|protein_coding|36/38||||45…	0.101546				0	1	0	0	0	0	0	0		0		0		0	0			0	0			0	0	0	0	0	0	0.33	0					0		0
4	150232404	indel	TCG	T	68	DCLK2	HIGH	frameshift_variant	['-|frameshift_variant&NMD_transcript_variant|HIGH|DCLK2|ENSG00000170390|Transcript|ENST00000411937|nonsense_mediated_decay|9/17||||1404-1405|1365-1366|455-456|VE/VX|gtCGag/gtag|||1|HGNC|HGNC:19002', '-|frameshift_variant|HIGH|DCLK2|ENSG00000170390|Transcript|ENST00000302176|protein_coding|10/17||||1419-1420|1419-1420|473-474|VE/VX|gtCGag/gtag|||1|HGNC|HGNC:19002', '-|frameshift_variant|HIGH|DCLK…	0.101546				0	1	0	0	0	0	0	0	0	0		0		0	0			0	0			0	0		0	0			0			0.29	0	0		0
2	74366864	indel	G	GATCA	66	DCTN1	HIGH	frameshift_variant	['ATCA|downstream_gene_variant|MODIFIER|DCTN1|ENSG00000204843|Transcript|ENST00000463583|processed_transcript|||||||||||4141|-1|HGNC|HGNC:2711', 'ATCA|frameshift_variant|HIGH|DCTN1|ENSG00000204843|Transcript|ENST00000628224|protein_coding|21/31||||2702-2703|2333-2334|778|R/RDX|cgc/cgTGATc|||-1|HGNC|HGNC:2711', 'ATCA|frameshift_variant|HIGH|DCTN1|ENSG00000204843|Transcript|ENST00000409438|protein_…	0.101546				0	1	0	0	0	0	0	0	0	0				0	0		0	0	0			0	0		0	0	0					0	0.33	0
2	74366859	indel	AACTG	A	68	DCTN1	HIGH	frameshift_variant	['-|downstream_gene_variant|MODIFIER|DCTN1|ENSG00000204843|Transcript|ENST00000458655|protein_coding|||||||||||4780|-1|HGNC|HGNC:2711', '-|upstream_gene_variant|MODIFIER|DCTN1|ENSG00000204843|Transcript|ENST00000491465|retained_intron|||||||||||1959|-1|HGNC|HGNC:2711', '-|frameshift_variant&NMD_transcript_variant|HIGH|DCTN1|ENSG00000204843|Transcript|ENST00000434055|nonsense_mediated_decay|18/27|…	0.101546				0	1	0	0	0	0	0	0	0	0				0	0		0	0	0			0	0		0	0	0					0	0.33	0
1	20899838	indel	C	CTT	74	EIF4G3	HIGH	frameshift_variant	['TT|frameshift_variant|HIGH|EIF4G3|ENSG00000075151|Transcript|ENST00000634879|protein_coding|13/34||||2256-2257|2256-2257|752-753|-/X|-/AA|||-1|HGNC|HGNC:3298', 'TT|non_coding_transcript_exon_variant&non_coding_transcript_variant|MODIFIER|EIF4G3|ENSG00000075151|Transcript|ENST00000374933|retained_intron|3/5||||334-335|||||||-1|HGNC|HGNC:3298', 'TT|frameshift_variant|HIGH|EIF4G3|ENSG00000075151|T…	0.101546				0	1	0	0	0	0	0	0	0	0		0			0	0		0	0	0		0			0	0		0	0			0	0.11
8	119601430	indel	ATG	A	41	ENPP2	HIGH	frameshift_variant	['-|frameshift_variant|HIGH|ENPP2|ENSG00000136960|Transcript|ENST00000522826|protein_coding|10/26||||864-865|864-865|288-289|TI/TX|acCAta/acta|||-1|HGNC|HGNC:3357', '-|frameshift_variant|HIGH|ENPP2|ENSG00000136960|Transcript|ENST00000259486|protein_coding|10/26||||914-915|864-865|288-289|TI/TX|acCAta/acta|||-1|HGNC|HGNC:3357', '-|frameshift_variant|HIGH|ENPP2|ENSG00000136960|Transcript|ENST000000…	0.101546				0	1	0	0	0	0	0	0				0		0	0	0	0	0			0	0	0		0	0	0.29		0			0	0
5	66054905	snp	G	A	61	ERBB2IP	HIGH	stop_gained	['A|stop_gained|HIGH|ERBB2IP|ENSG00000112851|Transcript|ENST00000380943|protein_coding|21/25||||3895|3587|1196|W/*|tGg/tAg|||1|HGNC|HGNC:15842', 'A|upstream_gene_variant|MODIFIER|ERBB2IP|ENSG00000112851|Transcript|ENST00000503913|processed_transcript|||||||||||157|1|HGNC|HGNC:15842', 'A|stop_gained|HIGH|ERBB2IP|ENSG00000112851|Transcript|ENST00000380938|protein_coding|21/24||||3841|3587|1196|W/*|…	0.101546				0	1	0	0	0	0	0	0	0	0		0			0		0	0		0		0	0		0	0	0		0			0	0.67
16	13935349	snp	C	T	89	ERCC4	HIGH	stop_gained	['T|intron_variant&non_coding_transcript_variant|MODIFIER|CTD-2135D7.2|ENSG00000262732|Transcript|ENST00000570663|antisense||1/1||||||||||-1|Clone_based_vega_gene|', 'T|downstream_gene_variant|MODIFIER|ERCC4|ENSG00000175595|Transcript|ENST00000575156|protein_coding|||||||||||2102|1|HGNC|HGNC:3436', 'T|stop_gained|HIGH|ERCC4|ENSG00000175595|Transcript|ENST00000311895|protein_coding|8/11||||1426|14…	0.101546	0.133214			0	1	0	1	0	0	0	0	0	0		0	0	0	0			0	0			0			0	0		0.4	0			0	0			0
17	42707974	snp	G	T	66	EZH1	HIGH	stop_gained	['T|non_coding_transcript_exon_variant&non_coding_transcript_variant|MODIFIER|EZH1|ENSG00000108799|Transcript|ENST00000589846|retained_intron|2/3||||154|||||||-1|HGNC|HGNC:3526', 'T|stop_gained|HIGH|EZH1|ENSG00000108799|Transcript|ENST00000590078|protein_coding|14/20||||1645|1434|478|C/*|tgC/tgA|||-1|HGNC|HGNC:3526', 'T|stop_gained|HIGH|EZH1|ENSG00000108799|Transcript|ENST00000585893|protein_codi…	0.101546				0	1	0	0	0	0	0	0	0	0		0			0	0		0	0			0	0		0	0	0		0.2			0		0		0
11	73407533	snp	A	G	73	FAM168A	HIGH	stop_lost	['G|stop_lost|HIGH|FAM168A|ENSG00000054965|Transcript|ENST00000064778|protein_coding|8/9||||1018|733|245|*/Q|Taa/Caa|||-1|HGNC|HGNC:28999', 'G|intron_variant&non_coding_transcript_variant|MODIFIER|RP11-809N8.4|ENSG00000256448|Transcript|ENST00000536855|antisense||1/1||||||||||1|Clone_based_vega_gene|', 'G|downstream_gene_variant|MODIFIER|FAM168A|ENSG00000054965|Transcript|ENST00000632101|processe…	0.101546				0	1	0	0	0	0	0	0	0	0		0		0	0		0	0		0			0		0	0	0		0				0.14	0
20	34471456	indel	C	CTCAAA	77	ITCH	HIGH	frameshift_variant	['TCAAA|frameshift_variant|HIGH|ITCH|ENSG00000078747|Transcript|ENST00000262650|protein_coding|17/26||||1769-1770|1633-1634|545|P/LKX|cca/cTCAAAca|||1|HGNC|HGNC:13890', 'TCAAA|upstream_gene_variant|MODIFIER|ITCH|ENSG00000078747|Transcript|ENST00000461661|processed_transcript|||||||||||44|1|HGNC|HGNC:13890', 'TCAAA|downstream_gene_variant|MODIFIER|FDX1P1|ENSG00000181741|Transcript|ENST00000449115|…	0.101546				0	1	0	0	0	0	0	0	0	0		0		0	0	0		0	0			0			0	0	0	0	0				0.83
11	118503716	indel	AC	A	57	KMT2A	HIGH	frameshift_variant	['-|frameshift_variant|HIGH|KMT2A|ENSG00000118058|Transcript|ENST00000389506|protein_coding|27/36||||7816|7816|2606|P/X|Cct/ct|||1|HGNC|HGNC:7132', '-|upstream_gene_variant|MODIFIER|KMT2A|ENSG00000118058|Transcript|ENST00000534085|retained_intron|||||||||||2844|1|HGNC|HGNC:7132', '-|downstream_gene_variant|MODIFIER|KMT2A|ENSG00000118058|Transcript|ENST00000528278|retained_intron|||||||||||153|1|H…	0.101546				0	1	0	0	0	0	0	0	0	0		0			0		0	0	0			0	0		0	0	0.29		0			0	0
11	118503712	indel	C	CT	58	KMT2A	HIGH	frameshift_variant	['T|frameshift_variant|HIGH|KMT2A|ENSG00000118058|Transcript|ENST00000389506|protein_coding|27/36||||7811-7812|7811-7812|2604|P/PX|ccc/ccTc|||1|HGNC|HGNC:7132', 'T|upstream_gene_variant|MODIFIER|KMT2A|ENSG00000118058|Transcript|ENST00000534085|retained_intron|||||||||||2848|1|HGNC|HGNC:7132', 'T|downstream_gene_variant|MODIFIER|KMT2A|ENSG00000118058|Transcript|ENST00000528278|retained_intron|||||…	0.101546				0	1	0	0	0	0	0	0	0	0		0			0		0	0	0			0	0		0	0	0.29		0			0	0
2	203112028	indel	G	GT	68	NBEAL1	HIGH	frameshift_variant	['T|frameshift_variant|HIGH|NBEAL1|ENSG00000144426|Transcript|ENST00000449802|protein_coding|15/55||||2378-2379|2045-2046|682|S/SX|agc/agTc|||1|HGNC|HGNC:20681']	0.101546				0	1	0	0	0	0	0	0	0	0		0			0			0	0	0		0	0		0	0	0.22		0			0	0			0
2	203112031	indel	TC	T	68	NBEAL1	HIGH	frameshift_variant	['-|frameshift_variant|HIGH|NBEAL1|ENSG00000144426|Transcript|ENST00000449802|protein_coding|15/55||||2382|2049|683|F/X|ttC/tt|||1|HGNC|HGNC:20681']	0.101546				0	1	0	0	0	0	0	0	0	0		0			0			0	0	0		0	0		0	0	0.22		0			0	0			0
3	196239707	indel	ACC	A	91	PCYT1A	HIGH	frameshift_variant	['-|intron_variant|MODIFIER|PCYT1A|ENSG00000161217|Transcript|ENST00000441879|protein_coding||5/5||||||||||-1|HGNC|HGNC:8754', '-|frameshift_variant|HIGH|PCYT1A|ENSG00000161217|Transcript|ENST00000292823|protein_coding|9/10||||908-909|735-736|245-246|RV/SX|agGGtt/agtt|||-1|HGNC|HGNC:8754', '-|intron_variant&non_coding_transcript_variant|MODIFIER|SLC51A|ENSG00000163959|Transcript|ENST00000496737|p…	0.101546				0	1	0	0	0	0	0	0	0	0	0				0			0		0		0	0	0	0	0	0.12	0	0			0				0
16	71649109	indel	G	GAC	86	PHLPP2	HIGH	frameshift_variant	['AC|intron_variant&NMD_transcript_variant|MODIFIER|PHLPP2|ENSG00000040199|Transcript|ENST00000568004|nonsense_mediated_decay||13/14||||||||||-1|HGNC|HGNC:29149', 'AC|intron_variant&NMD_transcript_variant|MODIFIER|PHLPP2|ENSG00000040199|Transcript|ENST00000564884|nonsense_mediated_decay||6/8||||||||||-1|HGNC|HGNC:29149', 'AC|frameshift_variant|HIGH|PHLPP2|ENSG00000040199|Transcript|ENST0000056895…	0.101546				0	1	0	0	0	0	0	0	0			0		0	0		0	0	0			0	0		0	0	0	0.12	0			0				0
12	57591402	snp	T	C	70	PIP4K2C	HIGH	splice_donor_variant	['C|missense_variant&NMD_transcript_variant|MODERATE|PIP4K2C|ENSG00000166908|Transcript|ENST00000550095|nonsense_mediated_decay|1/8||||137|113|38|V/A|gTg/gCg|||1|HGNC|HGNC:23786', 'C|splice_donor_variant|HIGH|PIP4K2C|ENSG00000166908|Transcript|ENST00000551772|protein_coding||1/4||||||||||1|HGNC|HGNC:23786', 'C|missense_variant|MODERATE|PIP4K2C|ENSG00000166908|Transcript|ENST00000422156|protein_co…	0.101546				0	1	0	0	0	0	0	0	0	0		0		0	0	0		0	0			0			0	0.23		0	0			0	0
2	178495517	indel	C	CCT	72	PLEKHA3	HIGH	frameshift_variant	['CT|frameshift_variant|HIGH|PLEKHA3|ENSG00000116095|Transcript|ENST00000234453|protein_coding|5/8||||874-875|472-473|158|L/PX|ctg/cCTtg|||1|HGNC|HGNC:14338', 'CT|upstream_gene_variant|MODIFIER|PLEKHA3|ENSG00000116095|Transcript|ENST00000421187|protein_coding|||||||||||101|1|HGNC|HGNC:14338', 'CT|3_prime_UTR_variant&NMD_transcript_variant|MODIFIER|PLEKHA3|ENSG00000116095|Transcript|ENST0000045365…	0.101546				0	1	0	0	0	0	0	0	0	0		0			0	0		0	0	0		0	0			0	0.14		0			0	0
17	7496310	snp	T	A	75	POLR2A	HIGH	stop_gained	['A|stop_gained|HIGH|POLR2A|ENSG00000181222|Transcript|ENST00000617998|protein_coding|3/29||||726|327|109|C/*|tgT/tgA|||1|HGNC|HGNC:9187', 'A|stop_gained|HIGH|POLR2A|ENSG00000181222|Transcript|ENST00000621442|protein_coding|3/30||||713|327|109|C/*|tgT/tgA|||1|HGNC|HGNC:9187', 'A|upstream_gene_variant|MODIFIER|POLR2A|ENSG00000181222|Transcript|ENST00000576952|retained_intron|||||||||||1471|1|HGNC|…	0.101546				0	1	0	0	0	0	0	0	0	0				0	0			0	0	0		0	0		0	0		0	0			0	0.14			0
6	43006987	indel	AGACC	A	72	PPP2R5D	HIGH	frameshift_variant	['-|upstream_gene_variant|MODIFIER|PPP2R5D|ENSG00000112640|Transcript|ENST00000482315|retained_intron|||||||||||1288|1|HGNC|HGNC:9312', '-|upstream_gene_variant|MODIFIER|PPP2R5D|ENSG00000112640|Transcript|ENST00000467447|retained_intron|||||||||||21|1|HGNC|HGNC:9312', '-|frameshift_variant|HIGH|PPP2R5D|ENSG00000112640|Transcript|ENST00000472118|protein_coding|4/16||||500-503|376-379|126-127|DP/X|…	0.101546				0	1	0	0	0	0	0	0	0	0		0		0	0	0		0	0	0					0	0	0	0	0.25			0
3	49030569	indel	GA	G	71	QRICH1	HIGH	frameshift_variant	['-|downstream_gene_variant|MODIFIER|RP13-131K19.6|ENSG00000272434|Transcript|ENST00000607245|antisense|||||||||||864|1|Clone_based_vega_gene|', '-|downstream_gene_variant|MODIFIER|QRICH1|ENSG00000198218|Transcript|ENST00000479449|processed_transcript|||||||||||2513|-1|HGNC|HGNC:24713', '-|upstream_gene_variant|MODIFIER|IMPDH2|ENSG00000178035|Transcript|ENST00000485500|retained_intron|||||||||||1…	0.101546				0	1	0	0	0	0	0	0	0	0		0		0	0		0	0	0			0	0			0	0		0.24			0		0
4	122934618	snp	G	T	78	SPATA5	HIGH	stop_gained	['T|stop_gained|HIGH|SPATA5|ENSG00000145375|Transcript|ENST00000274008|protein_coding|5/16||||1096|1027|343|E/*|Gag/Tag|||1|HGNC|HGNC:18119', 'T|non_coding_transcript_exon_variant&non_coding_transcript_variant|MODIFIER|SPATA5|ENSG00000145375|Transcript|ENST00000422835|processed_transcript|5/15||||1069|||||||1|HGNC|HGNC:18119']	0.101546				0	1	0	0	0	0	0	0	0	0		0		0	0			0	0	0		0			0	0			0			0	0.15	0		0
9	128577128	snp	G	T	59	SPTAN1	HIGH	splice_acceptor_variant	['T|downstream_gene_variant|MODIFIER|SPTAN1|ENSG00000197694|Transcript|ENST00000627441|protein_coding|||||||||||2393|1|HGNC|HGNC:11273', 'T|splice_acceptor_variant|HIGH|SPTAN1|ENSG00000197694|Transcript|ENST00000630866|protein_coding||5/56||||||||||1|HGNC|HGNC:11273', 'T|splice_acceptor_variant|HIGH|SPTAN1|ENSG00000197694|Transcript|ENST00000358161|protein_coding||6/54||||||||||1|HGNC|HGNC:11273'…	0.101546				0	1	0	0	0	0	0	0	0	0		0		0	0			0	0			0	0		0	0.2	0		0			0	0
10	1072210	snp	A	T	74	WDR37	HIGH	stop_gained	['T|upstream_gene_variant|MODIFIER|WDR37|ENSG00000047056|Transcript|ENST00000436154|protein_coding|||||||||||2173|1|HGNC|HGNC:31406', 'T|stop_gained|HIGH|WDR37|ENSG00000047056|Transcript|ENST00000381329|protein_coding|2/9||||256|55|19|K/*|Aaa/Taa|||1|HGNC|HGNC:31406', 'T|stop_gained|HIGH|WDR37|ENSG00000047056|Transcript|ENST00000620998|protein_coding|2/10||||256|55|19|K/*|Aaa/Taa|||1|HGNC|HGNC:31…	0.101546		0.109651		0	1	0	0	0	1	0	0	0	0				0	0			0	0	0		0	0		0	0.17	0		0				0	0		0
6	87259507	snp	A	T	72	ZNF292	HIGH	stop_gained	['T|stop_gained|HIGH|ZNF292|ENSG00000188994|Transcript|ENST00000339907|protein_coding|8/8||||5874|5863|1955|R/*|Aga/Tga|||1|HGNC|HGNC:18410', 'T|stop_gained|HIGH|ZNF292|ENSG00000188994|Transcript|ENST00000369577|protein_coding|8/8||||5921|5878|1960|R/*|Aga/Tga|||1|HGNC|HGNC:18410', 'T|downstream_gene_variant|MODIFIER|ZNF292|ENSG00000188994|Transcript|ENST00000466062|protein_coding|||||||||||4458|…	0.101546				0	1	0	0	0	0	0	0	0	0		0	0		0		0	0		0			0		0	0	0		0				0.18	0		0
19	21294657	snp	A	C	68	ZNF708	HIGH	stop_gained	['C|3_prime_UTR_variant&NMD_transcript_variant|MODIFIER|ZNF708|ENSG00000182141|Transcript|ENST00000598046|nonsense_mediated_decay|4/4||||577|||||||-1|HGNC|HGNC:12945', 'C|upstream_gene_variant|MODIFIER|VN1R83P|ENSG00000268521|Transcript|ENST00000595685|unprocessed_pseudogene|||||||||||4659|-1|HGNC|HGNC:37403', 'C|stop_gained|HIGH|ZNF708|ENSG00000182141|Transcript|ENST00000602023|protein_coding|4/…	0.101546				0	1	0	0	0	0	0	0		0		0			0		0	0	0	0		0	0		0	0	0		0				0.67	0		0
19	52616774	indel	C	CT	61	ZNF83	HIGH	frameshift_variant	['T|downstream_gene_variant|MODIFIER|ZNF83|ENSG00000167766|Transcript|ENST00000601237|retained_intron|||||||||||1725|-1|HGNC|HGNC:13158', 'T|intron_variant|MODIFIER|ZNF83|ENSG00000167766|Transcript|ENST00000594682|protein_coding||5/5||||||||||-1|HGNC|HGNC:13158', 'T|intron_variant|MODIFIER|ZNF83|ENSG00000167766|Transcript|ENST00000600714|protein_coding||4/5||||||||||-1|HGNC|HGNC:13158', 'T|frames…	0.101546				0	1	0	0	0	0	0	0	0	0		0		0	0			0		0		0	0		0	0			0			0	0.33	0
1	156786911	snp	G	T	75	PRCC	HIGH	stop_gained	['T|upstream_gene_variant|MODIFIER|PRCC|ENSG00000143294|Transcript|ENST00000459707|retained_intron|||||||||||4465|1|HGNC|HGNC:9343', 'T|non_coding_transcript_exon_variant&non_coding_transcript_variant|MODIFIER|PRCC|ENSG00000143294|Transcript|ENST00000491853|processed_transcript|3/4||||474|||||||1|HGNC|HGNC:9343', 'T|stop_gained|HIGH|PRCC|ENSG00000143294|Transcript|ENST00000271526|protein_coding|3…	0.101776	0.195414		0.15675	2	0	1	0	0	0	0	1	0	0				0	0			0				0	1		0.19	0	0	0	0			0	0	0
2	55027036	snp	T	A	64	RTN4	HIGH	stop_gained	['A|intron_variant|MODIFIER|RTN4|ENSG00000115310|Transcript|ENST00000438462|protein_coding||1/5||||||||||-1|HGNC|HGNC:14085', 'A|stop_gained|HIGH|RTN4|ENSG00000115310|Transcript|ENST00000394611|protein_coding|3/9||||678|445|149|K/*|Aaa/Taa|||-1|HGNC|HGNC:14085', 'A|intron_variant|MODIFIER|RTN4|ENSG00000115310|Transcript|ENST00000402434|protein_coding||2/7||||||||||-1|HGNC|HGNC:14085', 'A|stop_gai…	0.101776	0.246228		0.220599	2	0	1	0	0	0	2	2		0		0			0		1	0.14				0	0		0	0	0		0	0		0	0	0		0
13	50012118	snp	G	T	79	TRIM13	HIGH	stop_gained	['T|stop_gained|HIGH|TRIM13|ENSG00000204977|Transcript|ENST00000457662|protein_coding|3/3||||439|178|60|E/*|Gaa/Taa|||1|HGNC|HGNC:9976', 'T|stop_gained|HIGH|TRIM13|ENSG00000204977|Transcript|ENST00000442421|protein_coding|4/4||||483|178|60|E/*|Gaa/Taa|||1|HGNC|HGNC:9976', 'T|intron_variant&non_coding_transcript_variant|MODIFIER|TRIM13|ENSG00000204977|Transcript|ENST00000474805|processed_transcrip…	0.101776				2	0	0	0	0	0	0	0	0		0.67				0			0		0		0	0.12		0	0	0	0	0			0	0	0		0
3	4983667	indel	CT	C	63	BHLHE40	HIGH	frameshift_variant	['-|upstream_gene_variant|MODIFIER|BHLHE40-AS1|ENSG00000235831|Transcript|ENST00000620618|antisense|||||||||||3707|-1|HGNC|HGNC:44471', '-|downstream_gene_variant|MODIFIER|BHLHE40|ENSG00000134107|Transcript|ENST00000460806|retained_intron|||||||||||2058|1|HGNC|HGNC:1046', '-|frameshift_variant|HIGH|BHLHE40|ENSG00000134107|Transcript|ENST00000256495|protein_coding|5/5||||1818|1215|405|P/X|ccT/cc||…	0.102326		0.183564	0.5	12	7	0	0	2	3	3	2	0.2	0.29	1	0.35	1	0.23	0	0.4	1	0.2			1	0.09	0		0.29	0.01	0.16	0.11	0.08	0.49		0.24	0.55	0
1	155360402	indel	T	TCA	34	ASH1L	HIGH	frameshift_variant	['CA|upstream_gene_variant|MODIFIER|RNU6-106P|ENSG00000207134|Transcript|ENST00000384405|snRNA|||||||||||1584|-1|HGNC|HGNC:47069', 'CA|frameshift_variant|HIGH|ASH1L|ENSG00000116539|Transcript|ENST00000392403|protein_coding|13/28||||7172-7173|6693-6694|2231-2232|-/X|-/TG|||-1|HGNC|HGNC:19088', 'CA|frameshift_variant|HIGH|ASH1L|ENSG00000116539|Transcript|ENST00000368346|protein_coding|13/28||||7348…	0.102952				0	1	0	0	0	0	0	0	0	0					0							0	0			0					1
11	108235761	snp	T	A	48	ATM	HIGH	stop_gained	['A|stop_gained|HIGH|ATM|ENSG00000149311|Transcript|ENST00000530958|protein_coding|4/4||||4945|423|141|C/*|tgT/tgA|||1|HGNC|HGNC:795', 'A|stop_gained|HIGH|ATM|ENSG00000149311|Transcript|ENST00000278616|protein_coding|5/63||||808|423|141|C/*|tgT/tgA|||1|HGNC|HGNC:795', 'A|intron_variant|MODIFIER|ATM|ENSG00000149311|Transcript|ENST00000527891|protein_coding||4/4||||||||||1|HGNC|HGNC:795', 'A|downst…	0.102952				0	1	0	0	0	0	0	0				0			0			0	0			0				0.2	0
6	56171049	indel	AT	A	52	COL21A1	HIGH	frameshift_variant	['-|frameshift_variant|HIGH|COL21A1|ENSG00000124749|Transcript|ENST00000244728|protein_coding|4/30||||1117|719|240|N/X|aAt/at|||-1|HGNC|HGNC:17025', '-|frameshift_variant|HIGH|COL21A1|ENSG00000124749|Transcript|ENST00000370819|protein_coding|4/29||||881|719|240|N/X|aAt/at|||-1|HGNC|HGNC:17025', '-|frameshift_variant|HIGH|COL21A1|ENSG00000124749|Transcript|ENST00000535941|protein_coding|5/30||||88…	0.102952				0	1	0	0	0	0	0	0				0			0			0	0			0				0							0.57			0
17	27590886	indel	GC	G	25	KSR1	HIGH	frameshift_variant	['-|upstream_gene_variant|MODIFIER|KSR1|ENSG00000141068|Transcript|ENST00000579961|processed_transcript|||||||||||1671|1|HGNC|HGNC:6465', '-|frameshift_variant|HIGH|KSR1|ENSG00000141068|Transcript|ENST00000268763|protein_coding|8/22||||1157|892|298|H/X|Cat/at|||1|HGNC|HGNC:6465', '-|downstream_gene_variant|MODIFIER|KSR1|ENSG00000141068|Transcript|ENST00000580822|processed_transcript|||||||||||32|…	0.102952				0	1	0	0	0	0	0	0		0									0	0		0			0		0	0.11
15	90979196	snp	T	A	43	PRC1	HIGH	stop_gained	['A|stop_gained|HIGH|PRC1|ENSG00000198901|Transcript|ENST00000442656|protein_coding|7/13||||1054|946|316|K/*|Aag/Tag|||-1|HGNC|HGNC:9341', 'A|downstream_gene_variant|MODIFIER|PRC1|ENSG00000198901|Transcript|ENST00000559811|protein_coding|||||||||||2767|-1|HGNC|HGNC:9341', 'A|downstream_gene_variant|MODIFIER|PRC1|ENSG00000198901|Transcript|ENST00000555745|processed_transcript|||||||||||2713|-1|HGN…	0.102952				1	0	0	0	0	0	0	0		0													0.2			0	0	0	0					0		0
10	88973313	snp	A	C	43	STAMBPL1	HIGH	stop_lost	['C|intron_variant|MODIFIER|ACTA2|ENSG00000107796|Transcript|ENST00000458208|protein_coding||1/8||||||||||-1|HGNC|HGNC:130', 'C|stop_lost|HIGH|STAMBPL1|ENSG00000138134|Transcript|ENST00000371927|protein_coding|11/11||||2344|1386|462|*/C|tgA/tgC|||1|HGNC|HGNC:24105', 'C|intron_variant|MODIFIER|ACTA2|ENSG00000107796|Transcript|ENST00000458159|protein_coding||1/4||||||||||-1|HGNC|HGNC:130', 'C|intro…	0.102952				0	1	0	0	0	0	0	0		0					0	0	0						0						0	1						0
11	8646517	indel	ATC	A	55	TRIM66	HIGH	frameshift_variant	['-|non_coding_transcript_exon_variant&non_coding_transcript_variant|MODIFIER|TRIM66|ENSG00000166436|Transcript|ENST00000531498|processed_transcript|8/10||||891-892|||||||-1|HGNC|HGNC:29005', '-|non_coding_transcript_exon_variant&non_coding_transcript_variant|MODIFIER|TRIM66|ENSG00000166436|Transcript|ENST00000529057|processed_transcript|2/3||||140-141|||||||-1|HGNC|HGNC:29005', '-|frameshift_var…	0.102952				0	1	0	0	0	0	0	0	0													0	0	0	0							0	0.34			0
2	69465601	snp	C	A	95	AAK1	HIGH	stop_gained	['A|downstream_gene_variant|MODIFIER|AAK1|ENSG00000115977|Transcript|ENST00000409085|protein_coding|||||||||||2186|-1|HGNC|HGNC:19679', 'A|intron_variant|MODIFIER|AAK1|ENSG00000115977|Transcript|ENST00000409068|protein_coding||14/14||||||||||-1|HGNC|HGNC:19679', 'A|stop_gained|HIGH|AAK1|ENSG00000115977|Transcript|ENST00000606389|protein_coding|5/5||||1360|1360|454|E/*|Gag/Tag|||-1|HGNC|HGNC:19679…	0.104206				0	1	0	0	0	0	0	0	0	0		0	0	0	0	0		0	0	0		0	0		0	0	0	0.14	0			0	0	0		0
17	81510712	indel	A	ATC	72	ACTG1	HIGH	frameshift_variant	['TC|frameshift_variant|HIGH|ACTG1|ENSG00000184009|Transcript|ENST00000575842|protein_coding|5/5||||1532-1533|1105-1106|369|I/RX|atc/aGAtc|||-1|HGNC|HGNC:144', 'TC|downstream_gene_variant|MODIFIER|ACTG1|ENSG00000184009|Transcript|ENST00000575994|protein_coding|||||||||||633|-1|HGNC|HGNC:144', 'TC|downstream_gene_variant|MODIFIER|ACTG1|ENSG00000184009|Transcript|ENST00000576214|retained_intron||||…	0.104206				0	1	0	0	0	0	0	0	0	0		0	0	0	0	0		0	0	0		0	0		0	0	0	0	0			0	0.44	0
17	81510714	indel	GGA	G	72	ACTG1	HIGH	frameshift_variant	['-|non_coding_transcript_exon_variant&non_coding_transcript_variant|MODIFIER|ACTG1|ENSG00000184009|Transcript|ENST00000574671|retained_intron|3/3||||961-962|||||||-1|HGNC|HGNC:144', '-|downstream_gene_variant|MODIFIER|ACTG1|ENSG00000184009|Transcript|ENST00000570382|protein_coding|||||||||||803|-1|HGNC|HGNC:144', '-|non_coding_transcript_exon_variant&non_coding_transcript_variant|MODIFIER|ACTG1|…	0.104206				0	1	0	0	0	0	0	0	0	0		0	0	0	0	0		0	0	0		0	0		0	0	0	0	0			0	0.5	0
7	92002510	indel	CA	C	87	AKAP9	HIGH	frameshift_variant	['-|frameshift_variant|HIGH|AKAP9|ENSG00000127914|Transcript|ENST00000356239|protein_coding|8/50||||2827|2594|865|Q/X|cAa/ca|||1|HGNC|HGNC:379', '-|frameshift_variant|HIGH|AKAP9|ENSG00000127914|Transcript|ENST00000619023|protein_coding|9/20||||2802|2618|873|Q/X|cAa/ca|||1|HGNC|HGNC:379', '-|frameshift_variant|HIGH|AKAP9|ENSG00000127914|Transcript|ENST00000359028|protein_coding|9/50||||2627|2627|8…	0.104206				0	1	0	0	0	0	0	0	0	0		0		0	0		0	0	0	0		0	0	0	0	0	0.5	0	0			0	0	0		0
7	92002514	indel	A	AG	87	AKAP9	HIGH	frameshift_variant	['G|frameshift_variant|HIGH|AKAP9|ENSG00000127914|Transcript|ENST00000356239|protein_coding|8/50||||2830-2831|2597-2598|866|E/EX|gag/gaGg|||1|HGNC|HGNC:379', 'G|frameshift_variant|HIGH|AKAP9|ENSG00000127914|Transcript|ENST00000619023|protein_coding|9/20||||2805-2806|2621-2622|874|E/EX|gag/gaGg|||1|HGNC|HGNC:379', 'G|frameshift_variant|HIGH|AKAP9|ENSG00000127914|Transcript|ENST00000359028|protein_…	0.104206				0	1	0	0	0	0	0	0	0	0		0		0	0		0	0	0	0		0	0	0	0	0	0.5	0	0			0	0	0		0
5	112839678	indel	TC	T	85	APC	HIGH	frameshift_variant	['-|downstream_gene_variant|MODIFIER|APC|ENSG00000134982|Transcript|ENST00000512211|protein_coding|||||||||||171|1|HGNC|HGNC:583', '-|3_prime_UTR_variant&NMD_transcript_variant|MODIFIER|APC|ENSG00000134982|Transcript|ENST00000508624|nonsense_mediated_decay|17/17||||4330|||||||1|HGNC|HGNC:583', '-|frameshift_variant|HIGH|APC|ENSG00000134982|Transcript|ENST00000508376|protein_coding|17/17||||4242|4…	0.104206				0	1	0	0	0	0	0	0	0	0		0	0		0	0	0	0	0	0	0	0			0	0	0	0	0	0			0.15	0
11	130130060	indel	TA	T	93	APLP2	HIGH	frameshift_variant	['-|frameshift_variant|HIGH|APLP2|ENSG00000084234|Transcript|ENST00000278756|protein_coding|11/17||||1554|1509|503|L/X|ttA/tt|||1|HGNC|HGNC:598', '-|frameshift_variant|HIGH|APLP2|ENSG00000084234|Transcript|ENST00000263574|protein_coding|11/18||||1551|1479|493|L/X|ttA/tt|||1|HGNC|HGNC:598', '-|3_prime_UTR_variant&NMD_transcript_variant|MODIFIER|APLP2|ENSG00000084234|Transcript|ENST00000533616|nons…	0.104206				0	1	0	0	0	0	0	0	0	0		0		0	0	0	0	0	0	0		0	0		0	0	0.13	0	0			0	0	0		0
11	130130057	indel	C	CT	94	APLP2	HIGH	frameshift_variant	['T|frameshift_variant|HIGH|APLP2|ENSG00000084234|Transcript|ENST00000278756|protein_coding|11/17||||1550-1551|1505-1506|502|A/AX|gcc/gcTc|||1|HGNC|HGNC:598', 'T|frameshift_variant|HIGH|APLP2|ENSG00000084234|Transcript|ENST00000263574|protein_coding|11/18||||1547-1548|1475-1476|492|A/AX|gcc/gcTc|||1|HGNC|HGNC:598', 'T|3_prime_UTR_variant&NMD_transcript_variant|MODIFIER|APLP2|ENSG00000084234|Trans…	0.104206				0	1	0	0	0	0	0	0	0	0		0		0	0	0	0	0	0	0		0	0		0	0	0.13	0	0			0	0	0		0
X	130028770	indel	A	AGGAC	87	BCORL1	HIGH	frameshift_variant	['GGAC|frameshift_variant|HIGH|BCORL1|ENSG00000085185|Transcript|ENST00000441294|protein_coding|4/4||||2130-2131|2132-2133|711|E/EDX|gaa/gaGGACa|||1|HGNC|HGNC:25657', 'GGAC|frameshift_variant|HIGH|BCORL1|ENSG00000085185|Transcript|ENST00000456822|protein_coding|5/11||||3014-3015|3014-3015|1005|E/EDX|gaa/gaGGACa|||1|HGNC|HGNC:25657', 'GGAC|frameshift_variant|HIGH|BCORL1|ENSG00000085185|Transcript|…	0.104206				0	1	0	0	0	0	0	0		0	0	0	0	0	0	0		0	0	0	0	0			0	0	0	0	0.08	0		0	0			0
5	71515001	snp	G	T	92	BDP1	HIGH	stop_gained	['T|stop_gained|HIGH|BDP1|ENSG00000145734|Transcript|ENST00000358731|protein_coding|20/39||||4791|4528|1510|E/*|Gag/Tag|||1|HGNC|HGNC:13652', 'T|non_coding_transcript_exon_variant&non_coding_transcript_variant|MODIFIER|BDP1|ENSG00000145734|Transcript|ENST00000508917|retained_intron|20/32||||4720|||||||1|HGNC|HGNC:13652', 'T|downstream_gene_variant|MODIFIER|BDP1|ENSG00000145734|Transcript|ENST0000…	0.104206				0	1	0	0	0	0	0	0	0	0		0		0	0	0	0	0	0	0		0	0		0	0	0	0.8	0			0	0	0		0
3	15218496	indel	C	CT	89	CAPN7	HIGH	frameshift_variant	['T|3_prime_UTR_variant&NMD_transcript_variant|MODIFIER|CAPN7|ENSG00000131375|Transcript|ENST00000457023|nonsense_mediated_decay|3/4||||559-560|||||||1|HGNC|HGNC:1484', 'T|downstream_gene_variant|MODIFIER|CAPN7|ENSG00000131375|Transcript|ENST00000418994|nonsense_mediated_decay|||||||||||967|1|HGNC|HGNC:1484', 'T|frameshift_variant|HIGH|CAPN7|ENSG00000131375|Transcript|ENST00000253693|protein_codi…	0.104206				0	1	0	0	0	0	0	0	0	0		0		0	0	0	0	0	0		0	0	0		0	0	0.25	0	0			0	0	0		0
3	15218489	indel	AT	A	92	CAPN7	HIGH	frameshift_variant	['-|downstream_gene_variant|MODIFIER|CAPN7|ENSG00000131375|Transcript|ENST00000418994|nonsense_mediated_decay|||||||||||961|1|HGNC|HGNC:1484', '-|3_prime_UTR_variant&NMD_transcript_variant|MODIFIER|CAPN7|ENSG00000131375|Transcript|ENST00000457023|nonsense_mediated_decay|3/4||||553|||||||1|HGNC|HGNC:1484', '-|frameshift_variant|HIGH|CAPN7|ENSG00000131375|Transcript|ENST00000253693|protein_coding|4…	0.104206				0	1	0	0	0	0	0	0	0	0		0		0	0	0	0	0	0		0	0	0		0	0	0.25	0	0			0	0	0		0
11	119285300	indel	C	CT	85	CBL	HIGH	frameshift_variant	['T|downstream_gene_variant|MODIFIER|RNU6-262P|ENSG00000222249|Transcript|ENST00000410317|snRNA|||||||||||4261|-1|HGNC|HGNC:47225', 'T|frameshift_variant|HIGH|CBL|ENSG00000110395|Transcript|ENST00000264033|protein_coding|11/16||||1817-1818|1675-1676|559|R/LX|cga/cTga|||1|HGNC|HGNC:1541', 'T|frameshift_variant|HIGH|CBL|ENSG00000110395|Transcript|ENST00000634586|protein_coding|11/18||||1795-1796|16…	0.104206				0	1	0	0	0	0	0	0	0	0		0	0	0	0	0		0	0	0		0	0		0	0	0	0	0			0	0.19	0
17	82172802	indel	TGG	T	103	CCDC57	HIGH	frameshift_variant	['-|frameshift_variant|HIGH|CCDC57|ENSG00000176155|Transcript|ENST00000392343|protein_coding|12/15||||1918-1919|1563-1564|521-522|IQ/IX|atCCag/atag|||-1|HGNC|HGNC:27564', '-|non_coding_transcript_exon_variant&non_coding_transcript_variant|MODIFIER|CCDC57|ENSG00000176155|Transcript|ENST00000327026|processed_transcript|4/7||||563-564|||||||-1|HGNC|HGNC:27564', '-|non_coding_transcript_exon_variant&…	0.104206				0	1	0	0	0	0	0	0	0	0		0	0	0	0	0		0	0	0		0	0		0	0	0	0	0.25			0	0	0		0
14	102940292	snp	C	A	88	CDC42BPB	HIGH	stop_gained	['A|downstream_gene_variant|MODIFIER|RP11-365N19.2|ENSG00000259515|Transcript|ENST00000560931|antisense|||||||||||3115|1|Clone_based_vega_gene|', 'A|downstream_gene_variant|MODIFIER|CDC42BPB|ENSG00000198752|Transcript|ENST00000559043|protein_coding|||||||||||3751|-1|HGNC|HGNC:1738', 'A|downstream_gene_variant|MODIFIER|CDC42BPB|ENSG00000198752|Transcript|ENST00000559245|retained_intron|||||||||||3…	0.104206				0	1	0	0	0	0	0	0	0	0		0		0	0	0	0	0	0	0		0	0		0	0	0	0	0	0		0	0.08
16	53304265	snp	C	T	95	CHD9	HIGH	stop_gained	['T|stop_gained|HIGH|CHD9|ENSG00000177200|Transcript|ENST00000398510|protein_coding|30/38||||6346|6259|2087|Q/*|Cag/Tag|||1|HGNC|HGNC:25701', 'T|intron_variant|MODIFIER|CHD9|ENSG00000177200|Transcript|ENST00000615216|protein_coding||30/37||||||||||1|HGNC|HGNC:25701', 'T|stop_gained|HIGH|CHD9|ENSG00000177200|Transcript|ENST00000564845|protein_coding|31/39||||6561|6259|2087|Q/*|Cag/Tag|||1|HGNC|HGN…	0.104206				0	1	0	0	0	0	0	0	0	0		0	0	0	0	0	0	0	0	0		0			0	0	0	0.57	0			0	0	0		0
5	79730074	snp	G	T	75	CMYA5	HIGH	stop_gained	['T|stop_gained|HIGH|CMYA5|ENSG00000164309|Transcript|ENST00000446378|protein_coding|2/13||||1340|1309|437|E/*|Gag/Tag|||1|HGNC|HGNC:14305']	0.104206				0	1	0	0	0	0	0	0	0	0		0		0	0	0	0	0	0	0		0	0		0	0	0	0.63	0			0	0	0		0
1	160291822	snp	A	T	90	COPA	HIGH	stop_gained	['T|stop_gained|HIGH|COPA|ENSG00000122218|Transcript|ENST00000241704|protein_coding|30/33||||3485|3255|1085|C/*|tgT/tgA|||-1|HGNC|HGNC:2230', 'T|downstream_gene_variant|MODIFIER|COPA|ENSG00000122218|Transcript|ENST00000545284|retained_intron|||||||||||2981|-1|HGNC|HGNC:2230', 'T|stop_gained|HIGH|COPA|ENSG00000122218|Transcript|ENST00000368069|protein_coding|30/33||||3360|3282|1094|C/*|tgT/tgA|||-…	0.104206		0.238017		0	1	0	0	1	0	0	0	0	0		0		0	0	0	0	0	0	0		0	0		0	0	0	0	0			0.18	0	0		0
1	168004663	indel	A	AG	97	DCAF6	HIGH	frameshift_variant	['G|frameshift_variant|HIGH|DCAF6|ENSG00000143164|Transcript|ENST00000367843|protein_coding|10/20||||1499-1500|1248-1249|416-417|-/X|-/G|||1|HGNC|HGNC:30002', 'G|frameshift_variant|HIGH|DCAF6|ENSG00000143164|Transcript|ENST00000312263|protein_coding|10/19||||1452-1453|1248-1249|416-417|-/X|-/G|||1|HGNC|HGNC:30002', 'G|frameshift_variant&NMD_transcript_variant|HIGH|DCAF6|ENSG00000143164|Transcript…	0.104206				0	1	0	0	0	0	0	0	0	0		0		0	0	0	0	0	0	0		0	0		0	0	0.16	0	0	0		0		0		0
6	56529594	snp	G	A	75	DST	HIGH	stop_gained	['A|stop_gained|HIGH|DST|ENSG00000151914|Transcript|ENST00000370754|protein_coding|60/97||||11133|11092|3698|Q/*|Cag/Tag|||-1|HGNC|HGNC:1090', 'A|intron_variant|MODIFIER|DST|ENSG00000151914|Transcript|ENST00000361203|protein_coding||61/97||||||||||-1|HGNC|HGNC:1090', 'A|stop_gained|HIGH|DST|ENSG00000151914|Transcript|ENST00000421834|protein_coding|57/94||||11078|10558|3520|Q/*|Cag/Tag|||-1|HGNC|H…	0.104206				0	1	0	0	0	0	0	0	0	0		0		0	0	0	0	0	0	0		0	0		0	0	0	0.21	0			0	0	0
14	101994754	snp	C	T	94	DYNC1H1	HIGH	stop_gained	['T|stop_gained|HIGH|DYNC1H1|ENSG00000197102|Transcript|ENST00000360184|protein_coding|13/78||||3402|3238|1080|Q/*|Cag/Tag|||1|HGNC|HGNC:2961']	0.104206				0	1	0	0	0	0	0	0	0	0		0		0	0	0	0	0	0	0		0	0		0	0	0		0	0		0.27	0	0		0
12	92826232	indel	TG	T	89	EEA1	HIGH	frameshift_variant	['-|frameshift_variant|HIGH|EEA1|ENSG00000102189|Transcript|ENST00000322349|protein_coding|13/29||||1722|1457|486|T/X|aCa/aa|||-1|HGNC|HGNC:3185', '-|3_prime_UTR_variant&NMD_transcript_variant|MODIFIER|EEA1|ENSG00000102189|Transcript|ENST00000418984|nonsense_mediated_decay|12/18||||1590|||||||-1|HGNC|HGNC:3185']	0.104206				0	1	0	0	0	0	0	0	0	0		0		0	0	0	0	0	0	0		0	0		0	0.07	0	0	0			0	0	0		0
8	673922	snp	G	A	85	ERICH1	HIGH	stop_gained	['A|upstream_gene_variant|MODIFIER|ERICH1|ENSG00000104714|Transcript|ENST00000518895|processed_transcript|||||||||||460|-1|HGNC|HGNC:27234', 'A|upstream_gene_variant|MODIFIER|ERICH1|ENSG00000104714|Transcript|ENST00000522893|protein_coding|||||||||||265|-1|HGNC|HGNC:27234', 'A|non_coding_transcript_exon_variant&non_coding_transcript_variant|MODIFIER|ERICH1|ENSG00000104714|Transcript|ENST000005241…	0.104206				0	1	0	0	0	0	0	0	0	0		0		0	0	0	0	0	0	0	0	0	0			0	0	0	0.27			0	0	0		0
6	118980326	snp	C	A	93	FAM184A	HIGH	stop_gained	['A|upstream_gene_variant|MODIFIER|FAM184A|ENSG00000111879|Transcript|ENST00000475529|nonsense_mediated_decay|||||||||||124|-1|HGNC|HGNC:20991', 'A|stop_gained|HIGH|FAM184A|ENSG00000111879|Transcript|ENST00000338891|protein_coding|10/18||||2557|2113|705|E/*|Gag/Tag|||-1|HGNC|HGNC:20991', 'A|intron_variant&non_coding_transcript_variant|MODIFIER|RP11-351A11.1|ENSG00000253194|Transcript|ENST00000518…	0.104206			0.256345	0	1	0	0	0	0	1	0	0	0		0		0	0	0	0	0	0	0		0	0		0	0	0	0.17	0			0	0	0		0
3	180963066	snp	G	T	91	FXR1	HIGH	stop_gained	['T|stop_gained|HIGH|FXR1|ENSG00000114416|Transcript|ENST00000468861|protein_coding|12/15||||1136|919|307|G/*|Gga/Tga|||1|HGNC|HGNC:4023', 'T|stop_gained|HIGH|FXR1|ENSG00000114416|Transcript|ENST00000357559|protein_coding|13/17||||1558|1174|392|G/*|Gga/Tga|||1|HGNC|HGNC:4023', 'T|non_coding_transcript_exon_variant&non_coding_transcript_variant|MODIFIER|FXR1|ENSG00000114416|Transcript|ENST00000475…	0.104206				0	1	0	0	0	0	0	0	0	0		0	0	0	0	0		0	0	0		0	0		0	0	0	0	0			0	0.31	0		0
3	121694983	indel	ATC	A	86	GOLGB1	HIGH	frameshift_variant	['-|3_prime_UTR_variant&NMD_transcript_variant|MODIFIER|GOLGB1|ENSG00000173230|Transcript|ENST00000482512|nonsense_mediated_decay|13/22||||5659-5660|||||||-1|HGNC|HGNC:4429', '-|downstream_gene_variant|MODIFIER|GOLGB1|ENSG00000173230|Transcript|ENST00000489400|protein_coding|||||||||||2042|-1|HGNC|HGNC:4429', '-|frameshift_variant|HIGH|GOLGB1|ENSG00000173230|Transcript|ENST00000614479|protein_cod…	0.104206				0	1	0	0	0	0	0	0	0	0		0	0	0	0		0	0	0	0		0	0		0	0	0		0			0	0	0	1	0
5	133091354	snp	C	T	103	HSPA4	HIGH	stop_gained	['T|3_prime_UTR_variant|MODIFIER|HSPA4|ENSG00000170606|Transcript|ENST00000615899|protein_coding|13/19||||1543|||||||1|HGNC|HGNC:5237', 'T|stop_gained|HIGH|HSPA4|ENSG00000170606|Transcript|ENST00000304858|protein_coding|12/19||||1829|1540|514|Q/*|Cag/Tag|||1|HGNC|HGNC:5237', 'T|intron_variant|MODIFIER|HSPA4|ENSG00000170606|Transcript|ENST00000617819|protein_coding||4/5||||||||||1|HGNC|HGNC:5237',…	0.104206				0	1	0	0	0	0	0	0	0	0		0	0	0	0	0		0		0	0	0	0		0	0	0	0	0			0	0.56	0		0
5	55941797	snp	T	G	82	IL6ST	HIGH	stop_gained	['G|3_prime_UTR_variant&NMD_transcript_variant|MODIFIER|IL6ST|ENSG00000134352|Transcript|ENST00000503773|nonsense_mediated_decay|18/18||||2200|||||||-1|HGNC|HGNC:6021', 'A|3_prime_UTR_variant&NMD_transcript_variant|MODIFIER|IL6ST|ENSG00000134352|Transcript|ENST00000503773|nonsense_mediated_decay|18/18||||2200|||||||-1|HGNC|HGNC:6021', 'G|missense_variant|MODERATE|IL6ST|ENSG00000134352|Transcript|…	0.104206				0	1	0	0	0	0	0	0	0	0		0		0	0		0	0	0	0	0	0	0		0	0	0		0.09	0		0	0	0
5	55941792	snp	A	T	83	IL6ST	HIGH	stop_gained	['T|3_prime_UTR_variant&NMD_transcript_variant|MODIFIER|IL6ST|ENSG00000134352|Transcript|ENST00000503773|nonsense_mediated_decay|18/18||||2205|||||||-1|HGNC|HGNC:6021', 'T|missense_variant|MODERATE|IL6ST|ENSG00000134352|Transcript|ENST00000336909|protein_coding|15/15||||2083|2047|683|Y/N|Tat/Aat|||-1|HGNC|HGNC:6021', 'T|missense_variant|MODERATE|IL6ST|ENSG00000134352|Transcript|ENST00000381294|pr…	0.104206			0.115031	0	1	0	0	0	0	0	1	0	0		0		0	0		0	0	0	0	0	0	0		0	0	0.06		0	0		0	0	0
13	51376162	snp	G	A	93	INTS6	HIGH	stop_gained	['A|downstream_gene_variant|MODIFIER|INTS6|ENSG00000102786|Transcript|ENST00000493153|retained_intron|||||||||||3347|-1|HGNC|HGNC:14879', 'A|non_coding_transcript_exon_variant&non_coding_transcript_variant|MODIFIER|INTS6|ENSG00000102786|Transcript|ENST00000483441|retained_intron|6/11||||1671|||||||-1|HGNC|HGNC:14879', 'A|downstream_gene_variant|MODIFIER|INTS6|ENSG00000102786|Transcript|ENST000004…	0.104206				0	1	0	0	0	0	0	0	0	0		0	0		0	0	0	0	0	0		0	0		0	0	0	0	0			0	0	0.18		0
1	156727525	indel	TTA	T	91	ISG20L2	HIGH	frameshift_variant	['-|upstream_gene_variant|MODIFIER|RRNAD1|ENSG00000143303|Transcript|ENST00000522237|protein_coding|||||||||||4858|1|HGNC|HGNC:24273', '-|upstream_gene_variant|MODIFIER|ISG20L2|ENSG00000143319|Transcript|ENST00000496538|processed_transcript|||||||||||140|-1|HGNC|HGNC:25745', '-|upstream_gene_variant|MODIFIER|RRNAD1|ENSG00000143303|Transcript|ENST00000368218|protein_coding|||||||||||915|1|HGNC|HGN…	0.104206				0	1	0	0	0	0	0	0	0	0	0	0		0	0	0		0	0	0		0	0		0	0	0.17	0	0			0	0	0		0
1	156727529	indel	T	TCC	91	ISG20L2	HIGH	frameshift_variant	['CC|frameshift_variant|HIGH|ISG20L2|ENSG00000143319|Transcript|ENST00000368219|protein_coding|2/4||||625-626|123-124|41-42|-/X|-/GG|||-1|HGNC|HGNC:25745', 'CC|upstream_gene_variant|MODIFIER|RRNAD1|ENSG00000143303|Transcript|ENST00000476229|protein_coding|||||||||||4495|1|HGNC|HGNC:24273', 'CC|upstream_gene_variant|MODIFIER|RRNAD1|ENSG00000143303|Transcript|ENST00000522237|protein_coding|||||||||…	0.104206				0	1	0	0	0	0	0	0	0	0	0	0		0	0	0		0	0	0		0	0		0	0	0.16	0	0			0	0	0		0
20	10639763	indel	G	GC	62	JAG1	HIGH	frameshift_variant	['C|downstream_gene_variant|MODIFIER|JAG1|ENSG00000101384|Transcript|ENST00000617357|retained_intron|||||||||||106|-1|HGNC|HGNC:6188', 'C|downstream_gene_variant|MODIFIER|SLX4IP|ENSG00000149346|Transcript|ENST00000488816|nonsense_mediated_decay|||||||||||2934|1|HGNC|HGNC:16225', 'C|non_coding_transcript_exon_variant&non_coding_transcript_variant|MODIFIER|JAG1|ENSG00000101384|Transcript|ENST000004…	0.104206				0	1	0	0	0	0	0	0	0	0		0		0	0	0		0	0	0		0	0	0	0	0	0	0	0			0	0	0.31
4	122187453	snp	C	T	95	KIAA1109	HIGH	stop_gained	['T|stop_gained|HIGH|KIAA1109|ENSG00000138688|Transcript|ENST00000264501|protein_coding|8/86||||941|568|190|Q/*|Caa/Taa|||1|HGNC|HGNC:26953', 'T|stop_gained|HIGH|KIAA1109|ENSG00000138688|Transcript|ENST00000424425|protein_coding|2/23||||65|67|23|Q/*|Caa/Taa|||1|HGNC|HGNC:26953', 'T|stop_gained|HIGH|KIAA1109|ENSG00000138688|Transcript|ENST00000388738|protein_coding|6/84||||613|568|190|Q/*|Caa/Taa|…	0.104206				0	1	0	0	0	0	0	0	0	0		0	0	0	0	0		0	0	0		0	0		0	0	0	0	0			0	0.2	0		0
14	55672953	snp	G	T	93	KTN1	HIGH	stop_gained	['T|stop_gained|HIGH|KTN1|ENSG00000126777|Transcript|ENST00000395314|protein_coding|39/44||||3696|3628|1210|E/*|Gaa/Taa|||1|HGNC|HGNC:6467', 'T|stop_gained|HIGH|KTN1|ENSG00000126777|Transcript|ENST00000395308|protein_coding|39/43||||3744|3559|1187|E/*|Gaa/Taa|||1|HGNC|HGNC:6467', 'T|stop_gained|HIGH|KTN1|ENSG00000126777|Transcript|ENST00000395309|protein_coding|37/41||||3631|3559|1187|E/*|Gaa/Taa…	0.104206				0	1	0	0	0	0	0	0	0	0		0	0	0	0	0		0	0	0		0	0		0	0	0	0	0.2			0	0	0		0
3	65478751	indel	TCCCA	T	91	MAGI1	HIGH	frameshift_variant	['-|non_coding_transcript_exon_variant&non_coding_transcript_variant|MODIFIER|MAGI1|ENSG00000151276|Transcript|ENST00000464060|retained_intron|4/6||||1120-1123|||||||-1|HGNC|HGNC:946', '-|upstream_gene_variant|MODIFIER|MAGI1|ENSG00000151276|Transcript|ENST00000479287|protein_coding|||||||||||118|-1|HGNC|HGNC:946', '-|upstream_gene_variant|MODIFIER|MAGI1|ENSG00000151276|Transcript|ENST00000476703|…	0.104206		0.104206		0	1	0	0	0	1	0	0	0	0		0	0	0	0	0		0	0	0		0	0		0	0	0	0	0			0.05	0	0		0
5	36976358	snp	C	G	91	NIPBL	HIGH	stop_gained	['G|stop_gained|HIGH|NIPBL|ENSG00000164190|Transcript|ENST00000282516|protein_coding|9/47||||1950|1451|484|S/*|tCa/tGa|||1|HGNC|HGNC:28862', 'G|downstream_gene_variant|MODIFIER|NIPBL|ENSG00000164190|Transcript|ENST00000505998|processed_transcript|||||||||||461|1|HGNC|HGNC:28862', 'G|non_coding_transcript_exon_variant&non_coding_transcript_variant|MODIFIER|NIPBL|ENSG00000164190|Transcript|ENST0000…	0.104206				0	1	0	0	0	0	0	0	0	0		0	0		0		0	0	0	0		0	0	0	0	0	0	0	0			0	0	0.26		0
10	53822913	snp	G	A	64	PCDH15	HIGH	stop_gained	['A|stop_gained|HIGH|PCDH15|ENSG00000150275|Transcript|ENST00000373957|protein_coding|35/35||||5229|4834|1612|Q/*|Cag/Tag|||-1|HGNC|HGNC:14674', 'A|intron_variant|MODIFIER|PCDH15|ENSG00000150275|Transcript|ENST00000395442|protein_coding||10/10||||||||||-1|HGNC|HGNC:14674', 'A|intron_variant|MODIFIER|PCDH15|ENSG00000150275|Transcript|ENST00000495484|protein_coding||4/8||||||||||-1|HGNC|HGNC:14674'…	0.104206				0	1	0	0	0	0	0	0	0	0		0		0	0	0	0	0	0	0	0	0			0	0	0.36	0	0	0		0	0
X	72644414	indel	GTA	G	70	PHKA1	HIGH	frameshift_variant	['-|frameshift_variant|HIGH|PHKA1|ENSG00000067177|Transcript|ENST00000373542|protein_coding|14/32||||1565-1566|1405-1406|469|Y/X|TAc/c|||-1|HGNC|HGNC:8925', '-|frameshift_variant|HIGH|PHKA1|ENSG00000067177|Transcript|ENST00000373545|protein_coding|14/32||||1844-1845|1405-1406|469|Y/X|TAc/c|||-1|HGNC|HGNC:8925', '-|frameshift_variant|HIGH|PHKA1|ENSG00000067177|Transcript|ENST00000373539|protein_co…	0.104206				0	1	0	0	0	0	0	0	0	0	0	0	0	0	0	0		0	0	0		0			0	0	0	0.29	0	0		0	0
1	150328413	snp	G	T	87	PRPF3	HIGH	stop_gained	['T|non_coding_transcript_exon_variant&non_coding_transcript_variant|MODIFIER|PRPF3|ENSG00000117360|Transcript|ENST00000496202|processed_transcript|5/8||||628|||||||1|HGNC|HGNC:17348', 'T|non_coding_transcript_exon_variant&non_coding_transcript_variant|MODIFIER|PRPF3|ENSG00000117360|Transcript|ENST00000467329|processed_transcript|1/13||||639|||||||1|HGNC|HGNC:17348', 'T|stop_gained|HIGH|PRPF3|ENS…	0.104206				0	1	0	0	0	0	0	0	0	0		0		0	0	0	0	0	0	0		0	0		0	0	0	0	0			0.14	0	0		0
1	150328403	indel	A	AT	89	PRPF3	HIGH	frameshift_variant	['T|non_coding_transcript_exon_variant&non_coding_transcript_variant|MODIFIER|PRPF3|ENSG00000117360|Transcript|ENST00000496202|processed_transcript|5/8||||618-619|||||||1|HGNC|HGNC:17348', 'T|upstream_gene_variant|MODIFIER|PRPF3|ENSG00000117360|Transcript|ENST00000467514|processed_transcript|||||||||||1348|1|HGNC|HGNC:17348', 'T|non_coding_transcript_exon_variant&non_coding_transcript_variant|MOD…	0.104206				0	1	0	0	0	0	0	0	0	0		0		0	0	0	0	0	0	0		0	0		0	0	0	0	0			0.14	0	0		0
1	150328399	indel	TGG	T	91	PRPF3	HIGH	frameshift_variant	['-|non_coding_transcript_exon_variant&non_coding_transcript_variant|MODIFIER|PRPF3|ENSG00000117360|Transcript|ENST00000496202|processed_transcript|5/8||||615-616|||||||1|HGNC|HGNC:17348', '-|non_coding_transcript_exon_variant&non_coding_transcript_variant|MODIFIER|PRPF3|ENSG00000117360|Transcript|ENST00000467329|processed_transcript|1/13||||626-627|||||||1|HGNC|HGNC:17348', '-|frameshift_variant…	0.104206				0	1	0	0	0	0	0	0	0	0		0		0	0	0	0	0	0	0		0	0		0	0	0	0	0			0.14	0	0		0
12	26064920	snp	A	T	84	RASSF8	HIGH	stop_gained	['T|stop_gained|HIGH|RASSF8|ENSG00000123094|Transcript|ENST00000615708|protein_coding|3/5||||675|526|176|K/*|Aag/Tag|||1|HGNC|HGNC:13232', 'T|stop_gained|HIGH|RASSF8|ENSG00000123094|Transcript|ENST00000541490|protein_coding|3/5||||718|526|176|K/*|Aag/Tag|||1|HGNC|HGNC:13232', 'T|downstream_gene_variant|MODIFIER|RASSF8|ENSG00000123094|Transcript|ENST00000535907|protein_coding|||||||||||253|1|HGNC|…	0.104206			0.256345	0	1	0	0	0	0	1	0	0	0		0	0	0	0			0	0	0		0	0	0	0	0.09	0		0			0	0	0	0	0
11	65661749	snp	T	A	66	RELA	HIGH	stop_lost&NMD_transcript_variant	['A|synonymous_variant|LOW|RELA|ENSG00000173039|Transcript|ENST00000612991|protein_coding|4/12||||413|273|91|V|gtA/gtT|||-1|HGNC|HGNC:9955', 'A|non_coding_transcript_exon_variant&non_coding_transcript_variant|MODIFIER|RELA|ENSG00000173039|Transcript|ENST00000527074|retained_intron|4/5||||359|||||||-1|HGNC|HGNC:9955', 'A|non_coding_transcript_exon_variant&non_coding_transcript_variant|MODIFIER|REL…	0.104206				0	1	0	0	0	0	0	0	0	0		0		0	0	0		0	0	0	0	0	0		0	0	0	0	0.08			0	0	0
6	138914714	snp	T	A	96	REPS1	HIGH	stop_gained	['A|stop_gained|HIGH|REPS1|ENSG00000135597|Transcript|ENST00000415951|protein_coding|14/18||||1725|1687|563|R/*|Aga/Tga|||-1|HGNC|HGNC:15578', 'A|stop_gained|HIGH|REPS1|ENSG00000135597|Transcript|ENST00000367663|protein_coding|14/19||||1780|1687|563|R/*|Aga/Tga|||-1|HGNC|HGNC:15578', 'A|non_coding_transcript_exon_variant&non_coding_transcript_variant|MODIFIER|REPS1|ENSG00000135597|Transcript|ENST…	0.104206				0	1	0	0	0	0	0	0	0	0		0		0	0	0	0	0	0	0		0	0		0	0	0	0	0			0	0.14	0		0
15	59080965	snp	C	T	91	RNF111	HIGH	stop_gained	['T|upstream_gene_variant|MODIFIER|RNF111|ENSG00000157450|Transcript|ENST00000559077|retained_intron|||||||||||2975|1|HGNC|HGNC:17384', 'T|stop_gained|HIGH|RNF111|ENSG00000157450|Transcript|ENST00000557998|protein_coding|8/14||||2265|1978|660|Q/*|Caa/Taa|||1|HGNC|HGNC:17384', 'T|stop_gained|HIGH|RNF111|ENSG00000157450|Transcript|ENST00000348370|protein_coding|8/14||||2411|1978|660|Q/*|Caa/Taa|||1…	0.104206				0	1	0	0	0	0	0	0	0	0		0	0	0	0		0	0	0	0		0	0		0	0.17	0		0	0		0	0	0		0
17	59912757	snp	G	T	87	RPS6KB1	HIGH	stop_gained	['T|stop_gained|HIGH|RPS6KB1|ENSG00000108443|Transcript|ENST00000225577|protein_coding|3/15||||286|265|89|E/*|Gaa/Taa|||1|HGNC|HGNC:10436', 'T|stop_gained|HIGH|RPS6KB1|ENSG00000108443|Transcript|ENST00000393021|protein_coding|4/16||||533|106|36|E/*|Gaa/Taa|||1|HGNC|HGNC:10436', 'T|3_prime_UTR_variant&NMD_transcript_variant|MODIFIER|RPS6KB1|ENSG00000108443|Transcript|ENST00000489824|nonsense_media…	0.104206				0	1	0	0	0	0	0	0	0	0		0		0	0	0	0	0	0	0		0	0		0	0	0	0.27	0			0	0	0
4	75957642	snp	G	A	98	SDAD1	HIGH	stop_gained	['A|3_prime_UTR_variant&NMD_transcript_variant|MODIFIER|SDAD1|ENSG00000198301|Transcript|ENST00000395710|nonsense_mediated_decay|19/22||||1817|||||||-1|HGNC|HGNC:25537', 'A|stop_gained|HIGH|SDAD1|ENSG00000198301|Transcript|ENST00000395711|protein_coding|18/21||||1630|1534|512|R/*|Cga/Tga|||-1|HGNC|HGNC:25537', 'A|stop_gained|HIGH|SDAD1|ENSG00000198301|Transcript|ENST00000356260|protein_coding|19/…	0.104206				0	1	0	0	0	0	0	0	0	0		0	0	0	0	0		0	0		0	0	0		0	0	0.25	0	0	0		0	0			0
6	107893523	snp	T	A	90	SEC63	HIGH	stop_gained	['A|downstream_gene_variant|MODIFIER|SEC63|ENSG00000025796|Transcript|ENST00000466419|retained_intron|||||||||||57|-1|HGNC|HGNC:21082', 'A|stop_gained|HIGH|SEC63|ENSG00000025796|Transcript|ENST00000369002|protein_coding|16/21||||1813|1633|545|K/*|Aag/Tag|||-1|HGNC|HGNC:21082']	0.104206				0	1	0	0	0	0	0	0	0	0	0	0		0	0		0	0	0	0		0	0		0	0	0	0	0	0			0.15	0		0
4	151148068	snp	G	A	66	SH3D19	HIGH	stop_gained	['A|stop_gained|HIGH|SH3D19|ENSG00000109686|Transcript|ENST00000409252|protein_coding|10/20||||1804|1096|366|R/*|Cga/Tga|||-1|HGNC|HGNC:30418', 'A|stop_gained|HIGH|SH3D19|ENSG00000109686|Transcript|ENST00000409598|protein_coding|11/20||||2264|1096|366|R/*|Cga/Tga|||-1|HGNC|HGNC:30418', 'A|upstream_gene_variant|MODIFIER|SH3D19|ENSG00000109686|Transcript|ENST00000508492|retained_intron|||||||||||36…	0.104206				0	1	0	0	0	0	0	0	0	0		0	0	0	0	0		0	0	0		0	0		0	0	0	0.33	0			0	0	0
9	2087033	snp	C	T	86	SMARCA2	HIGH	stop_gained	['T|stop_gained|HIGH|SMARCA2|ENSG00000080503|Transcript|ENST00000382203|protein_coding|18/34||||2940|2731|911|Q/*|Caa/Taa|||1|HGNC|HGNC:11098', 'T|non_coding_transcript_exon_variant&non_coding_transcript_variant|MODIFIER|SMARCA2|ENSG00000080503|Transcript|ENST00000634925|processed_transcript|2/12||||222|||||||1|HGNC|HGNC:11098', 'T|stop_gained&NMD_transcript_variant|HIGH|SMARCA2|ENSG00000080503|T…	0.104206				0	1	0	0	0	0	0	0	0	0		0		0	0	0		0	0	0	0	0	0		0	0	0		0	0.4		0	0	0		0
9	2182173	snp	A	G	95	SMARCA2	HIGH	stop_lost&NMD_transcript_variant	['G|synonymous_variant|LOW|SMARCA2|ENSG00000080503|Transcript|ENST00000634338|protein_coding|6/8||||511|504|168|L|ctA/ctG|||1|HGNC|HGNC:11098', 'G|3_prime_UTR_variant&NMD_transcript_variant|MODIFIER|SMARCA2|ENSG00000080503|Transcript|ENST00000634989|nonsense_mediated_decay|6/9||||620|||||||1|HGNC|HGNC:11098', 'G|synonymous_variant|LOW|SMARCA2|ENSG00000080503|Transcript|ENST00000349721|protein_cod…	0.104206				0	1	0	0	0	0	0	0	0	0	0	0	0	0	0	0		0		0		0	0		0	0	0.33	0	0			0	0	0		0
1	206458838	snp	C	G	82	SRGAP2	HIGH	stop_gained	['G|downstream_gene_variant|MODIFIER|SRGAP2|ENSG00000266028|Transcript|ENST00000604247|retained_intron|||||||||||2679|1|HGNC|HGNC:19751', 'G|downstream_gene_variant|MODIFIER|SRGAP2|ENSG00000266028|Transcript|ENST00000605610|protein_coding|||||||||||4138|1|HGNC|HGNC:19751', 'G|stop_gained|HIGH|SRGAP2|ENSG00000266028|Transcript|ENST00000573034|protein_coding|21/22||||2785|2723|908|S/*|tCa/tGa|||1|H…	0.104206				0	1	0	0	0	0	0	0	0	0		0		0	0	0		0	0	0	0	0	0		0	0	0.06	0	0			0	0	0		0
6	149378200	indel	T	TCG	97	TAB2	HIGH	frameshift_variant	['CG|frameshift_variant|HIGH|TAB2|ENSG00000055208|Transcript|ENST00000367456|protein_coding|4/8||||862-863|285-286|95-96|-/X|-/CG|||1|HGNC|HGNC:17075', 'CG|frameshift_variant|HIGH|TAB2|ENSG00000055208|Transcript|ENST00000538427|protein_coding|3/7||||551-552|285-286|95-96|-/X|-/CG|||1|HGNC|HGNC:17075', 'CG|frameshift_variant&NMD_transcript_variant|HIGH|TAB2|ENSG00000055208|Transcript|ENST000004704…	0.104206				0	1	0	0	0	0	0	0	0	0		0	0	0	0	0	0	0		0		0	0		0	0	0.39	0	0			0	0	0		0
6	149378202	indel	GGA	G	97	TAB2	HIGH	frameshift_variant	['-|frameshift_variant|HIGH|TAB2|ENSG00000055208|Transcript|ENST00000606202|protein_coding|2/2||||322-323|66-67|22-23|RM/SX|agGAtg/agtg|||1|HGNC|HGNC:17075', '-|frameshift_variant|HIGH|TAB2|ENSG00000055208|Transcript|ENST00000538427|protein_coding|3/7||||554-555|288-289|96-97|RM/SX|agGAtg/agtg|||1|HGNC|HGNC:17075', '-|frameshift_variant|HIGH|TAB2|ENSG00000055208|Transcript|ENST00000367456|protein…	0.104206				0	1	0	0	0	0	0	0	0	0		0	0	0	0	0	0	0		0		0	0		0	0	0.39	0	0			0	0	0		0
5	14364805	snp	G	T	88	TRIO	HIGH	stop_gained	['T|stop_gained|HIGH|TRIO|ENSG00000038382|Transcript|ENST00000513206|protein_coding|11/51||||1942|1942|648|E/*|Gaa/Taa|||1|HGNC|HGNC:12303', 'T|stop_gained|HIGH|TRIO|ENSG00000038382|Transcript|ENST00000509967|protein_coding|15/30||||2748|2596|866|E/*|Gaa/Taa|||1|HGNC|HGNC:12303', 'T|non_coding_transcript_exon_variant&non_coding_transcript_variant|MODIFIER|TRIO|ENSG00000038382|Transcript|ENST00000…	0.104206				0	1	0	0	0	0	0	0	0	0		0		0	0	0	0	0	0	0		0	0		0	0	0.12	0	0			0	0	0
14	92015821	indel	TG	T	84	TRIP11	HIGH	frameshift_variant	['-|frameshift_variant|HIGH|TRIP11|ENSG00000100815|Transcript|ENST00000267622|protein_coding|6/21||||1071|697|233|Q/X|Caa/aa|||-1|HGNC|HGNC:12305', '-|upstream_gene_variant|MODIFIER|TRIP11|ENSG00000100815|Transcript|ENST00000554357|protein_coding|||||||||||71|-1|HGNC|HGNC:12305', '-|downstream_gene_variant|MODIFIER|TRIP11|ENSG00000100815|Transcript|ENST00000555516|protein_coding|||||||||||11|-1|H…	0.104206				0	1	0	0	0	0	0	0	0	0		0	0		0	0		0	0	0		0	0	0	0	0	0		0	0		0	0	0.09		0
12	14790600	snp	G	A	82	WBP11	HIGH	stop_gained	['A|stop_gained|HIGH|WBP11|ENSG00000084463|Transcript|ENST00000261167|protein_coding|10/12||||1399|1165|389|Q/*|Cag/Tag|||-1|HGNC|HGNC:16461', 'A|downstream_gene_variant|MODIFIER|WBP11|ENSG00000084463|Transcript|ENST00000535638|nonsense_mediated_decay|||||||||||89|-1|HGNC|HGNC:16461']	0.104206				0	1	0	0	0	0	0	0	0	0		0		0	0	0		0	0	0	0	0	0		0	0	0	0.33	0			0	0	0
2	144399552	snp	A	G	96	ZEB2	HIGH	splice_acceptor_variant	['G|downstream_gene_variant|MODIFIER|ZEB2|ENSG00000169554|Transcript|ENST00000431672|protein_coding|||||||||||4546|-1|HGNC|HGNC:14881', 'G|synonymous_variant|LOW|ZEB2|ENSG00000169554|Transcript|ENST00000558170|protein_coding|7/9||||1836|1635|545|T|acT/acC|||-1|HGNC|HGNC:14881', 'G|intron_variant|MODIFIER|ZEB2|ENSG00000169554|Transcript|ENST00000419938|protein_coding||5/5||||||||||-1|HGNC|HGNC:148…	0.104206				0	1	0	0	0	0	0	0	0	0		0		0	0	0	0	0	0	0		0	0		0	0	0.5	0	0			0	0	0		0
15	42444211	snp	C	A	89	ZNF106	HIGH	stop_gained	['A|stop_gained|HIGH|ZNF106|ENSG00000103994|Transcript|ENST00000565500|protein_coding|4/17||||504|505|169|G/*|Gga/Tga|||-1|HGNC|HGNC:12886', 'A|stop_gained|HIGH|ZNF106|ENSG00000103994|Transcript|ENST00000567772|protein_coding|3/4||||217|217|73|G/*|Gga/Tga|||-1|HGNC|HGNC:12886', 'A|stop_gained|HIGH|ZNF106|ENSG00000103994|Transcript|ENST00000263805|protein_coding|6/19||||3670|3343|1115|G/*|Gga/Tga|…	0.104206				0	1	0	0	0	0	0	0	0	0		0	0	0	0	0	0	0	0	0		0			0	0	0	0	0			0	0.27	0		0
2	209693326	snp	G	T	97	MAP2	HIGH	stop_gained	['T|intron_variant&non_coding_transcript_variant|MODIFIER|MAP2|ENSG00000078018|Transcript|ENST00000482864|processed_transcript||3/3||||||||||1|HGNC|HGNC:6839', 'T|intron_variant|MODIFIER|MAP2|ENSG00000078018|Transcript|ENST00000452717|protein_coding||3/6||||||||||1|HGNC|HGNC:6839', 'T|stop_gained|HIGH|MAP2|ENSG00000078018|Transcript|ENST00000445941|protein_coding|8/8||||1720|1402|468|E/*|Gag/Tag|…	0.104507	0.0289866	0.128709	0.26574	7	7	14	17	2	0	6	4	0	0.06		0.1		0	0.08	0		0.08	0.18	0	0.3	0.15	0		0	0.05	0.19	0.08	0.11	0.3		0	0.03	0.27		0.02
7	92061347	snp	G	T	108	AKAP9	HIGH	stop_gained	['T|stop_gained|HIGH|AKAP9|ENSG00000127914|Transcript|ENST00000356239|protein_coding|23/50||||5922|5689|1897|E/*|Gag/Tag|||1|HGNC|HGNC:379', 'T|stop_gained|HIGH|AKAP9|ENSG00000127914|Transcript|ENST00000358100|protein_coding|22/37||||5548|5548|1850|E/*|Gag/Tag|||1|HGNC|HGNC:379', 'T|non_coding_transcript_exon_variant&non_coding_transcript_variant|MODIFIER|AKAP9|ENSG00000127914|Transcript|ENST0000…	0.10565				0	1	0	0	0	0	0	0	0	0	0	0	0	0	0	0	0	0	0	0	0	0	0		0	0	0	0	0	0.19	0	0	0	0		0
5	143121046	snp	G	T	109	ARHGAP26	HIGH	stop_gained	['T|stop_gained|HIGH|ARHGAP26|ENSG00000145819|Transcript|ENST00000378004|protein_coding|18/23||||1952|1597|533|G/*|Gga/Tga|||1|HGNC|HGNC:17073', 'T|upstream_gene_variant|MODIFIER|ARHGAP26|ENSG00000145819|Transcript|ENST00000419676|nonsense_mediated_decay|||||||||||66|1|HGNC|HGNC:17073', 'T|upstream_gene_variant|MODIFIER|ARHGAP26|ENSG00000145819|Transcript|ENST00000424007|nonsense_mediated_decay||…	0.10565				0	1	0	0	0	0	0	0	0	0	0	0	0	0	0	0	0	0	0	0	0	0	0		0	0	0	0	0	0	0	0	0	0.11		0
7	70766202	snp	C	A	78	AUTS2	HIGH	stop_gained	['A|non_coding_transcript_exon_variant&non_coding_transcript_variant|MODIFIER|AUTS2|ENSG00000158321|Transcript|ENST00000481994|retained_intron|2/4||||164|||||||1|HGNC|HGNC:14262', 'A|stop_gained|HIGH|AUTS2|ENSG00000158321|Transcript|ENST00000611706|protein_coding|4/14||||869|813|271|Y/*|taC/taA|||1|HGNC|HGNC:14262', 'A|downstream_gene_variant|MODIFIER|AUTS2|ENSG00000158321|Transcript|ENST00000416…	0.10565				0	1	0	0	0	0	0	0	0	0	0	0	0	0	0	0	0	0	0	0	0	0	0		0	0	0	0	0	0	0	0	0.15	0
4	13608572	indel	T	TGAAC	110	BOD1L1	HIGH	frameshift_variant	['GAAC|frameshift_variant|HIGH|BOD1L1|ENSG00000038219|Transcript|ENST00000040738|protein_coding|8/26||||1835-1836|1699-1700|567|E/GSX|gaa/gGTTCaa|||-1|HGNC|HGNC:31792', 'GAAC|downstream_gene_variant|MODIFIER|BOD1L1|ENSG00000038219|Transcript|ENST00000482713|nonsense_mediated_decay|||||||||||4933|-1|HGNC|HGNC:31792']	0.10565				0	1	0	0	0	0	0	0	0	0		0	0	0	0	0	0	0	0	0	0	0	0	0	0	0	0	0	0	0		0	0	0	0.2	0
11	93667778	snp	G	T	110	CEP295	HIGH	stop_gained	['T|stop_gained|HIGH|CEP295|ENSG00000166004|Transcript|ENST00000325212|protein_coding|3/30||||442|280|94|G/*|Gga/Tga|||1|HGNC|HGNC:29366']	0.10565				0	1	0	0	0	0	0	0	0	0	0	0	0	0	0	0	0	0	0	0	0	0	0		0	0	0	0	0	0		0.25	0	0	0	0
12	6581125	snp	C	A	106	CHD4	HIGH	stop_gained	['A|stop_gained|HIGH|CHD4|ENSG00000111642|Transcript|ENST00000357008|protein_coding|33/40||||4992|4828|1610|E/*|Gaa/Taa|||-1|HGNC|HGNC:1919', 'A|intron_variant&non_coding_transcript_variant|MODIFIER|RP5-940J5.6|ENSG00000247853|Transcript|ENST00000501075|antisense||1/1||||||||||1|Clone_based_vega_gene|', 'A|stop_gained|HIGH|CHD4|ENSG00000111642|Transcript|ENST00000544040|protein_coding|33/40||||50…	0.10565			0.375412	0	1	0	0	0	0	1	1	0	0	0	0	0	0	0	0	0	0	0	0	0	0	0		0	0	0	0	0	0		0	0.18	0	0	0
12	122272875	snp	T	G	109	CLIP1	HIGH	stop_lost	['G|downstream_gene_variant|MODIFIER|CLIP1|ENSG00000130779|Transcript|ENST00000543205|retained_intron|||||||||||4493|-1|HGNC|HGNC:10461', 'G|stop_lost|HIGH|CLIP1|ENSG00000130779|Transcript|ENST00000540338|protein_coding|25/25||||4359|4317|1439|*/C|tgA/tgC|||-1|HGNC|HGNC:10461', 'G|stop_lost|HIGH|CLIP1|ENSG00000130779|Transcript|ENST00000540539|protein_coding|3/3||||2385|354|118|*/C|tgA/tgC|||-1|H…	0.10565				0	1	0	0	0	0	0	0	0	0	0	0	0	0	0	0	0	0	0	0	0	0	0		0	0	0	0	0	0	0	0	0	0.13		0
12	122272876	snp	C	G	109	CLIP1	HIGH	stop_lost	['G|stop_lost|HIGH|CLIP1|ENSG00000130779|Transcript|ENST00000302528|protein_coding|24/24||||4391|4283|1428|*/S|tGa/tCa|||-1|HGNC|HGNC:10461', 'G|stop_lost|HIGH|CLIP1|ENSG00000130779|Transcript|ENST00000361654|protein_coding|24/24||||4124|3950|1317|*/S|tGa/tCa|||-1|HGNC|HGNC:10461', 'G|non_coding_transcript_exon_variant&non_coding_transcript_variant|MODIFIER|CLIP1|ENSG00000130779|Transcript|ENST00…	0.10565				0	1	0	0	0	0	0	0	0	0	0	0	0	0	0	0	0	0	0	0	0	0	0		0	0	0	0	0	0	0	0	0	0.13		0
7	135363147	indel	TG	T	105	CNOT4	HIGH	frameshift_variant	['-|frameshift_variant|HIGH|CNOT4|ENSG00000080802|Transcript|ENST00000361528|protein_coding|11/11||||1952|1657|553|Q/X|Caa/aa|||-1|HGNC|HGNC:7880', '-|frameshift_variant|HIGH|CNOT4|ENSG00000080802|Transcript|ENST00000451834|protein_coding|12/12||||2154|1870|624|Q/X|Caa/aa|||-1|HGNC|HGNC:7880', '-|frameshift_variant|HIGH|CNOT4|ENSG00000080802|Transcript|ENST00000356162|protein_coding|8/10||||1246|…	0.10565				0	1	0	0	0	0	0	0	0	0	0	0	0	0	0	0		0	0	0	0	0	0	0	0	0	0	0	0	0		0.16	0	0	0	0
10	119049892	indel	CT	C	109	EIF3A	HIGH	frameshift_variant	['-|frameshift_variant|HIGH|EIF3A|ENSG00000107581|Transcript|ENST00000541549|protein_coding|17/23||||2713|2566|856|R/X|Agg/gg|||-1|HGNC|HGNC:3271', '-|frameshift_variant|HIGH|EIF3A|ENSG00000107581|Transcript|ENST00000369144|protein_coding|17/22||||2694|2566|856|R/X|Agg/gg|||-1|HGNC|HGNC:3271']	0.10565				0	1	0	0	0	0	0	0	0	0	0	0	0	0	0	0		0	0	0	0	0	0	0	0	0	0	0	0	0	1	0	0	0		0
3	125013906	snp	G	C	78	HEG1	HIGH	stop_gained	['C|stop_gained|HIGH|HEG1|ENSG00000173706|Transcript|ENST00000311127|protein_coding|6/17||||1741|1673|558|S/*|tCa/tGa|||-1|HGNC|HGNC:29227', 'C|upstream_gene_variant|MODIFIER|HEG1|ENSG00000173706|Transcript|ENST00000488654|retained_intron|||||||||||3357|-1|HGNC|HGNC:29227', 'C|non_coding_transcript_exon_variant&non_coding_transcript_variant|MODIFIER|HEG1|ENSG00000173706|Transcript|ENST00000477536…	0.10565		0.144919	0.247062	0	1	0	0	0	1	1	0	0	0		0	0	0	0	0	0	0	0	0	0	0	0	0	0	0	0	0	0	0		0.05	0	0	0	0
10	68338663	snp	C	T	103	HNRNPH3	HIGH	stop_gained	['T|non_coding_transcript_exon_variant&non_coding_transcript_variant|MODIFIER|HNRNPH3|ENSG00000096746|Transcript|ENST00000467249|processed_transcript|4/4||||554|||||||1|HGNC|HGNC:5043', 'T|non_coding_transcript_exon_variant&non_coding_transcript_variant|MODIFIER|HNRNPH3|ENSG00000096746|Transcript|ENST00000481819|processed_transcript|1/7||||1858|||||||1|HGNC|HGNC:5043', 'T|stop_gained|HIGH|HNRNPH3…	0.10565				0	1	0	0	0	0	0	0	0	0	0	0	0	0	0	0		0	0	0	0	0	0	0	0	0	0	0	0	0	0.5	0	0	0		0
5	55941677	indel	GTATT	G	99	IL6ST	HIGH	frameshift_variant	['-|downstream_gene_variant|MODIFIER|IL6ST|ENSG00000134352|Transcript|ENST00000583149|retained_intron|||||||||||13|-1|HGNC|HGNC:6021', '-|non_coding_transcript_exon_variant&non_coding_transcript_variant|MODIFIER|IL6ST|ENSG00000134352|Transcript|ENST00000523039|retained_intron|3/3||||323-326|||||||-1|HGNC|HGNC:6021', '-|upstream_gene_variant|MODIFIER|CTD-2031P19.4|ENSG00000264281|Transcript|ENST00…	0.10565				0	1	0	0	0	0	0	0	0	0		0	0	0	0	0	0	0	0	0	0	0	0	0	0	0	0	0.4	0	0		0	0	0	0	0
5	55941681	indel	T	TGCAC	99	IL6ST	HIGH	frameshift_variant	['GCAC|3_prime_UTR_variant&NMD_transcript_variant|MODIFIER|IL6ST|ENSG00000134352|Transcript|ENST00000503773|nonsense_mediated_decay|18/18||||2315-2316|||||||-1|HGNC|HGNC:6021', 'GCAC|frameshift_variant|HIGH|IL6ST|ENSG00000134352|Transcript|ENST00000336909|protein_coding|15/15||||2193-2194|2157-2158|719-720|-/VX|-/GTGC|||-1|HGNC|HGNC:6021', 'GCAC|frameshift_variant|HIGH|IL6ST|ENSG00000134352|Trans…	0.10565				0	1	0	0	0	0	0	0	0	0		0	0	0	0	0	0	0	0	0	0	0	0	0	0	0	0	0.4	0	0		0	0	0	0	0
19	35720355	snp	G	A	106	KMT2B	HIGH	stop_gained	['A|downstream_gene_variant|MODIFIER|ZBTB32|ENSG00000011590|Transcript|ENST00000262630|protein_coding|||||||||||3317|1|HGNC|HGNC:16763', 'A|upstream_gene_variant|MODIFIER|KMT2B|ENSG00000272333|Transcript|ENST00000606995|processed_transcript|||||||||||547|1|HGNC|HGNC:15840', 'A|downstream_gene_variant|MODIFIER|ZBTB32|ENSG00000011590|Transcript|ENST00000481182|nonsense_mediated_decay|||||||||||3317…	0.10565				0	1	0	0	0	0	0	0	0	0	0	0	0	0	0	0		0	0	0	0	0	0	0	0	0	0	0	0	0		0	0.19	0	0	0
12	49033013	snp	G	A	104	KMT2D	HIGH	stop_gained	['A|upstream_gene_variant|MODIFIER|KMT2D|ENSG00000167548|Transcript|ENST00000552391|retained_intron|||||||||||1609|-1|HGNC|HGNC:7133', 'A|stop_gained|HIGH|KMT2D|ENSG00000167548|Transcript|ENST00000301067|protein_coding|39/54||||11692|11692|3898|Q/*|Cag/Tag|||-1|HGNC|HGNC:7133', 'A|downstream_gene_variant|MODIFIER|KMT2D|ENSG00000167548|Transcript|ENST00000549743|processed_transcript|||||||||||2562…	0.10565				0	1	0	0	0	0	0	0	0	0	0	0	0	0	0	0	0	0	0	0	0	0	0		0	0	0	0	0	0	0	0	0.12	0		0
6	149683594	snp	T	A	108	LATS1	HIGH	stop_gained	['A|stop_gained|HIGH|LATS1|ENSG00000131023|Transcript|ENST00000253339|protein_coding|3/7||||1723|1495|499|K/*|Aaa/Taa|||-1|HGNC|HGNC:6514', 'A|non_coding_transcript_exon_variant&non_coding_transcript_variant|MODIFIER|LATS1|ENSG00000131023|Transcript|ENST00000542747|processed_transcript|3/6||||1332|||||||-1|HGNC|HGNC:6514', 'A|stop_gained|HIGH|LATS1|ENSG00000131023|Transcript|ENST00000392273|prote…	0.10565				0	1	0	0	0	0	0	0	0	0	0	0	0	0	0	0	0	0	0	0		0	0	0	0	0	0	0	0	0	0.36	0	0	0		0
21	36369391	snp	G	T	109	MORC3	HIGH	stop_gained	['T|downstream_gene_variant|MODIFIER|MORC3|ENSG00000159256|Transcript|ENST00000484028|retained_intron|||||||||||276|1|HGNC|HGNC:23572', 'T|stop_gained|HIGH|MORC3|ENSG00000159256|Transcript|ENST00000400485|protein_coding|15/17||||2099|2023|675|E/*|Gaa/Taa|||1|HGNC|HGNC:23572', 'T|non_coding_transcript_exon_variant&non_coding_transcript_variant|MODIFIER|MORC3|ENSG00000159256|Transcript|ENST00000487…	0.10565				0	1	0	0	0	0	0	0	0	0		0	0	0	0	0	0	0	0	0	0	0	0	0	0	0	0	0.14	0	0		0	0	0	0	0
14	26480033	snp	C	A	93	NOVA1	HIGH	stop_gained	['A|stop_gained|HIGH|NOVA1|ENSG00000139910|Transcript|ENST00000465357|protein_coding|3/4||||441|391|131|E/*|Gaa/Taa|||-1|HGNC|HGNC:7886', 'A|stop_gained|HIGH|NOVA1|ENSG00000139910|Transcript|ENST00000344429|protein_coding|3/5||||395|391|131|E/*|Gaa/Taa|||-1|HGNC|HGNC:7886', 'A|stop_gained|HIGH|NOVA1|ENSG00000139910|Transcript|ENST00000549146|protein_coding|2/4||||328|25|9|E/*|Gaa/Taa|||-1|HGNC|HG…	0.10565				0	1	0	0	0	0	0	0	0	0	0	0	0	0	0	0	0	0	0	0		0	0	0	0	0	0	0	0	0	0	0	0.16	0		0
15	83158013	indel	GA	G	97	RP11-382A20.3	HIGH	frameshift_variant	['-|3_prime_UTR_variant&NMD_transcript_variant|MODIFIER|RP11-382A20.3|ENSG00000166503|Transcript|ENST00000563790|nonsense_mediated_decay|4/7||||373|||||||-1|Clone_based_vega_gene|', '-|upstream_gene_variant|MODIFIER|RP11-382A20.3|ENSG00000166503|Transcript|ENST00000568294|protein_coding|||||||||||25|-1|Clone_based_vega_gene|', '-|non_coding_transcript_exon_variant&non_coding_transcript_variant|MO…	0.10565				0	1	0	0	0	0	0	0	0	0	0	0	0	0	0	0	0	0	0	0	0	0	0		0	0	0	0	0	0.2	0	0	0	0		0
17	77193436	snp	G	T	103	SEC14L1	HIGH	stop_gained	['T|stop_gained|HIGH|SEC14L1|ENSG00000129657|Transcript|ENST00000589202|protein_coding|1/2||||16|16|6|E/*|Gaa/Taa|||1|HGNC|HGNC:10698', 'T|stop_gained|HIGH|SEC14L1|ENSG00000129657|Transcript|ENST00000431431|protein_coding|4/15||||469|259|87|E/*|Gaa/Taa|||1|HGNC|HGNC:10698', 'T|downstream_gene_variant|MODIFIER|SEC14L1|ENSG00000129657|Transcript|ENST00000587820|protein_coding|||||||||||2516|1|HGNC|…	0.10565				0	1	0	0	0	0	0	0	0	0		0	0	0	0	0	0	0	0	0	0	0	0	0	0	0	0	0	0	0		0	0.11	0	0	0
3	47124209	indel	GA	G	106	SETD2	HIGH	frameshift_variant&NMD_transcript_variant	['-|frameshift_variant|HIGH|SETD2|ENSG00000181555|Transcript|ENST00000409792|protein_coding|3/21||||469|426|142|I/X|atT/at|||-1|HGNC|HGNC:18420', '-|upstream_gene_variant|MODIFIER|SETD2|ENSG00000181555|Transcript|ENST00000445387|nonsense_mediated_decay|||||||||||675|-1|HGNC|HGNC:18420', '-|frameshift_variant|HIGH|SETD2|ENSG00000181555|Transcript|ENST00000412450|protein_coding|3/3||||504|294|98|I/…	0.10565				0	1	0	0	0	0	0	0	0	0	0	0	0	0	0	0	0	0	0	0	0	0	0		0	0	0	0.19	0	0		0	0	0	0	0
6	7605428	snp	G	T	107	SNRNP48	HIGH	stop_gained	['T|stop_gained|HIGH|SNRNP48|ENSG00000168566|Transcript|ENST00000342415|protein_coding|7/9||||807|748|250|E/*|Gaa/Taa|||1|HGNC|HGNC:21368', 'T|non_coding_transcript_exon_variant&non_coding_transcript_variant|MODIFIER|SNRNP48|ENSG00000168566|Transcript|ENST00000496946|retained_intron|3/5||||2005|||||||1|HGNC|HGNC:21368', 'T|downstream_gene_variant|MODIFIER|SNRNP48|ENSG00000168566|Transcript|ENST00…	0.10565				0	1	0	0	0	0	0	0	0	0		0	0	0	0	0	0	0	0	0	0	0	0	0	0	0	0	0.38	0	0	0	0	0	0		0
2	54599196	snp	G	T	100	SPTBN1	HIGH	stop_gained	['T|stop_gained|HIGH|SPTBN1|ENSG00000115306|Transcript|ENST00000615901|protein_coding|3/38||||502|253|85|G/*|Gga/Tga|||1|HGNC|HGNC:11275', 'T|stop_gained|HIGH|SPTBN1|ENSG00000115306|Transcript|ENST00000356805|protein_coding|3/36||||534|253|85|G/*|Gga/Tga|||1|HGNC|HGNC:11275', 'T|stop_gained|HIGH|SPTBN1|ENSG00000115306|Transcript|ENST00000389980|protein_coding|3/14||||347|253|85|G/*|Gga/Tga|||1|HG…	0.10565				0	1	0	0	0	0	0	0	0	0	0	0	0	0	0	0	0	0	0	0	0	0	0		0	0	0	0	0	0	0	0	0.2	0		0
X	103586880	snp	G	T	110	TCEAL4	HIGH	stop_gained	['T|stop_gained|HIGH|TCEAL4|ENSG00000133142|Transcript|ENST00000469586|protein_coding|2/2||||383|205|69|G/*|Gga/Tga|||1|HGNC|HGNC:26121', 'T|stop_gained|HIGH|TCEAL4|ENSG00000133142|Transcript|ENST00000459722|protein_coding|3/3||||710|205|69|G/*|Gga/Tga|||1|HGNC|HGNC:26121', 'T|downstream_gene_variant|MODIFIER|TCEAL4|ENSG00000133142|Transcript|ENST00000434216|protein_coding|||||||||||55|1|HGNC|HGN…	0.10565				0	1	0	0	0	0	0	0		0	0	0	0	0	0	0	0	0	0	0	0	0	0	0	0	0	0	0	0	0		0	0	0	0.15	0
9	32542115	snp	C	A	109	TOPORS	HIGH	stop_gained	['A|stop_gained|HIGH|TOPORS|ENSG00000197579|Transcript|ENST00000360538|protein_coding|3/3||||2527|2410|804|E/*|Gag/Tag|||-1|HGNC|HGNC:21653', 'A|stop_gained|HIGH|TOPORS|ENSG00000197579|Transcript|ENST00000379858|protein_coding|2/2||||2332|2215|739|E/*|Gag/Tag|||-1|HGNC|HGNC:21653']	0.10565				0	1	0	0	0	0	0	0	0	0	0	0	0	0	0	0		0	0	0	0	0	0	0	0	0	0	0	0	0	0.16	0	0	0		0
1	114421619	indel	AT	A	104	TRIM33	HIGH	frameshift_variant	['-|frameshift_variant|HIGH|TRIM33|ENSG00000197323|Transcript|ENST00000358465|protein_coding|11/20||||1961|1877|626|H/X|cAt/ct|||-1|HGNC|HGNC:16290', '-|frameshift_variant|HIGH|TRIM33|ENSG00000197323|Transcript|ENST00000369543|protein_coding|11/19||||1961|1877|626|H/X|cAt/ct|||-1|HGNC|HGNC:16290', '-|frameshift_variant|HIGH|TRIM33|ENSG00000197323|Transcript|ENST00000450349|protein_coding|11/21|||…	0.10565				0	1	0	0	0	0	0	0	0	0	0	0	0	0	0	0	0	0	0	0	0	0	0		0	0	0	0	0	0	0	0	0.12	0		0
1	114421622	indel	C	CA	105	TRIM33	HIGH	frameshift_variant	['A|frameshift_variant|HIGH|TRIM33|ENSG00000197323|Transcript|ENST00000369543|protein_coding|11/19||||1958-1959|1874-1875|625|G/GX|ggg/ggTg|||-1|HGNC|HGNC:16290', 'A|frameshift_variant|HIGH|TRIM33|ENSG00000197323|Transcript|ENST00000358465|protein_coding|11/20||||1958-1959|1874-1875|625|G/GX|ggg/ggTg|||-1|HGNC|HGNC:16290', 'A|frameshift_variant|HIGH|TRIM33|ENSG00000197323|Transcript|ENST000004503…	0.10565				0	1	0	0	0	0	0	0	0	0	0	0	0	0	0	0	0	0	0	0	0	0	0		0	0	0	0	0	0	0	0	0.09	0		0
14	92005428	snp	C	A	106	TRIP11	HIGH	stop_gained	['A|stop_gained|HIGH|TRIP11|ENSG00000100815|Transcript|ENST00000554357|protein_coding|5/15||||1694|1696|566|E/*|Gaa/Taa|||-1|HGNC|HGNC:12305', 'A|stop_gained|HIGH|TRIP11|ENSG00000100815|Transcript|ENST00000267622|protein_coding|11/21||||2922|2548|850|E/*|Gaa/Taa|||-1|HGNC|HGNC:12305']	0.10565				0	1	0	0	0	0	0	0	0	0	0	0	0		0	0	0	0	0	0	0	0	0	0	0	0.15	0	0	0	0	0	0	0	0		0
2	71423499	snp	G	T	110	ZNF638	HIGH	stop_gained	['T|upstream_gene_variant|MODIFIER|ZNF638|ENSG00000075292|Transcript|ENST00000493576|protein_coding|||||||||||3347|1|HGNC|HGNC:17894', 'T|stop_gained|HIGH|ZNF638|ENSG00000075292|Transcript|ENST00000264447|protein_coding|22/28||||4299|3985|1329|E/*|Gag/Tag|||1|HGNC|HGNC:17894', 'T|upstream_gene_variant|MODIFIER|ZNF638|ENSG00000075292|Transcript|ENST00000492262|retained_intron|||||||||||3796|1|HGNC…	0.10565				0	1	0	0	0	0	0	0	0	0	0	0	0	0	0	0	0	0	0		0	0	0	0	0	0	0		0	0	0	0	0.09	0	0	0
3	52490733	snp	C	A	73	NISCH	HIGH	stop_gained	['A|downstream_gene_variant|MODIFIER|NISCH|ENSG00000010322|Transcript|ENST00000488243|processed_transcript|||||||||||3080|1|HGNC|HGNC:18006', 'A|non_coding_transcript_exon_variant&non_coding_transcript_variant|MODIFIER|NISCH|ENSG00000010322|Transcript|ENST00000467594|retained_intron|2/3||||688|||||||1|HGNC|HGNC:18006', 'A|upstream_gene_variant|MODIFIER|STAB1|ENSG00000010327|Transcript|ENST0000047…	0.105795	0.169176		0.236645	2	0	1	0	0	0	1	0		0					0			0	0.5			0	0		0.6	0	0		0			0	0	0		0
19	5965731	snp	A	G	56	RANBP3	HIGH	splice_donor_variant	['G|intron_variant|MODIFIER|RANBP3|ENSG00000031823|Transcript|ENST00000592621|protein_coding||1/9||||||||||-1|HGNC|HGNC:9850', 'G|intron_variant|MODIFIER|RANBP3|ENSG00000031823|Transcript|ENST00000591736|protein_coding||1/5||||||||||-1|HGNC|HGNC:9850', 'G|intron_variant&NMD_transcript_variant|MODIFIER|RANBP3|ENSG00000031823|Transcript|ENST00000588010|nonsense_mediated_decay||1/6||||||||||-1|HGNC|…	0.105795				2	0	0	0	0	0	0	0	0				0.13	0	0	0		0							0.15	0	0	0	0			0	0			0
7	102407457	snp	T	G	94	PRKRIP1	HIGH	stop_gained	['G|non_coding_transcript_exon_variant&non_coding_transcript_variant|MODIFIER|PRKRIP1|ENSG00000128563|Transcript|ENST00000469763|processed_transcript|8/9||||1168|||||||1|HGNC|HGNC:21894', 'G|stop_gained|HIGH|PRKRIP1|ENSG00000128563|Transcript|ENST00000496391|protein_coding|9/10||||1726|416|139|L/*|tTa/tGa|||1|HGNC|HGNC:21894', 'G|stop_gained|HIGH|PRKRIP1|ENSG00000128563|Transcript|ENST00000397912…	0.107576				2	0	0	0	0	0	0	0	0	0		0		0	0.2	0		0	0.4	0		0			0	0	0	0	0	0	0	0	0	0		0
1	86880691	snp	C	T	52	2019-09-15	HIGH	stop_gained	['A|missense_variant|MODERATE|SEP15|ENSG00000183291|Transcript|ENST00000370554|protein_coding|3/4||||310|287|96|U/L|tGa/tTa|||-1|EntrezGene|', 'T|stop_gained|HIGH|SEP15|ENSG00000183291|Transcript|ENST00000370554|protein_coding|3/4||||310|287|96|U/*|tGa/tAa|||-1|EntrezGene|', 'A|non_coding_transcript_exon_variant&non_coding_transcript_variant|MODIFIER|SEP15|ENSG00000183291|Transcript|ENST000004695…	0.107962				0	1	0	0	0	0	0	0	0	0		0			0			0		0		0	0			0		0.14	0				0
13	25170332	snp	C	A	37	AMER2	HIGH	stop_gained	['A|stop_gained|HIGH|AMER2|ENSG00000165566|Transcript|ENST00000515384|protein_coding|1/1||||1956|1288|430|E/*|Gag/Tag|||-1|HGNC|HGNC:26360', 'A|downstream_gene_variant|MODIFIER|LINC00463|ENSG00000234056|Transcript|ENST00000413501|lincRNA|||||||||||2496|-1|HGNC|HGNC:42813', 'A|stop_gained|HIGH|AMER2|ENSG00000165566|Transcript|ENST00000357816|protein_coding|3/3||||1407|931|311|E/*|Gag/Tag|||-1|HGNC…	0.107962				0	1	0	0	0	0	0	0				0		0	0	0		0	0			0			0	0	0	0.36	0
12	30715027	indel	G	GA	60	CAPRIN2	HIGH	frameshift_variant	['A|3_prime_UTR_variant&NMD_transcript_variant|MODIFIER|CAPRIN2|ENSG00000110888|Transcript|ENST00000548676|nonsense_mediated_decay|13/16||||2069-2070|||||||-1|HGNC|HGNC:21259', 'A|non_coding_transcript_exon_variant&non_coding_transcript_variant|MODIFIER|CAPRIN2|ENSG00000110888|Transcript|ENST00000614865|retained_intron|1/1||||350-351|||||||-1|HGNC|HGNC:21259', 'A|3_prime_UTR_variant&NMD_transcrip…	0.107962				0	1	0	0	0	0	0	0	0	0		0			0			0	0			0	0			0	0.33		0			0				0
3	52392501	snp	G	T	65	DNAH1	HIGH	stop_gained	['T|non_coding_transcript_exon_variant&non_coding_transcript_variant|MODIFIER|DNAH1|ENSG00000114841|Transcript|ENST00000488988|retained_intron|11/25||||1876|||||||1|HGNC|HGNC:2940', 'T|stop_gained|HIGH|DNAH1|ENSG00000114841|Transcript|ENST00000480649|protein_coding|5/5||||524|526|176|E/*|Gag/Tag|||1|HGNC|HGNC:2940', 'T|upstream_gene_variant|MODIFIER|DNAH1|ENSG00000114841|Transcript|ENST0000048725…	0.107962				0	1	0	0	0	0	0	0	0					0	0			0	0			0	0		0	0	0.5		0			0
X	147936549	indel	ACAAGT	A	59	FMR1	HIGH	frameshift_variant	['-|3_prime_UTR_variant&NMD_transcript_variant|MODIFIER|FMR1|ENSG00000102081|Transcript|ENST00000616614|nonsense_mediated_decay|11/12||||1288-1292|||||||1|HGNC|HGNC:3775', '-|frameshift_variant|HIGH|FMR1|ENSG00000102081|Transcript|ENST00000440235|protein_coding|10/16||||1156-1160|927-931|309-311|DKS/DX|gaCAAGTca/gaca|||1|HGNC|HGNC:3775', '-|downstream_gene_variant|MODIFIER|FMR1|ENSG00000102081|Tr…	0.107962				0	1	0	0	0	0	0	0	0	0			0		0			0	0			0	0			0.38	0	0	0							0
12	120148260	snp	C	A	54	GCN1	HIGH	stop_gained	['A|stop_gained|HIGH|GCN1|ENSG00000089154|Transcript|ENST00000300648|protein_coding|37/58||||4646|4633|1545|E/*|Gag/Tag|||-1|HGNC|HGNC:4199']	0.107962				0	1	0	0	0	0	0	0	0				0	0	0			0				0	0		0	0.33		0	0			0
17	30481203	indel	GCAAACTAT	G	61	GOSR1	HIGH	frameshift_variant	['-|frameshift_variant&NMD_transcript_variant|HIGH|GOSR1|ENSG00000108587|Transcript|ENST00000427274|nonsense_mediated_decay|2/9||||107-114|93-100|31-34|SKLC/RX|agCAAACTATgt/aggt|||1|HGNC|HGNC:4430', '-|frameshift_variant|HIGH|GOSR1|ENSG00000108587|Transcript|ENST00000610619|protein_coding|2/6||||104-111|93-100|31-34|SKLC/RX|agCAAACTATgt/aggt|||1|HGNC|HGNC:4430', '-|frameshift_variant|HIGH|GOSR1|E…	0.107962				0	1	0	0	0	0	0	0	0	0		0			0	0		0				0			0	0	0.09					0		0
17	30481213	indel	TA	T	63	GOSR1	HIGH	frameshift_variant	['-|non_coding_transcript_exon_variant&non_coding_transcript_variant|MODIFIER|GOSR1|ENSG00000108587|Transcript|ENST00000579905|processed_transcript|2/2||||2038|||||||1|HGNC|HGNC:4430', '-|non_coding_transcript_exon_variant&non_coding_transcript_variant|MODIFIER|GOSR1|ENSG00000108587|Transcript|ENST00000491489|retained_intron|2/4||||114|||||||1|HGNC|HGNC:4430', '-|frameshift_variant|HIGH|GOSR1|ENS…	0.107962				0	1	0	0	0	0	0	0	0	0		0			0	0		0				0			0	0	0.09					0		0
6	101626434	snp	C	G	69	GRIK2	HIGH	stop_gained	['G|stop_gained|HIGH|GRIK2|ENSG00000164418|Transcript|ENST00000318991|protein_coding|2/16||||224|224|75|S/*|tCa/tGa|||1|HGNC|HGNC:4580', 'G|stop_gained|HIGH|GRIK2|ENSG00000164418|Transcript|ENST00000369138|protein_coding|3/17||||828|338|113|S/*|tCa/tGa|||1|HGNC|HGNC:4580', 'G|stop_gained|HIGH|GRIK2|ENSG00000164418|Transcript|ENST00000358361|protein_coding|3/7||||823|338|113|S/*|tCa/tGa|||1|HGNC|H…	0.107962	0.469894			0	1	1	1	0	0	0	0		0		0					0	0	0			0	0		0		0		0				0.26	0		0
4	88605951	indel	GA	G	64	HERC3	HIGH	frameshift_variant	['-|frameshift_variant|HIGH|HERC3|ENSG00000138641|Transcript|ENST00000513325|protein_coding|4/5||||477|129|43|G/X|ggA/gg|||1|HGNC|HGNC:4876', '-|frameshift_variant|HIGH|HERC3|ENSG00000138641|Transcript|ENST00000422770|protein_coding|4/5||||426|129|43|G/X|ggA/gg|||1|HGNC|HGNC:4876', '-|frameshift_variant|HIGH|HERC3|ENSG00000138641|Transcript|ENST00000402738|protein_coding|3/26||||368|129|43|G/X|gg…	0.107962				0	1	0	0	0	0	0	0	0	0					0			0	0			0	0		0	0			0.38			0	0
20	34489889	indel	ATG	A	58	ITCH	HIGH	frameshift_variant	['-|frameshift_variant|HIGH|ITCH|ENSG00000078747|Transcript|ENST00000262650|protein_coding|23/26||||2542-2543|2406-2407|802-803|YA/YX|taTGca/taca|||1|HGNC|HGNC:13890', '-|frameshift_variant|HIGH|ITCH|ENSG00000078747|Transcript|ENST00000374864|protein_coding|22/25||||2496-2497|2283-2284|761-762|YA/YX|taTGca/taca|||1|HGNC|HGNC:13890', '-|frameshift_variant|HIGH|ITCH|ENSG00000078747|Transcript|ENST0…	0.107962				0	1	0	0	0	0	0	0	0			0			0	0			0			0	0		0	0	1		0	0
1	32767810	snp	A	T	28	KIAA1522	HIGH	stop_gained	['T|stop_gained|HIGH|KIAA1522|ENSG00000162522|Transcript|ENST00000373481|protein_coding|2/7||||184|115|39|K/*|Aaa/Taa|||1|HGNC|HGNC:29301', 'T|non_coding_transcript_exon_variant&non_coding_transcript_variant|MODIFIER|KIAA1522|ENSG00000162522|Transcript|ENST00000468130|retained_intron|2/4||||186|||||||1|HGNC|HGNC:29301', 'T|stop_gained|HIGH|KIAA1522|ENSG00000162522|Transcript|ENST00000294521|prote…	0.107962				0	1	0	0	0	0	0	0	0	0				0	0	0		0	0						0	0			0			0	0.15
3	160525828	indel	CAA	C	47	KPNA4	HIGH	frameshift_variant	['-|upstream_gene_variant|MODIFIER|KPNA4|ENSG00000186432|Transcript|ENST00000483437|protein_coding|||||||||||4033|-1|HGNC|HGNC:6397', '-|frameshift_variant|HIGH|KPNA4|ENSG00000186432|Transcript|ENST00000334256|protein_coding|10/17||||1047-1048|741-742|247-248|LC/LX|ctTTgt/ctgt|||-1|HGNC|HGNC:6397']	0.107962				0	1	0	0	0	0	0	0	0	0			0		0			0				0	0		0	0	0		0				0.86
15	41710702	indel	GAA	G	67	MGA	HIGH	frameshift_variant	['-|frameshift_variant|HIGH|MGA|ENSG00000174197|Transcript|ENST00000570161|protein_coding|7/23||||2438-2439|2438-2439|813|E/X|gAA/g|||1|HGNC|HGNC:14010', '-|frameshift_variant|HIGH|MGA|ENSG00000174197|Transcript|ENST00000566586|protein_coding|7/22||||2505-2506|2438-2439|813|E/X|gAA/g|||1|HGNC|HGNC:14010', '-|frameshift_variant|HIGH|MGA|ENSG00000174197|Transcript|ENST00000545763|protein_coding|8/2…	0.107962				0	1	0	0	0	0	0	0	0	0					0			0	0			0	0		0	0	0.5		0			0				0
15	41710706	indel	G	GGC	67	MGA	HIGH	frameshift_variant	['GC|frameshift_variant|HIGH|MGA|ENSG00000174197|Transcript|ENST00000566586|protein_coding|7/22||||2508-2509|2441-2442|814|S/RX|agt/agGCt|||1|HGNC|HGNC:14010', 'GC|frameshift_variant|HIGH|MGA|ENSG00000174197|Transcript|ENST00000545763|protein_coding|8/23||||2622-2623|2441-2442|814|S/RX|agt/agGCt|||1|HGNC|HGNC:14010', 'GC|frameshift_variant|HIGH|MGA|ENSG00000174197|Transcript|ENST00000570161|prote…	0.107962				0	1	0	0	0	0	0	0	0	0					0			0	0			0	0		0	0	0.5		0			0				0
7	91874608	snp	A	T	75	MTERF1	HIGH	stop_gained	['T|stop_gained|HIGH|MTERF1|ENSG00000127989|Transcript|ENST00000419292|protein_coding|2/2||||203|126|42|C/*|tgT/tgA|||-1|HGNC|HGNC:21463', 'T|downstream_gene_variant|MODIFIER|MTERF1|ENSG00000127989|Transcript|ENST00000481516|processed_transcript|||||||||||2287|-1|HGNC|HGNC:21463', 'T|stop_gained|HIGH|MTERF1|ENSG00000127989|Transcript|ENST00000406735|protein_coding|4/4||||353|126|42|C/*|tgT/tgA|||…	0.107962				0	1	0	0	0	0	0	0				0			0		0	0	0	0		0			0	0			0				0	0.17		0
20	34750091	snp	G	A	58	NCOA6	HIGH	stop_gained	['A|stop_gained|HIGH|NCOA6|ENSG00000198646|Transcript|ENST00000616167|protein_coding|9/11||||2426|2104|702|Q/*|Cag/Tag|||-1|HGNC|HGNC:15936', 'A|upstream_gene_variant|MODIFIER|NCOA6|ENSG00000198646|Transcript|ENST00000628752|protein_coding|||||||||||509|-1|HGNC|HGNC:15936', 'A|stop_gained|HIGH|NCOA6|ENSG00000198646|Transcript|ENST00000612493|protein_coding|9/14||||2426|2104|702|Q/*|Cag/Tag|||-1|H…	0.107962				0	1	0	0	0	0	0	0	0	0				0	0			0	0			0			0	0.23	0		0					0
18	24366943	snp	C	A	68	OSBPL1A	HIGH	stop_gained&NMD_transcript_variant	['A|stop_gained&NMD_transcript_variant|HIGH|OSBPL1A|ENSG00000141447|Transcript|ENST00000582645|nonsense_mediated_decay|4/7||||354|151|51|E/*|Gaa/Taa|||-1|HGNC|HGNC:16398', 'A|intron_variant&non_coding_transcript_variant|MODIFIER|OSBPL1A|ENSG00000141447|Transcript|ENST00000579764|processed_transcript||2/2||||||||||-1|HGNC|HGNC:16398', 'A|non_coding_transcript_exon_variant&non_coding_transcript_var…	0.107962				0	1	0	0	0	0	0	0	0	0		0			0			0	0			0			0	0			0			0	0.67			0
6	43604709	indel	GGA	G	52	POLH	HIGH	frameshift_variant	['-|downstream_gene_variant|MODIFIER|GTPBP2|ENSG00000172432|Transcript|ENST00000496137|nonsense_mediated_decay|||||||||||605|-1|HGNC|HGNC:4670', '-|frameshift_variant|HIGH|POLH|ENSG00000170734|Transcript|ENST00000372236|protein_coding|8/11||||1275-1276|980-981|327|G/X|gGA/g|||1|HGNC|HGNC:9181', '-|frameshift_variant|HIGH|POLH|ENSG00000170734|Transcript|ENST00000372226|protein_coding|8/11||||1128-…	0.107962				0	1	0	0	0	0	0	0	0	0				0				0	0	0		0			0	0	0.25		0				0
14	58252140	snp	C	T	53	PSMA3	HIGH	stop_gained&NMD_transcript_variant	['T|non_coding_transcript_exon_variant&non_coding_transcript_variant|MODIFIER|PSMA3|ENSG00000100567|Transcript|ENST00000556321|retained_intron|2/3||||61|||||||1|HGNC|HGNC:9532', 'T|synonymous_variant|LOW|PSMA3|ENSG00000100567|Transcript|ENST00000412908|protein_coding|3/11||||170|126|42|C|tgC/tgT|||1|HGNC|HGNC:9532', 'T|intron_variant&non_coding_transcript_variant|MODIFIER|C14orf37|ENSG00000139971…	0.107962				0	1	0	0	0	0	0	0	0			0		0	0	0	0	0					0			0	1		0				0
1	96812801	snp	G	T	58	PTBP2	HIGH	stop_gained	['T|stop_gained|HIGH|PTBP2|ENSG00000117569|Transcript|ENST00000426398|protein_coding|12/14||||1304|1261|421|G/*|Gga/Tga|||1|HGNC|HGNC:17662', 'T|non_coding_transcript_exon_variant&non_coding_transcript_variant|MODIFIER|PTBP2|ENSG00000117569|Transcript|ENST00000476783|processed_transcript|4/6||||399|||||||1|HGNC|HGNC:17662', 'T|non_coding_transcript_exon_variant&non_coding_transcript_variant|MODIF…	0.107962				0	1	0	0	0	0	0	0	0			0			0		0	0	0			0	0			0.15		0	0				0
9	133103229	snp	C	A	35	RALGDS	HIGH	splice_donor_variant	['A|splice_donor_variant&non_coding_transcript_variant|HIGH|RALGDS|ENSG00000160271|Transcript|ENST00000471109|retained_intron||3/4||||||||||-1|HGNC|HGNC:9842', 'A|splice_donor_variant|HIGH|RALGDS|ENSG00000160271|Transcript|ENST00000372047|protein_coding||12/17||||||||||-1|HGNC|HGNC:9842', 'A|splice_donor_variant|HIGH|RALGDS|ENSG00000160271|Transcript|ENST00000393160|protein_coding||12/17|||||||||…	0.107962				0	1	0	0	0	0	0	0		0				0	0			0	0			0	0		0	0.67	0		0			0
13	78616984	indel	A	AT	65	RNF219	HIGH	frameshift_variant	['T|non_coding_transcript_exon_variant&non_coding_transcript_variant|MODIFIER|RNF219-AS1|ENSG00000234377|Transcript|ENST00000560584|antisense|4/4||||1881-1882|||||||1|HGNC|HGNC:42700', 'T|non_coding_transcript_exon_variant&non_coding_transcript_variant|MODIFIER|RNF219-AS1|ENSG00000234377|Transcript|ENST00000606429|antisense|6/6||||2077-2078|||||||1|HGNC|HGNC:42700', 'T|downstream_gene_variant|MOD…	0.107962				0	1	0	0	0	0	0	0	0	0		0	0		0			0		0		0				0			0			0	0.19
1	103551746	indel	A	AC	72	RNPC3	HIGH	frameshift_variant	['C|frameshift_variant|HIGH|RNPC3|ENSG00000185946|Transcript|ENST00000423855|protein_coding|14/15||||1620-1621|1520-1521|507|K/NX|aaa/aaCa|||1|HGNC|HGNC:18666', 'C|non_coding_transcript_exon_variant&non_coding_transcript_variant|MODIFIER|RNPC3|ENSG00000185946|Transcript|ENST00000533834|retained_intron|6/6||||2626-2627|||||||1|HGNC|HGNC:18666', 'C|frameshift_variant|HIGH|RNPC3|ENSG00000185946|Tran…	0.107962				0	1	0	0	0	0	0	0	0	0		0		0	0							0	0		0	0			0				0.22		0	0
15	75375838	snp	G	A	54	SIN3A	HIGH	stop_gained	['A|stop_gained|HIGH|SIN3A|ENSG00000169375|Transcript|ENST00000394947|protein_coding|20/21||||3733|3418|1140|R/*|Cga/Tga|||-1|HGNC|HGNC:19353', 'A|stop_gained|HIGH|SIN3A|ENSG00000169375|Transcript|ENST00000394949|protein_coding|20/21||||3677|3418|1140|R/*|Cga/Tga|||-1|HGNC|HGNC:19353', 'A|stop_gained|HIGH|SIN3A|ENSG00000169375|Transcript|ENST00000360439|protein_coding|20/21||||3600|3418|1140|R/*|…	0.107962	0.12842	0.195683	0.141029	0	1	0	1	0	1	0	1		0		0	0	0				0	0				0		0	0		1	0			0
8	123140875	indel	GA	G	73	TBC1D31	HIGH	frameshift_variant	['-|frameshift_variant|HIGH|TBC1D31|ENSG00000156787|Transcript|ENST00000522420|protein_coding|17/21||||2556|2300|767|E/X|gAa/ga|||1|HGNC|HGNC:30888', '-|frameshift_variant|HIGH|TBC1D31|ENSG00000156787|Transcript|ENST00000287380|protein_coding|18/22||||2705|2615|872|E/X|gAa/ga|||1|HGNC|HGNC:30888', '-|frameshift_variant|HIGH|TBC1D31|ENSG00000156787|Transcript|ENST00000327098|protein_coding|17/20||…	0.107962				0	1	0	0	0	0	0	0	0	0		0			0	0	0	0							0	0			0			0	0.43			0
18	56681331	indel	TG	T	66	WDR7	HIGH	frameshift_variant	['-|intron_variant|MODIFIER|WDR7|ENSG00000091157|Transcript|ENST00000589935|protein_coding||1/1||||||||||1|HGNC|HGNC:13490', '-|frameshift_variant|HIGH|WDR7|ENSG00000091157|Transcript|ENST00000593058|protein_coding|4/5||||429|286|96|V/X|Gtg/tg|||1|HGNC|HGNC:13490', '-|frameshift_variant|HIGH|WDR7|ENSG00000091157|Transcript|ENST00000254442|protein_coding|4/28||||497|286|96|V/X|Gtg/tg|||1|HGNC|HGNC…	0.107962				0	1	0	0	0	0	0	0	0	0		0			0			0	0			0			0	0			0			0	1			0
19	36626758	indel	GA	G	64	ZNF382	HIGH	frameshift_variant	['-|frameshift_variant|HIGH|ZNF382|ENSG00000161298|Transcript|ENST00000435416|protein_coding|3/3||||2354|859|287|R/X|Aga/ga|||1|HGNC|HGNC:17409', '-|upstream_gene_variant|MODIFIER|ZNF382|ENSG00000161298|Transcript|ENST00000585467|processed_transcript|||||||||||2034|1|HGNC|HGNC:17409', '-|frameshift_variant|HIGH|ZNF382|ENSG00000161298|Transcript|ENST00000292928|protein_coding|5/5||||975|862|288|R/…	0.107962				0	1	0	0	0	0	0	0		0		0		0	0			0	0			0			0		0		0				0.67	0		0
3	42915124	snp	C	T	62	ZNF662	HIGH	stop_gained	['T|downstream_gene_variant|MODIFIER|ZNF662|ENSG00000182983|Transcript|ENST00000430067|processed_transcript|||||||||||1821|1|HGNC|HGNC:31930', 'T|intron_variant&non_coding_transcript_variant|MODIFIER|RP11-136C24.3|ENSG00000273291|Transcript|ENST00000451200|processed_transcript||2/5||||||||||1|Clone_based_vega_gene|', 'T|stop_gained|HIGH|ZNF662|ENSG00000182983|Transcript|ENST00000328199|protein_co…	0.107962				0	1	0	0	0	0	0	0		0				0	0		0	0		0		0	0			0	0						0.5	0		0
17	7223420	snp	A	T	65	ACADVL	HIGH	splice_acceptor_variant&non_coding_transcript_variant	['T|downstream_gene_variant|MODIFIER|ACADVL|ENSG00000072778|Transcript|ENST00000579286|retained_intron|||||||||||1339|1|HGNC|HGNC:92', 'T|intron_variant|MODIFIER|ACADVL|ENSG00000072778|Transcript|ENST00000543245|protein_coding||12/20||||||||||1|HGNC|HGNC:92', 'T|upstream_gene_variant|MODIFIER|ACADVL|ENSG00000072778|Transcript|ENST00000579391|retained_intron|||||||||||684|1|HGNC|HGNC:92', 'T|upstr…	0.109177				0	1	0	0	0	0	0	0	0	0		0		0	0	0		0		0		0	0		0		0	0	0	0		0	0.2			0
2	73452161	indel	TC	T	83	ALMS1	HIGH	frameshift_variant&NMD_transcript_variant	['-|frameshift_variant|HIGH|ALMS1|ENSG00000116127|Transcript|ENST00000484298|protein_coding|7/22||||5620|5509|1837|P/X|Cct/ct|||1|HGNC|HGNC:428', '-|frameshift_variant|HIGH|ALMS1|ENSG00000116127|Transcript|ENST00000613296|protein_coding|8/23||||5746|5635|1879|P/X|Cct/ct|||1|HGNC|HGNC:428', '-|upstream_gene_variant|MODIFIER|ALMS1-IT1|ENSG00000230002|Transcript|ENST00000441587|sense_intronic|||||||…	0.109177				0	1	0	0	0	0	0	0	0	0	0	0		0	0			0	0	0		0			0	0	0		0			0	0	0.19		0
16	71746620	snp	A	G	75	AP1G1	HIGH	stop_gained	['T|downstream_gene_variant|MODIFIER|AP1G1|ENSG00000166747|Transcript|ENST00000562934|processed_transcript|||||||||||1648|-1|HGNC|HGNC:555', 'G|downstream_gene_variant|MODIFIER|AP1G1|ENSG00000166747|Transcript|ENST00000562934|processed_transcript|||||||||||1648|-1|HGNC|HGNC:555', 'T|stop_gained|HIGH|AP1G1|ENSG00000166747|Transcript|ENST00000299980|protein_coding|17/23||||2140|1698|566|Y/*|taT/taA…	0.109177				0	1	0	0	0	0	0	0	0	0		0	0	0	0			0	0			0	0		0	0	0.43	0	0			0		0
20	49639714	snp	C	T	73	B4GALT5	HIGH	stop_gained	['A|missense_variant|MODERATE|B4GALT5|ENSG00000158470|Transcript|ENST00000371711|protein_coding|7/9||||1069|881|294|W/L|tGg/tTg|||-1|HGNC|HGNC:928', 'T|stop_gained|HIGH|B4GALT5|ENSG00000158470|Transcript|ENST00000371711|protein_coding|7/9||||1069|881|294|W/*|tGg/tAg|||-1|HGNC|HGNC:928']	0.109177				0	1	0	0	0	0	0	0	0	0		0		0	0			0	0	0		0	0		0	0	0		0.12			0	0	0		0
21	39197284	snp	G	A	91	BRWD1	HIGH	stop_gained	['A|3_prime_UTR_variant&NMD_transcript_variant|MODIFIER|BRWD1|ENSG00000185658|Transcript|ENST00000446924|nonsense_mediated_decay|25/26||||4032|||||||-1|HGNC|HGNC:12760', 'A|stop_gained|HIGH|BRWD1|ENSG00000185658|Transcript|ENST00000333229|protein_coding|41/42||||6113|5785|1929|R/*|Cga/Tga|||-1|HGNC|HGNC:12760', 'A|downstream_gene_variant|MODIFIER|BRWD1|ENSG00000185658|Transcript|ENST00000491564|r…	0.109177	0.18838		0.256345	0	1	1	0	0	0	1	0	0	0		0			0	0		0	0	0		0	0		0	0	0.25	0	0			0	0			0
1	200761069	snp	C	A	68	CAMSAP2	HIGH	stop_gained	['A|synonymous_variant|LOW|CAMSAP2|ENSG00000118200|Transcript|ENST00000236925|protein_coding|2/18||||419|370|124|R|Cga/Aga|||1|HGNC|HGNC:29188', 'T|stop_gained|HIGH|CAMSAP2|ENSG00000118200|Transcript|ENST00000236925|protein_coding|2/18||||419|370|124|R/*|Cga/Tga|||1|HGNC|HGNC:29188', 'A|synonymous_variant|LOW|CAMSAP2|ENSG00000118200|Transcript|ENST00000358823|protein_coding|2/17||||640|370|124|R|…	0.109177				0	1	0	0	0	0	0	0	0	0		0		0	0	0		0	0			0	0		0	0	0.33	0	0			0	0
1	200848843	snp	C	T	79	CAMSAP2	HIGH	stop_gained	['T|stop_gained|HIGH|CAMSAP2|ENSG00000118200|Transcript|ENST00000358823|protein_coding|11/17||||2344|2074|692|Q/*|Caa/Taa|||1|HGNC|HGNC:29188', 'T|stop_gained|HIGH|CAMSAP2|ENSG00000118200|Transcript|ENST00000413307|protein_coding|11/17||||2075|2026|676|Q/*|Caa/Taa|||1|HGNC|HGNC:29188', 'T|stop_gained|HIGH|CAMSAP2|ENSG00000118200|Transcript|ENST00000236925|protein_coding|12/18||||2156|2107|703|Q/*…	0.109177				0	1	0	0	0	0	0	0	0	0		0		0	0		0	0	0			0	0		0	0	0		0			0	0	0.67		0
1	200760885	snp	T	G	87	CAMSAP2	HIGH	stop_gained	['G|stop_gained|HIGH|CAMSAP2|ENSG00000118200|Transcript|ENST00000358823|protein_coding|2/17||||456|186|62|Y/*|taT/taG|||1|HGNC|HGNC:29188', 'G|stop_gained|HIGH|CAMSAP2|ENSG00000118200|Transcript|ENST00000413307|protein_coding|2/17||||235|186|62|Y/*|taT/taG|||1|HGNC|HGNC:29188', 'G|stop_gained|HIGH|CAMSAP2|ENSG00000118200|Transcript|ENST00000236925|protein_coding|2/18||||235|186|62|Y/*|taT/taG|||1…	0.109177				0	1	0	0	0	0	0	0	0	0		0			0	0		0		0		0	0	0	0	0	0.13	0	0			0	0			0
12	94378928	snp	G	A	79	CEP83	HIGH	stop_gained	['A|stop_gained|HIGH|CEP83|ENSG00000173588|Transcript|ENST00000397807|protein_coding|5/16||||769|277|93|Q/*|Caa/Taa|||-1|HGNC|HGNC:17966', 'A|stop_gained|HIGH|CEP83|ENSG00000173588|Transcript|ENST00000339839|protein_coding|6/16||||1155|664|222|Q/*|Caa/Taa|||-1|HGNC|HGNC:17966', 'A|stop_gained|HIGH|CEP83|ENSG00000173588|Transcript|ENST00000547575|protein_coding|7/9||||1214|664|222|Q/*|Caa/Taa|||-1…	0.109177				0	1	0	0	0	0	0	0	0	0		0			0		0	0	0	0		0	0		0	0	0		0			0	0	0.43		0
12	50135994	snp	G	A	87	CERS5	HIGH	stop_gained	['A|stop_gained|HIGH|CERS5|ENSG00000139624|Transcript|ENST00000547800|protein_coding|6/7||||665|619|207|R/*|Cga/Tga|||-1|HGNC|HGNC:23749', 'A|upstream_gene_variant|MODIFIER|CERS5|ENSG00000139624|Transcript|ENST00000553122|protein_coding|||||||||||202|-1|HGNC|HGNC:23749', 'A|upstream_gene_variant|MODIFIER|CERS5|ENSG00000139624|Transcript|ENST00000551757|retained_intron|||||||||||1288|-1|HGNC|HGNC:…	0.109177	0.151407	0.195683	0.115031	0	1	0	1	1	0	0	1		0		0		0	0	0		0	0	0	0	0			0	0	0		0			0.2	0	0		0
22	50579460	snp	T	A	76	CHKB-CPT1B	HIGH	splice_acceptor_variant&non_coding_transcript_variant	['A|upstream_gene_variant|MODIFIER|CPT1B|ENSG00000205560|Transcript|ENST00000395650|protein_coding|||||||||||1005|-1|HGNC|HGNC:2329', 'A|non_coding_transcript_exon_variant&non_coding_transcript_variant|MODIFIER|CHKB|ENSG00000100288|Transcript|ENST00000479003|retained_intron|7/8||||1790|||||||-1|HGNC|HGNC:1938', 'A|non_coding_transcript_exon_variant&non_coding_transcript_variant|MODIFIER|CHKB|ENSG…	0.109177				0	1	0	0	0	0	0	0	0	0		0		0	0	0	0	0				0	0		0	0	0	0.36	0			0	0
5	79737232	snp	G	T	59	CMYA5	HIGH	stop_gained	['T|upstream_gene_variant|MODIFIER|CMYA5|ENSG00000164309|Transcript|ENST00000506603|retained_intron|||||||||||910|1|HGNC|HGNC:14305', 'T|stop_gained|HIGH|CMYA5|ENSG00000164309|Transcript|ENST00000446378|protein_coding|2/13||||8498|8467|2823|G/*|Gga/Tga|||1|HGNC|HGNC:14305']	0.109177				0	1	0	0	0	0	0	0	0	0		0	0	0	0			0		0		0	0		0	0	0	0		0		0	1			0
1	246647384	snp	G	T	75	CNST	HIGH	stop_gained	['T|stop_gained|HIGH|CNST|ENSG00000162852|Transcript|ENST00000366512|protein_coding|9/9||||1563|1183|395|E/*|Gag/Tag|||1|HGNC|HGNC:26486', 'T|non_coding_transcript_exon_variant&non_coding_transcript_variant|MODIFIER|CNST|ENSG00000162852|Transcript|ENST00000483271|processed_transcript|8/8||||1916|||||||1|HGNC|HGNC:26486', 'T|stop_gained|HIGH|CNST|ENSG00000162852|Transcript|ENST00000366513|protein_…	0.109177				0	1	0	0	0	0	0	0	0	0		0		0	0			0	0	0		0	0		0	0	0.14		0			0	0	0
1	114739726	snp	C	T	76	CSDE1	HIGH	splice_acceptor_variant	['T|synonymous_variant|LOW|CSDE1|ENSG00000009307|Transcript|ENST00000610726|protein_coding|4/21||||825|303|101|Q|caG/caA|||-1|HGNC|HGNC:29905', 'T|synonymous_variant|LOW|CSDE1|ENSG00000009307|Transcript|ENST00000339438|protein_coding|3/19||||611|165|55|Q|caG/caA|||-1|HGNC|HGNC:29905', 'T|synonymous_variant|LOW|CSDE1|ENSG00000009307|Transcript|ENST00000369530|protein_coding|4/20||||778|303|101|Q|c…	0.109177				0	1	0	0	0	0	0	0	0	0		0		0	0	0		0	0			0	0		0	0	0.79	0	0				0	0		0
12	57516922	snp	G	A	78	DDIT3	HIGH	stop_gained	['A|downstream_gene_variant|MODIFIER|MARS|ENSG00000166986|Transcript|ENST00000548202|retained_intron|||||||||||1688|1|HGNC|HGNC:6898', 'A|downstream_gene_variant|MODIFIER|MARS|ENSG00000166986|Transcript|ENST00000547665|protein_coding|||||||||||267|1|HGNC|HGNC:6898', 'A|stop_gained|HIGH|DDIT3|ENSG00000175197|Transcript|ENST00000551116|protein_coding|4/4||||734|466|156|Q/*|Cag/Tag|||-1|HGNC|HGNC:27…	0.109177				0	1	0	0	0	0	0	0	0			0	0	0	0	0		0	0	0		0			0	0	0.29	0	0			0	0			0
11	9147118	snp	A	T	73	DENND5A	HIGH	stop_gained	['T|upstream_gene_variant|MODIFIER|DENND5A|ENSG00000184014|Transcript|ENST00000528725|protein_coding|||||||||||2939|-1|HGNC|HGNC:19344', 'T|3_prime_UTR_variant&NMD_transcript_variant|MODIFIER|DENND5A|ENSG00000184014|Transcript|ENST00000526707|nonsense_mediated_decay|14/15||||2670|||||||-1|HGNC|HGNC:19344', 'T|intron_variant&NMD_transcript_variant|MODIFIER|DENND5A|ENSG00000184014|Transcript|ENST00…	0.109177				0	1	0	0	0	0	0	0	0	0		0		0	0			0	0		0	0	0		0	0	0	0	0			0	0.5
3	68976893	indel	G	GGT	63	EOGT	HIGH	frameshift_variant	['GT|frameshift_variant|HIGH|EOGT|ENSG00000163378|Transcript|ENST00000615922|protein_coding|1/1||||264-265|223-224|75|P/HX|cca/cACca|||-1|HGNC|HGNC:28526', 'GT|downstream_gene_variant|MODIFIER|EOGT|ENSG00000163378|Transcript|ENST00000540764|protein_coding|||||||||||724|-1|HGNC|HGNC:28526', 'GT|3_prime_UTR_variant|MODIFIER|EOGT|ENSG00000163378|Transcript|ENST00000383701|protein_coding|18/18||||305…	0.109177				0	1	0	0	0	0	0	0	0	0		0	0		0		0	0	0	0		0			0	0	0	0	0			0.4		0
3	68976900	indel	A	ATG	63	EOGT	HIGH	frameshift_variant	['TG|frameshift_variant|HIGH|EOGT|ENSG00000163378|Transcript|ENST00000615922|protein_coding|1/1||||257-258|216-217|72-73|-/X|-/CA|||-1|HGNC|HGNC:28526', 'TG|downstream_gene_variant|MODIFIER|EOGT|ENSG00000163378|Transcript|ENST00000540764|protein_coding|||||||||||717|-1|HGNC|HGNC:28526', 'TG|3_prime_UTR_variant|MODIFIER|EOGT|ENSG00000163378|Transcript|ENST00000383701|protein_coding|18/18||||3044-3…	0.109177				0	1	0	0	0	0	0	0	0	0		0	0		0		0	0	0	0		0			0	0	0	0	0			0.4		0
3	68976896	indel	TCACA	T	64	EOGT	HIGH	frameshift_variant	['-|3_prime_UTR_variant|MODIFIER|EOGT|ENSG00000163378|Transcript|ENST00000383701|protein_coding|18/18||||3045-3048|||||||-1|HGNC|HGNC:28526', '-|downstream_gene_variant|MODIFIER|EOGT|ENSG00000163378|Transcript|ENST00000540764|protein_coding|||||||||||718|-1|HGNC|HGNC:28526', '-|frameshift_variant|HIGH|EOGT|ENSG00000163378|Transcript|ENST00000615922|protein_coding|1/1||||258-261|217-220|73-74|CE/X…	0.109177				0	1	0	0	0	0	0	0	0	0		0	0		0		0	0	0	0		0			0	0	0	0	0			0.4		0
1	93529686	indel	C	CGG	89	FNBP1L	HIGH	frameshift_variant	['GG|frameshift_variant|HIGH|FNBP1L|ENSG00000137942|Transcript|ENST00000370253|protein_coding|6/15||||440-441|440-441|147|A/AX|gca/gcGGa|||1|HGNC|HGNC:20851', 'GG|upstream_gene_variant|MODIFIER|FNBP1L|ENSG00000137942|Transcript|ENST00000424449|protein_coding|||||||||||23|1|HGNC|HGNC:20851', 'GG|frameshift_variant|HIGH|FNBP1L|ENSG00000137942|Transcript|ENST00000271234|protein_coding|6/17||||591-59…	0.109177				0	1	0	0	0	0	0	0	0	0		0			0	0	0	0	0	0			0		0	0	0.29		0			0	0	0		0
3	121714944	snp	G	A	81	GOLGB1	HIGH	stop_gained	['A|stop_gained|HIGH|GOLGB1|ENSG00000173230|Transcript|ENST00000489400|protein_coding|6/9||||918|919|307|Q/*|Caa/Taa|||-1|HGNC|HGNC:4429', 'A|3_prime_UTR_variant&NMD_transcript_variant|MODIFIER|GOLGB1|ENSG00000173230|Transcript|ENST00000482512|nonsense_mediated_decay|10/22||||1442|||||||-1|HGNC|HGNC:4429', 'A|stop_gained|HIGH|GOLGB1|ENSG00000173230|Transcript|ENST00000340645|protein_coding|10/22|…	0.109177				0	1	0	0	0	0	0	0	0	0		0		0	0	0		0	0	0		0	0			0	0	0	0.15				0	0		0
15	28292999	indel	T	TA	91	HERC2	HIGH	frameshift_variant	['A|non_coding_transcript_exon_variant&non_coding_transcript_variant|MODIFIER|HERC2|ENSG00000128731|Transcript|ENST00000564383|retained_intron|2/3||||105-106|||||||-1|HGNC|HGNC:4868', 'A|3_prime_UTR_variant&NMD_transcript_variant|MODIFIER|HERC2|ENSG00000128731|Transcript|ENST00000564734|nonsense_mediated_decay|5/21||||429-430|||||||-1|HGNC|HGNC:4868', 'A|frameshift_variant|HIGH|HERC2|ENSG00000128…	0.109177				0	1	0	0	0	0	0	0	0	0		0	0	0	0	0		0	0	0		0				0	0	0.25	0			0	0			0
15	72345517	indel	CCA	C	85	HEXA	HIGH	frameshift_variant	['-|downstream_gene_variant|MODIFIER|HEXA|ENSG00000213614|Transcript|ENST00000566672|nonsense_mediated_decay|||||||||||613|-1|HGNC|HGNC:4878', '-|downstream_gene_variant|MODIFIER|HEXA|ENSG00000213614|Transcript|ENST00000569410|nonsense_mediated_decay|||||||||||716|-1|HGNC|HGNC:4878', '-|frameshift_variant&NMD_transcript_variant|HIGH|RP11-106M3.2|ENSG00000260729|Transcript|ENST00000379915|nonsense…	0.109177				0	1	0	0	0	0	0	0	0	0		0		0	0			0	0	0		0	0		0	0	0	0.64	0			0	0
X	53539768	indel	GTC	G	84	HUWE1	HIGH	frameshift_variant	['-|downstream_gene_variant|MODIFIER|HUWE1|ENSG00000086758|Transcript|ENST00000474288|retained_intron|||||||||||3940|-1|HGNC|HGNC:30892', '-|non_coding_transcript_exon_variant&non_coding_transcript_variant|MODIFIER|HUWE1|ENSG00000086758|Transcript|ENST00000463852|retained_intron|2/2||||473-474|||||||-1|HGNC|HGNC:30892', '-|downstream_gene_variant|MODIFIER|HUWE1|ENSG00000086758|Transcript|ENST0000…	0.109177				0	1	0	0	0	0	0	0	0	0		0		0	0	0		0	0			0	0		0	0	0.09	0	0			0	0			0
15	90441659	indel	A	ACT	51	IQGAP1	HIGH	frameshift_variant	['CT|frameshift_variant|HIGH|IQGAP1|ENSG00000140575|Transcript|ENST00000268182|protein_coding|8/38||||927-928|803-804|268|D/DX|gac/gaCTc|||1|HGNC|HGNC:6110', 'CT|intron_variant|MODIFIER|IQGAP1|ENSG00000140575|Transcript|ENST00000560738|protein_coding||2/24||||||||||1|HGNC|HGNC:6110', 'CT|frameshift_variant&NMD_transcript_variant|HIGH|IQGAP1|ENSG00000140575|Transcript|ENST00000633485|nonsense_medi…	0.109177				0	1	0	0	0	0	0	0	0	0		0			0		0	0	0	0		0	0		0	0		0	0			0	0.32	0
18	36885655	indel	T	TGC	80	KIAA1328	HIGH	frameshift_variant	['GC|3_prime_UTR_variant&NMD_transcript_variant|MODIFIER|KIAA1328|ENSG00000150477|Transcript|ENST00000592611|nonsense_mediated_decay|4/11||||369-370|||||||1|HGNC|HGNC:29248', 'GC|frameshift_variant|HIGH|KIAA1328|ENSG00000150477|Transcript|ENST00000587139|protein_coding|3/9||||394-395|395-396|132|I/MX|atc/atGCc|||1|HGNC|HGNC:29248', 'GC|frameshift_variant|HIGH|KIAA1328|ENSG00000150477|Transcript|E…	0.109177				0	1	0	0	0	0	0	0	0	0		0		0	0	0	0	0	0			0			0	0	0		0		1	0	0			0
9	5922319	snp	G	T	77	KIAA2026	HIGH	stop_gained	['T|upstream_gene_variant|MODIFIER|KIAA2026|ENSG00000183354|Transcript|ENST00000436015|nonsense_mediated_decay|||||||||||1222|-1|HGNC|HGNC:23378', 'T|stop_gained|HIGH|KIAA2026|ENSG00000183354|Transcript|ENST00000399933|protein_coding|8/8||||3677|3677|1226|S/*|tCa/tAa|||-1|HGNC|HGNC:23378', 'T|3_prime_UTR_variant&NMD_transcript_variant|MODIFIER|KIAA2026|ENSG00000183354|Transcript|ENST00000540714|n…	0.109177		0.247062		0	1	0	0	1	0	0	0	0	0		0		0	0		0	0		0		0	0		0	0	0	0	0				0.18	0		0
1	36179917	snp	C	T	73	MAP7D1	HIGH	stop_gained	['T|downstream_gene_variant|MODIFIER|MAP7D1|ENSG00000116871|Transcript|ENST00000429533|protein_coding|||||||||||4909|1|HGNC|HGNC:25514', 'T|downstream_gene_variant|MODIFIER|MAP7D1|ENSG00000116871|Transcript|ENST00000530975|protein_coding|||||||||||1095|1|HGNC|HGNC:25514', 'T|stop_gained|HIGH|MAP7D1|ENSG00000116871|Transcript|ENST00000316156|protein_coding|15/16||||2704|2251|751|Q/*|Cag/Tag|||1|HG…	0.109177				0	1	0	0	0	0	0	0	0	0		0		0	0	0		0	0			0	0		0	0	0	0.38	0			0	0			0
13	77150838	indel	T	TTACA	92	MYCBP2	HIGH	frameshift_variant	['TACA|frameshift_variant|HIGH|MYCBP2|ENSG00000005810|Transcript|ENST00000357337|protein_coding|48/84||||7005-7006|6912-6913|2304-2305|-/CX|-/TGTA|||-1|HGNC|HGNC:23386', 'TACA|upstream_gene_variant|MODIFIER|MYCBP2|ENSG00000005810|Transcript|ENST00000486679|processed_transcript|||||||||||60|-1|HGNC|HGNC:23386', 'TACA|frameshift_variant|HIGH|MYCBP2|ENSG00000005810|Transcript|ENST00000544440|protein…	0.109177				0	1	0	0	0	0	0	0	0	0		0	0		0			0	0	0		0	0		0	0	0	0	0				0.16	0		0
13	77262091	snp	C	A	88	MYCBP2	HIGH	stop_gained	['A|stop_gained|HIGH|MYCBP2|ENSG00000005810|Transcript|ENST00000544440|protein_coding|11/83||||1513|1495|499|G/*|Gga/Tga|||-1|HGNC|HGNC:23386', 'A|stop_gained|HIGH|MYCBP2|ENSG00000005810|Transcript|ENST00000357337|protein_coding|12/84||||1588|1495|499|G/*|Gga/Tga|||-1|HGNC|HGNC:23386']	0.109177			0.277845	0	1	0	0	0	0	1	0	0	0		0			0		0	0	0		0	0	0		0	0			0	0		0	0.13	0		0
9	97648158	snp	G	T	81	NCBP1	HIGH	stop_gained	['T|stop_gained|HIGH|NCBP1|ENSG00000136937|Transcript|ENST00000375147|protein_coding|8/23||||1088|832|278|E/*|Gaa/Taa|||1|HGNC|HGNC:7658', 'T|3_prime_UTR_variant&NMD_transcript_variant|MODIFIER|NCBP1|ENSG00000136937|Transcript|ENST00000478100|nonsense_mediated_decay|6/7||||767|||||||1|HGNC|HGNC:7658', 'T|downstream_gene_variant|MODIFIER|NCBP1|ENSG00000136937|Transcript|ENST00000629069|protein_cod…	0.109177				0	1	0	0	0	0	0	0	0	0		0		0	0			0	0	0		0	0		0	0	0	0.16	0			0	0			0
3	52768546	snp	T	G	90	NEK4	HIGH	stop_lost&NMD_transcript_variant	['G|missense_variant|MODERATE|NEK4|ENSG00000114904|Transcript|ENST00000233027|protein_coding|2/16||||355|152|51|E/A|gAa/gCa|||-1|HGNC|HGNC:11399', 'G|intron_variant|MODIFIER|NEK4|ENSG00000114904|Transcript|ENST00000535191|protein_coding||1/14||||||||||-1|HGNC|HGNC:11399', 'G|intron_variant|MODIFIER|NEK4|ENSG00000114904|Transcript|ENST00000461689|protein_coding||1/13||||||||||-1|HGNC|HGNC:11399', …	0.109177				0	1	0	0	0	0	0	0	0	0		0		0	0	0		0	0			0	0		0	0.17	0		0			0	0	0		0
3	52768547	snp	C	A	90	NEK4	HIGH	stop_gained	['A|stop_gained|HIGH|NEK4|ENSG00000114904|Transcript|ENST00000233027|protein_coding|2/16||||354|151|51|E/*|Gaa/Taa|||-1|HGNC|HGNC:11399', 'A|stop_gained|HIGH|NEK4|ENSG00000114904|Transcript|ENST00000383721|protein_coding|2/14||||344|151|51|E/*|Gaa/Taa|||-1|HGNC|HGNC:11399', 'A|stop_lost&NMD_transcript_variant|HIGH|NEK4|ENSG00000114904|Transcript|ENST00000496822|nonsense_mediated_decay|2/3||||313|…	0.109177				0	1	0	0	0	0	0	0	0	0		0		0	0	0		0	0			0	0		0	0.17	0		0			0	0	0		0
16	69669996	snp	A	T	73	NFAT5	HIGH	stop_gained&NMD_transcript_variant	['T|intron_variant|MODIFIER|NFAT5|ENSG00000102908|Transcript|ENST00000565301|protein_coding||1/3||||||||||1|HGNC|HGNC:7774', 'T|synonymous_variant|LOW|NFAT5|ENSG00000102908|Transcript|ENST00000354436|protein_coding|7/14||||1653|1335|445|P|ccA/ccT|||1|HGNC|HGNC:7774', 'T|synonymous_variant|LOW|NFAT5|ENSG00000102908|Transcript|ENST00000349945|protein_coding|9/16||||1787|1107|369|P|ccA/ccT|||1|HGNC|…	0.109177				0	1	0	0	0	0	0	0	0	0		0			0	0	0	0	0	0		0	0			0	0.2	0	0			0	0
5	141403114	indel	GGA	G	56	PCDHGA9	HIGH	frameshift_variant	['-|intron_variant|MODIFIER|PCDHGA3|ENSG00000254245|Transcript|ENST00000253812|protein_coding||1/3||||||||||1|HGNC|HGNC:8701', '-|intron_variant|MODIFIER|PCDHGA8|ENSG00000253767|Transcript|ENST00000398604|protein_coding||1/3||||||||||1|HGNC|HGNC:8706', '-|frameshift_variant|HIGH|PCDHGA9|ENSG00000261934|Transcript|ENST00000573521|protein_coding|1/4||||163-164|163-164|55|E/X|GAg/g|||1|HGNC|HGNC:870…	0.109177				0	1	0	0	0	0	0	0	0	0		0		0	0	0		0	0	0		0			0	0	0	0	0			0	0.25			0
5	141403118	indel	C	CCT	57	PCDHGA9	HIGH	frameshift_variant	['CT|intron_variant|MODIFIER|PCDHGB5|ENSG00000276547|Transcript|ENST00000617380|protein_coding||1/3||||||||||1|HGNC|HGNC:8712', 'CT|downstream_gene_variant|MODIFIER|PCDHGB5|ENSG00000276547|Transcript|ENST00000621169|protein_coding|||||||||||2462|1|HGNC|HGNC:8712', 'CT|intron_variant|MODIFIER|PCDHGB4|ENSG00000253953|Transcript|ENST00000519479|protein_coding||1/3||||||||||1|HGNC|HGNC:8711', 'CT|fra…	0.109177				0	1	0	0	0	0	0	0	0	0		0		0	0	0		0	0	0		0			0	0	0	0	0			0	0.25			0
11	118632026	indel	GC	G	45	PHLDB1	HIGH	frameshift_variant	['-|non_coding_transcript_exon_variant&non_coding_transcript_variant|MODIFIER|PHLDB1|ENSG00000019144|Transcript|ENST00000621027|processed_transcript|7/7||||1308|||||||1|HGNC|HGNC:23697', '-|upstream_gene_variant|MODIFIER|AP002954.3|ENSG00000255176|Transcript|ENST00000530198|antisense|||||||||||4593|1|Clone_based_vega_gene|', '-|non_coding_transcript_exon_variant&non_coding_transcript_variant|MODI…	0.109177				0	1	0	0	0	0	0	0	0	0		0		0	0	0		0	0			0	0		0	0	0	0	0			0	0.56			0
11	70324444	snp	C	T	86	PPFIA1	HIGH	stop_gained	['T|downstream_gene_variant|MODIFIER|PPFIA1|ENSG00000131626|Transcript|ENST00000532024|protein_coding|||||||||||10|1|HGNC|HGNC:9245', 'T|intron_variant&non_coding_transcript_variant|MODIFIER|AP000487.6|ENSG00000254604|Transcript|ENST00000528607|antisense||1/1||||||||||-1|Clone_based_vega_gene|', 'T|stop_gained|HIGH|PPFIA1|ENSG00000131626|Transcript|ENST00000530746|protein_coding|3/4||||407|307|10…	0.109177				0	1	0	0	0	0	0	0	0	0		0		0	0	0		0	0			0	0		0	0	0		0			0	0.46	0		0
2	55617193	snp	G	T	78	PPP4R3B	HIGH	stop_gained	['T|upstream_gene_variant|MODIFIER|PPP4R3B|ENSG00000275052|Transcript|ENST00000470801|processed_transcript|||||||||||576|-1|HGNC|HGNC:29267', 'T|non_coding_transcript_exon_variant&non_coding_transcript_variant|MODIFIER|PPP4R3B|ENSG00000275052|Transcript|ENST00000612688|processed_transcript|2/3||||1601|||||||-1|HGNC|HGNC:29267', 'T|stop_gained|HIGH|PPP4R3B|ENSG00000275052|Transcript|ENST0000061640…	0.109177		0.446772		0	1	0	0	1	1	0	0	0	0		0		0	0	0		0	0			0	0		0	0	0	0.11	0			0	0
2	152663672	snp	T	A	81	PRPF40A	HIGH	stop_gained	['A|upstream_gene_variant|MODIFIER|PRPF40A|ENSG00000196504|Transcript|ENST00000471167|retained_intron|||||||||||4295|-1|HGNC|HGNC:16463', 'A|non_coding_transcript_exon_variant&non_coding_transcript_variant|MODIFIER|PRPF40A|ENSG00000196504|Transcript|ENST00000472760|retained_intron|1/2||||184|||||||-1|HGNC|HGNC:16463', 'A|stop_gained|HIGH|PRPF40A|ENSG00000196504|Transcript|ENST00000410080|protein_…	0.109177				0	1	0	0	0	0	0	0	0	0		0			0		0	0	0	0		0	0		0	0	0.2		0			0	0	0
7	157621464	snp	C	A	79	PTPRN2	HIGH	stop_gained	['A|stop_gained|HIGH|PTPRN2|ENSG00000155093|Transcript|ENST00000389418|protein_coding|15/23||||2252|2242|748|E/*|Gag/Tag|||-1|HGNC|HGNC:9677', 'A|stop_gained|HIGH|PTPRN2|ENSG00000155093|Transcript|ENST00000409483|protein_coding|14/22||||2247|2128|710|E/*|Gag/Tag|||-1|HGNC|HGNC:9677', 'A|downstream_gene_variant|MODIFIER|AC005481.5|ENSG00000222012|Transcript|ENST00000409610|antisense|||||||||||2699…	0.109177			0.259303	0	1	0	0	0	0	1	0	0	0		0		0		0		0	0		0	0	0		0	0.43		0	0			0	0	0		0
4	81456686	snp	T	A	69	RASGEF1B	HIGH	stop_gained	['A|stop_gained|HIGH|RASGEF1B|ENSG00000138670|Transcript|ENST00000436139|protein_coding|4/4||||530|403|135|K/*|Aaa/Taa|||-1|HGNC|HGNC:24881', 'A|stop_gained|HIGH|RASGEF1B|ENSG00000138670|Transcript|ENST00000613784|protein_coding|4/5||||530|403|135|K/*|Aaa/Taa|||-1|HGNC|HGNC:24881', 'A|downstream_gene_variant|MODIFIER|RASGEF1B|ENSG00000138670|Transcript|ENST00000512716|protein_coding|||||||||||279…	0.109177				0	1	0	0	0	0	0	0	0	0		0		0	0	0		0	0			0	0		0	0	0	0.15	0			0	0			0
6	111380046	snp	C	A	79	REV3L	HIGH	stop_gained	['A|stop_gained|HIGH|REV3L|ENSG00000009413|Transcript|ENST00000368802|protein_coding|11/32||||1713|1390|464|E/*|Gag/Tag|||-1|HGNC|HGNC:9968', 'A|3_prime_UTR_variant&NMD_transcript_variant|MODIFIER|REV3L|ENSG00000009413|Transcript|ENST00000422377|nonsense_mediated_decay|13/34||||1976|||||||-1|HGNC|HGNC:9968', 'A|3_prime_UTR_variant&NMD_transcript_variant|MODIFIER|REV3L|ENSG00000009413|Transcript|E…	0.109177				0	1	0	0	0	0	0	0	0	0		0		0	0			0	0	0		0	0		0	0	0		0			0	0.33	0		0
17	35021761	indel	C	CTT	66	RFFL	HIGH	frameshift_variant	['TT|frameshift_variant|HIGH|RFFL|ENSG00000092871|Transcript|ENST00000447669|protein_coding|4/8||||784-785|200-201|67|K/KX|aag/aaAAg|||-1|HGNC|HGNC:24821', 'TT|intron_variant|MODIFIER|RAD51L3-RFFL|ENSG00000267618|Transcript|ENST00000593039|protein_coding||5/6||||||||||-1|Clone_based_vega_gene|', 'TT|frameshift_variant|HIGH|RFFL|ENSG00000092871|Transcript|ENST00000394597|protein_coding|3/7||||485-…	0.109177				0	1	0	0	0	0	0	0	0	0		0		0	0	0		0	0	0		0			0	0	0		0			0	0.22	0
3	197695908	snp	G	C	94	RUBCN	HIGH	stop_gained	['C|stop_gained|HIGH|RUBCN|ENSG00000145016|Transcript|ENST00000296343|protein_coding|9/20||||1431|1431|477|Y/*|taC/taG|||-1|HGNC|HGNC:28991', 'C|stop_gained|HIGH|RUBCN|ENSG00000145016|Transcript|ENST00000413360|protein_coding|8/19||||1315|1317|439|Y/*|taC/taG|||-1|HGNC|HGNC:28991', 'C|stop_gained|HIGH|RUBCN|ENSG00000145016|Transcript|ENST00000447048|protein_coding|2/3||||231|231|77|Y/*|taC/taG|||…	0.109177				0	1	0	0	0	0	0	0	0	0		0		0	0	0		0	0	0		0			0	0	0		0	0		0	0.25			0
9	136447669	indel	C	CG	68	SEC16A	HIGH	frameshift_variant	['G|upstream_gene_variant|MODIFIER|SEC16A|ENSG00000148396|Transcript|ENST00000467838|processed_transcript|||||||||||3587|-1|HGNC|HGNC:29006', 'G|frameshift_variant|HIGH|SEC16A|ENSG00000148396|Transcript|ENST00000277537|protein_coding|15/21||||1640-1641|1640-1641|547|P/PX|ccg/ccCg|||-1|HGNC|HGNC:29006', 'G|frameshift_variant|HIGH|SEC16A|ENSG00000148396|Transcript|ENST00000313050|protein_coding|24/…	0.109177		0.245559		0	1	0	0	1	0	0	0	0	0		0	0	0	0	0	0	0				0			0	0	0.33	0		0		0	0
9	89379361	indel	CA	C	78	SEMA4D	HIGH	frameshift_variant	['-|downstream_gene_variant|MODIFIER|SEMA4D|ENSG00000187764|Transcript|ENST00000544513|retained_intron|||||||||||1694|-1|HGNC|HGNC:10732', '-|downstream_gene_variant|MODIFIER|SEMA4D|ENSG00000187764|Transcript|ENST00000540183|retained_intron|||||||||||225|-1|HGNC|HGNC:10732', '-|intron_variant|MODIFIER|SEMA4D|ENSG00000187764|Transcript|ENST00000455551|protein_coding||16/19||||||||||-1|HGNC|HGNC:10…	0.109177				0	1	0	0	0	0	0	0	0	0		0		0	0	0		0	0			0	0		0	0	0	0				0	0.17	0		0
6	75709555	snp	T	C	83	SENP6	HIGH	stop_lost&NMD_transcript_variant	['C|synonymous_variant|LOW|SENP6|ENSG00000112701|Transcript|ENST00000370010|protein_coding|19/23||||3740|2724|908|Y|taT/taC|||1|HGNC|HGNC:20944', 'C|synonymous_variant|LOW|SENP6|ENSG00000112701|Transcript|ENST00000447266|protein_coding|20/24||||3223|2745|915|Y|taT/taC|||1|HGNC|HGNC:20944', 'C|stop_lost&NMD_transcript_variant|HIGH|SENP6|ENSG00000112701|Transcript|ENST00000503501|nonsense_mediated_…	0.109177				0	1	0	0	0	0	0	0	0	0		0	0		0			0	0	0		0	0		0	0	0.5		0			0	0	0		0
6	75709556	snp	A	G	86	SENP6	HIGH	stop_lost&NMD_transcript_variant	['G|missense_variant|MODERATE|SENP6|ENSG00000112701|Transcript|ENST00000447266|protein_coding|20/24||||3224|2746|916|S/G|Agc/Ggc|||1|HGNC|HGNC:20944', 'G|stop_lost&NMD_transcript_variant|HIGH|SENP6|ENSG00000112701|Transcript|ENST00000503501|nonsense_mediated_decay|10/14||||1165|1166|389|*/W|tAg/tGg|||1|HGNC|HGNC:20944', 'G|missense_variant|MODERATE|SENP6|ENSG00000112701|Transcript|ENST00000370010…	0.109177				0	1	0	0	0	0	0	0	0	0		0	0		0			0	0	0		0	0		0	0	0.5		0			0	0	0		0
3	9445640	snp	T	A	68	SETD5	HIGH	stop_gained&NMD_transcript_variant	['A|downstream_gene_variant|MODIFIER|SETD5|ENSG00000168137|Transcript|ENST00000431285|nonsense_mediated_decay|||||||||||4942|1|HGNC|HGNC:25566', 'A|stop_gained&NMD_transcript_variant|HIGH|SETD5|ENSG00000168137|Transcript|ENST00000413704|nonsense_mediated_decay|4/14||||460|462|154|Y/*|taT/taA|||1|HGNC|HGNC:25566', 'A|intron_variant|MODIFIER|SETD5|ENSG00000168137|Transcript|ENST00000302463|protein_…	0.109177				0	1	0	0	0	0	0	0	0	0		0		0	0			0	0	0		0	0		0	0	0	0	0			0	0.23
7	17893385	indel	G	GT	80	SNX13	HIGH	frameshift_variant&NMD_transcript_variant	['T|non_coding_transcript_exon_variant&non_coding_transcript_variant|MODIFIER|SNX13|ENSG00000071189|Transcript|ENST00000475800|processed_transcript|3/4||||370-371|||||||-1|HGNC|HGNC:21335', 'T|frameshift_variant|HIGH|SNX13|ENSG00000071189|Transcript|ENST00000409604|protein_coding|3/6||||363-364|174-175|58-59|-/X|-/A|||-1|HGNC|HGNC:21335', 'T|non_coding_transcript_exon_variant&non_coding_transcrip…	0.109177				0	1	0	0	0	0	0	0	0	0		0			0	0	0	0	0			0	0		0	0		0	0			0	0.18	0		0
7	17893386	indel	G	GGT	80	SNX13	HIGH	stop_gained&frameshift_variant&NMD_transcript_variant	['GT|intron_variant&NMD_transcript_variant|MODIFIER|SNX13|ENSG00000071189|Transcript|ENST00000444712|nonsense_mediated_decay||2/17||||||||||-1|HGNC|HGNC:21335', 'GT|non_coding_transcript_exon_variant&non_coding_transcript_variant|MODIFIER|SNX13|ENSG00000071189|Transcript|ENST00000492626|retained_intron|4/6||||1482-1483|||||||-1|HGNC|HGNC:21335', 'GT|stop_gained&frameshift_variant|HIGH|SNX13|ENSG0…	0.109177				0	1	0	0	0	0	0	0	0	0		0			0	0	0	0	0			0	0		0	0		0	0			0	0.2	0		0
7	100211518	indel	G	GA	95	STAG3	HIGH	frameshift_variant	['A|downstream_gene_variant|MODIFIER|GATS|ENSG00000239521|Transcript|ENST00000445230|processed_transcript|||||||||||416|-1|HGNC|HGNC:29954', 'A|frameshift_variant|HIGH|STAG3|ENSG00000066923|Transcript|ENST00000615138|protein_coding|31/34||||3824-3825|3497-3498|1166|G/GX|ggc/ggAc|||1|HGNC|HGNC:11356', 'A|frameshift_variant|HIGH|STAG3|ENSG00000066923|Transcript|ENST00000317296|protein_coding|31/34|…	0.109177				0	1	0	0	0	0	0	0	0	0	0	0		0	0			0	0	0		0			0	0	0.27	0	0			0	0			0
17	82929138	snp	G	T	49	TBCD	HIGH	start_lost	['T|non_coding_transcript_exon_variant&non_coding_transcript_variant|MODIFIER|TBCD|ENSG00000141556|Transcript|ENST00000571796|retained_intron|16/17||||1377|||||||1|HGNC|HGNC:11581', 'T|upstream_gene_variant|MODIFIER|TBCD|ENSG00000141556|Transcript|ENST00000575132|retained_intron|||||||||||1320|1|HGNC|HGNC:11581', 'T|downstream_gene_variant|MODIFIER|TBCD|ENSG00000141556|Transcript|ENST00000574422|…	0.109177				0	1	0	0	0	0	0	0	0	0				0	0	0		0	0	0		0	0		0	0.6	0	0	0			0	0
4	106171241	indel	ATTCT	A	81	TBCK	HIGH	frameshift_variant	['-|frameshift_variant|HIGH|TBCK|ENSG00000145348|Transcript|ENST00000394708|protein_coding|23/26||||2450-2453|2085-2088|695-696|RE/X|agAGAA/ag|||-1|HGNC|HGNC:28261', '-|frameshift_variant|HIGH|TBCK|ENSG00000145348|Transcript|ENST00000273980|protein_coding|24/27||||2533-2536|2085-2088|695-696|RE/X|agAGAA/ag|||-1|HGNC|HGNC:28261', '-|frameshift_variant|HIGH|TBCK|ENSG00000145348|Transcript|ENST00000…	0.109177				0	1	0	0	0	0	0	0	0	0		0		0	0			0	0	0		0	0		0	0	0.27		0			0	0	0		0
4	106171250	indel	C	CGT	83	TBCK	HIGH	frameshift_variant	['GT|frameshift_variant|HIGH|TBCK|ENSG00000145348|Transcript|ENST00000394706|protein_coding|23/26||||2267-2268|1962-1963|654-655|-/X|-/AC|||-1|HGNC|HGNC:28261', 'GT|non_coding_transcript_exon_variant&non_coding_transcript_variant|MODIFIER|TBCK|ENSG00000145348|Transcript|ENST00000515705|processed_transcript|5/6||||376-377|||||||-1|HGNC|HGNC:28261', 'GT|non_coding_transcript_exon_variant&non_coding…	0.109177				0	1	0	0	0	0	0	0	0	0		0		0	0			0	0	0		0	0		0	0	0.2		0			0	0	0		0
4	106171251	indel	A	ACG	83	TBCK	HIGH	frameshift_variant	['CG|frameshift_variant|HIGH|TBCK|ENSG00000145348|Transcript|ENST00000394706|protein_coding|23/26||||2266-2267|1961-1962|654|C/CX|tgt/tgCGt|||-1|HGNC|HGNC:28261', 'CG|non_coding_transcript_exon_variant&non_coding_transcript_variant|MODIFIER|TBCK|ENSG00000145348|Transcript|ENST00000515705|processed_transcript|5/6||||375-376|||||||-1|HGNC|HGNC:28261', 'CG|3_prime_UTR_variant&NMD_transcript_variant|…	0.109177				0	1	0	0	0	0	0	0	0	0		0		0	0			0	0	0		0	0		0	0	0.2		0			0	0	0		0
14	21489386	snp	G	T	74	TOX4	HIGH	stop_gained	['T|3_prime_UTR_variant&NMD_transcript_variant|MODIFIER|TOX4|ENSG00000092203|Transcript|ENST00000455393|nonsense_mediated_decay|5/9||||778|||||||1|HGNC|HGNC:20161', 'T|downstream_gene_variant|MODIFIER|TOX4|ENSG00000092203|Transcript|ENST00000457430|protein_coding|||||||||||536|1|HGNC|HGNC:20161', 'T|downstream_gene_variant|MODIFIER|TOX4|ENSG00000092203|Transcript|ENST00000494242|processed_transcr…	0.109177				0	1	0	0	0	0	0	0	0	0		0			0	0		0	0	0		0	0		0	0	0		0	0.67		0		0		0
11	43404113	snp	G	A	85	TTC17	HIGH	stop_gained	['A|non_coding_transcript_exon_variant&non_coding_transcript_variant|MODIFIER|TTC17|ENSG00000052841|Transcript|ENST00000530483|retained_intron|1/2||||62|||||||1|HGNC|HGNC:25596', 'A|non_coding_transcript_exon_variant&non_coding_transcript_variant|MODIFIER|TTC17|ENSG00000052841|Transcript|ENST00000526774|processed_transcript|6/15||||1358|||||||1|HGNC|HGNC:25596', 'A|stop_gained|HIGH|TTC17|ENSG0000…	0.109177				0	1	0	0	0	0	0	0	0	0		0		0	0			0	0	0		0	0		0	0	0		0			0	0.1	0		0
8	96231517	snp	T	A	85	UQCRB	HIGH	splice_acceptor_variant	['A|splice_acceptor_variant|HIGH|UQCRB|ENSG00000156467|Transcript|ENST00000518406|protein_coding||3/4||||||||||-1|HGNC|HGNC:12582', 'A|splice_acceptor_variant|HIGH|UQCRB|ENSG00000156467|Transcript|ENST00000523920|protein_coding||3/3||||||||||-1|HGNC|HGNC:12582', 'A|intron_variant&non_coding_transcript_variant|MODIFIER|UQCRB|ENSG00000156467|Transcript|ENST00000518876|retained_intron||1/1||||||||||…	0.109177	0.158116	0.130786	0.370068	0	1	0	1	0	1	1	1	0	0		0		0	0	0		0		0		0	0		0	0	0	0.22	0			0	0			0
1	21757705	indel	AC	A	76	USP48	HIGH	frameshift_variant	['-|5_prime_UTR_variant|MODIFIER|USP48|ENSG00000090686|Transcript|ENST00000532737|protein_coding|3/5||||395|||||||-1|HGNC|HGNC:18533', '-|non_coding_transcript_exon_variant&non_coding_transcript_variant|MODIFIER|USP48|ENSG00000090686|Transcript|ENST00000489108|processed_transcript|2/2||||198|||||||-1|HGNC|HGNC:18533', '-|frameshift_variant|HIGH|USP48|ENSG00000090686|Transcript|ENST00000308271|pro…	0.109177				0	1	0	0	0	0	0	0	0	0		0		0	0	0		0	0			0	0		0	0	0.3	0	0				0	0		0
1	12282812	snp	C	A	72	VPS13D	HIGH	stop_gained	['A|stop_gained|HIGH|VPS13D|ENSG00000048707|Transcript|ENST00000613099|protein_coding|21/69||||4840|4710|1570|C/*|tgC/tgA|||1|HGNC|HGNC:23595', 'A|stop_gained|HIGH|VPS13D|ENSG00000048707|Transcript|ENST00000620676|protein_coding|21/70||||4840|4710|1570|C/*|tgC/tgA|||1|HGNC|HGNC:23595', 'A|stop_gained|HIGH|VPS13D|ENSG00000048707|Transcript|ENST00000011700|protein_coding|3/52||||1178|1179|393|C/*|t…	0.109177				0	1	0	0	0	0	0	0	0	0		0		0	0			0	0	0		0	0		0	0	0	0	0			0	0.96			0
8	17274814	snp	A	T	75	VPS37A	HIGH	stop_gained&NMD_transcript_variant	['T|upstream_gene_variant|MODIFIER|VPS37A|ENSG00000155975|Transcript|ENST00000521976|protein_coding|||||||||||1622|1|HGNC|HGNC:24928', 'T|synonymous_variant|LOW|VPS37A|ENSG00000155975|Transcript|ENST00000324849|protein_coding|5/12||||1172|498|166|A|gcA/gcT|||1|HGNC|HGNC:24928', 'T|synonymous_variant&NMD_transcript_variant|LOW|VPS37A|ENSG00000155975|Transcript|ENST00000520140|nonsense_mediated_dec…	0.109177				0	1	0	0	0	0	0	0	0	0		0		0	0			0	0	0		0	0		0	0	0.5		0			0	0	0
4	84801748	snp	G	T	88	WDFY3	HIGH	stop_gained	['T|stop_gained|HIGH|WDFY3|ENSG00000163625|Transcript|ENST00000295888|protein_coding|17/68||||3132|2724|908|C/*|tgC/tgA|||-1|HGNC|HGNC:20751', 'T|upstream_gene_variant|MODIFIER|WDFY3-AS1|ENSG00000251260|Transcript|ENST00000510449|antisense|||||||||||1510|1|HGNC|HGNC:40935', 'T|downstream_gene_variant|MODIFIER|WDFY3|ENSG00000163625|Transcript|ENST00000505923|processed_transcript|||||||||||34|-1|HG…	0.109177				0	1	0	0	0	0	0	0	0	0		0		0	0			0	0	0		0	0		0	0	0.18	0	0			0	0			0
4	84724495	snp	C	A	92	WDFY3	HIGH	stop_gained	['A|stop_gained|HIGH|WDFY3|ENSG00000163625|Transcript|ENST00000514711|protein_coding|2/16||||181|181|61|E/*|Gag/Tag|||-1|HGNC|HGNC:20751', 'A|stop_gained|HIGH|WDFY3|ENSG00000163625|Transcript|ENST00000295888|protein_coding|46/68||||7780|7372|2458|E/*|Gag/Tag|||-1|HGNC|HGNC:20751']	0.109177				0	1	0	0	0	0	0	0	0	0		0		0	0	0		0	0			0	0		0	0	0	0	0			0	0.74			0
19	52553191	indel	G	GCTCAA	70	ZNF808	HIGH	frameshift_variant	['CTCAA|upstream_gene_variant|MODIFIER|ZNF701|ENSG00000167562|Transcript|ENST00000478039|processed_transcript|||||||||||2630|1|HGNC|HGNC:25597', 'CTCAA|frameshift_variant|HIGH|ZNF808|ENSG00000198482|Transcript|ENST00000486474|protein_coding|4/4||||313-314|68-69|23|R/SSX|aga/agCTCAAa|||1|HGNC|HGNC:33230', 'CTCAA|frameshift_variant&NMD_transcript_variant|HIGH|ZNF808|ENSG00000198482|Transcript|ENST0…	0.109177				0	1	0	0	0	0	0	0	0	0				0	0	0	0	0			0	0	0		0	0		0	0			0	0	0.4		0
19	52553181	indel	ACATTG	A	73	ZNF808	HIGH	frameshift_variant	['-|downstream_gene_variant|MODIFIER|ZNF808|ENSG00000198482|Transcript|ENST00000461779|protein_coding|||||||||||16|1|HGNC|HGNC:33230', '-|frameshift_variant|HIGH|ZNF808|ENSG00000198482|Transcript|ENST00000461321|protein_coding|4/4||||347-351|266-270|89-90|TL/X|aCATTG/a|||1|HGNC|HGNC:33230', '-|frameshift_variant|HIGH|ZNF808|ENSG00000198482|Transcript|ENST00000465448|protein_coding|4/4||||334-338|…	0.109177				0	1	0	0	0	0	0	0	0	0				0	0	0	0	0			0	0	0		0	0		0	0			0	0	0.4		0
17	36952978	snp	G	T	105	AATF	HIGH	stop_gained	['T|stop_gained|HIGH|AATF|ENSG00000275700|Transcript|ENST00000619387|protein_coding|3/12||||627|376|126|E/*|Gag/Tag|||1|HGNC|HGNC:19235', 'T|intron_variant&NMD_transcript_variant|MODIFIER|AATF|ENSG00000275700|Transcript|ENST00000613840|nonsense_mediated_decay||2/4||||||||||1|HGNC|HGNC:19235']	0.109651				0	1	0	0	0	0	0	0		0	0	0	0	0	0	0		0	0	0	0	0	0		0	0	0	0.22	0	0		0	0	0		0
1	33013331	snp	G	A	99	AK2	HIGH	stop_gained	['A|3_prime_UTR_variant|MODIFIER|AK2|ENSG00000004455|Transcript|ENST00000480134|protein_coding|5/5||||524|||||||-1|HGNC|HGNC:362', 'T|3_prime_UTR_variant|MODIFIER|AK2|ENSG00000004455|Transcript|ENST00000480134|protein_coding|5/5||||524|||||||-1|HGNC|HGNC:362', 'A|downstream_gene_variant|MODIFIER|AK2|ENSG00000004455|Transcript|ENST00000469238|retained_intron|||||||||||1034|-1|HGNC|HGNC:362', 'T|do…	0.109651		0.27521	0.0816559	0	1	0	0	3	1	3	0	0	0	0	0		0	0	0		0	0	0	0	0	0		0	0	0	0	0	0.07	0	0	0			0
8	1903422	snp	A	T	61	ARHGEF10	HIGH	stop_gained	['T|non_coding_transcript_exon_variant&non_coding_transcript_variant|MODIFIER|ARHGEF10|ENSG00000104728|Transcript|ENST00000523711|retained_intron|8/15||||1516|||||||1|HGNC|HGNC:14103', 'T|upstream_gene_variant|MODIFIER|ARHGEF10|ENSG00000104728|Transcript|ENST00000524212|processed_transcript|||||||||||813|1|HGNC|HGNC:14103', 'T|stop_gained|HIGH|ARHGEF10|ENSG00000104728|Transcript|ENST00000520359|p…	0.109651				0	1	0	0	0	0	0	0	0	0	0	0		0	0	0		0	0	0	0	0	0		0	0	0.07	0	0	0		0	0	0		0
7	70775371	snp	C	T	65	AUTS2	HIGH	stop_gained&NMD_transcript_variant	['T|downstream_gene_variant|MODIFIER|AUTS2|ENSG00000158321|Transcript|ENST00000481994|retained_intron|||||||||||995|1|HGNC|HGNC:14262', 'T|synonymous_variant|LOW|AUTS2|ENSG00000158321|Transcript|ENST00000611706|protein_coding|8/14||||1229|1173|391|F|ttC/ttT|||1|HGNC|HGNC:14262', 'T|synonymous_variant|LOW|AUTS2|ENSG00000158321|Transcript|ENST00000342771|protein_coding|13/19||||2238|1917|639|F|ttC/…	0.109651				0	1	0	0	0	0	0	0	0	0		0	0	0	0	0	0	0	0	0		0	0		0	0	0	0	0	0		0	0.12	0		0
2	202542429	indel	CT	C	90	BMPR2	HIGH	frameshift_variant	['-|frameshift_variant|HIGH|BMPR2|ENSG00000204217|Transcript|ENST00000374580|protein_coding|10/13||||1935|1396|466|W/X|Tgg/gg|||1|HGNC|HGNC:1078', '-|frameshift_variant|HIGH|BMPR2|ENSG00000204217|Transcript|ENST00000374574|protein_coding|10/12||||1437|1396|466|W/X|Tgg/gg|||1|HGNC|HGNC:1078']	0.109651				0	1	0	0	0	0	0	0	0	0		0	0	0	0	0	0	0	0	0	0	0	0			0	0	0	0	0		0	0.32	0		0
15	44289260	snp	C	T	103	CASC4	HIGH	stop_gained&NMD_transcript_variant	['T|stop_gained&NMD_transcript_variant|HIGH|CASC4|ENSG00000166734|Transcript|ENST00000558735|nonsense_mediated_decay|1/3||||156|157|53|Q/*|Caa/Taa|||1|HGNC|HGNC:24892', 'T|5_prime_UTR_variant|MODIFIER|CASC4|ENSG00000166734|Transcript|ENST00000559222|protein_coding|2/6||||278|||||||1|HGNC|HGNC:24892', 'T|synonymous_variant&NMD_transcript_variant|LOW|CASC4|ENSG00000166734|Transcript|ENST00000557945…	0.109651				0	1	0	0	0	0	0	0	0	0		0		0	0	0	0	0	0	0	0	0	0		0	0	0.2	0	0	0		0	0	0		0
2	117974887	snp	G	T	95	CCDC93	HIGH	stop_gained	['T|non_coding_transcript_exon_variant&non_coding_transcript_variant|MODIFIER|CCDC93|ENSG00000125633|Transcript|ENST00000460781|processed_transcript|6/10||||328|||||||-1|HGNC|HGNC:25611', 'T|stop_gained|HIGH|CCDC93|ENSG00000125633|Transcript|ENST00000376300|protein_coding|10/24||||902|764|255|S/*|tCg/tAg|||-1|HGNC|HGNC:25611', 'T|stop_gained|HIGH|CCDC93|ENSG00000125633|Transcript|ENST00000319432|…	0.109651				0	1	0	0	0	0	0	0	0	0		0		0	0	0	0	0	0	0	0	0	0		0	0	0	0	0	0		0	0	0.4		0
2	134954085	snp	A	T	100	CCNT2	HIGH	stop_gained	['T|intron_variant|MODIFIER|CCNT2|ENSG00000082258|Transcript|ENST00000452521|protein_coding||3/3||||||||||1|HGNC|HGNC:1600', 'T|stop_gained|HIGH|CCNT2|ENSG00000082258|Transcript|ENST00000264157|protein_coding|9/9||||1660|1630|544|K/*|Aag/Tag|||1|HGNC|HGNC:1600', 'T|3_prime_UTR_variant&NMD_transcript_variant|MODIFIER|CCNT2|ENSG00000082258|Transcript|ENST00000419781|nonsense_mediated_decay|10/10|||…	0.109651				0	1	0	0	0	0	0	0	0	0	0	0	0	0	0	0		0	0	0		0	0		0	0	0	0.29	0	0		0	0	0		0
1	243191159	indel	G	GA	97	CEP170	HIGH	frameshift_variant	['A|upstream_gene_variant|MODIFIER|CEP170|ENSG00000143702|Transcript|ENST00000461671|nonsense_mediated_decay|||||||||||4879|-1|HGNC|HGNC:28920', 'A|frameshift_variant|HIGH|CEP170|ENSG00000143702|Transcript|ENST00000366543|protein_coding|8/19||||1289-1290|966-967|322-323|-/X|-/T|||-1|HGNC|HGNC:28920', 'A|frameshift_variant|HIGH|CEP170|ENSG00000143702|Transcript|ENST00000366544|protein_coding|8/19|…	0.109651				0	1	0	0	0	0	0	0	0	0	0	0	0	0	0		0	0	0	0		0	0		0	0	0	0.4	0	0		0	0	0		0
12	122334081	snp	C	A	100	CLIP1	HIGH	stop_gained	['A|stop_gained|HIGH|CLIP1|ENSG00000130779|Transcript|ENST00000302528|protein_coding|12/24||||2731|2623|875|E/*|Gaa/Taa|||-1|HGNC|HGNC:10461', 'A|stop_gained|HIGH|CLIP1|ENSG00000130779|Transcript|ENST00000361654|protein_coding|12/24||||2464|2290|764|E/*|Gaa/Taa|||-1|HGNC|HGNC:10461', 'A|stop_gained|HIGH|CLIP1|ENSG00000130779|Transcript|ENST00000358808|protein_coding|13/25||||2778|2623|875|E/*|Gaa…	0.109651				0	1	0	0	0	0	0	0	0	0		0		0	0	0	0	0	0	0	0	0	0		0	0	0	0.15	0	0		0	0	0		0
X	41347880	indel	GAA	G	93	DDX3X	HIGH	frameshift_variant	['-|intron_variant&NMD_transcript_variant|MODIFIER|DDX3X|ENSG00000215301|Transcript|ENST00000630858|nonsense_mediated_decay||16/17||||||||||1|HGNC|HGNC:2745', '-|3_prime_UTR_variant&NMD_transcript_variant|MODIFIER|DDX3X|ENSG00000215301|Transcript|ENST00000478993|nonsense_mediated_decay|17/19||||3006-3007|||||||1|HGNC|HGNC:2745', '-|3_prime_UTR_variant|MODIFIER|DDX3X|ENSG00000215301|Transcript|ENS…	0.109651				0	1	0	0	0	0	0	0	0	0		0	0	0	0	0	0	0	0	0		0	0		0	0	0.31	0	0	0		0	0	0		0
X	41347877	indel	G	GTA	96	DDX3X	HIGH	frameshift_variant	['TA|intron_variant|MODIFIER|DDX3X|ENSG00000215301|Transcript|ENST00000626301|protein_coding||16/16||||||||||1|HGNC|HGNC:2745', 'TA|intron_variant&NMD_transcript_variant|MODIFIER|DDX3X|ENSG00000215301|Transcript|ENST00000616050|nonsense_mediated_decay||4/5||||||||||1|HGNC|HGNC:2745', 'TA|upstream_gene_variant|MODIFIER|RN7SL15P|ENSG00000264573|Transcript|ENST00000582825|misc_RNA|||||||||||2001|-1|…	0.109651				0	1	0	0	0	0	0	0	0	0		0	0	0	0	0	0	0	0	0		0	0		0	0	0.32	0	0	0		0	0	0		0
6	18255821	snp	A	T	88	DEK	HIGH	stop_gained	['T|stop_gained&NMD_transcript_variant|HIGH|DEK|ENSG00000124795|Transcript|ENST00000505224|nonsense_mediated_decay|6/12||||559|399|133|C/*|tgT/tgA|||-1|HGNC|HGNC:2768', 'T|stop_gained|HIGH|DEK|ENSG00000124795|Transcript|ENST00000503715|protein_coding|5/5||||495|282|94|C/*|tgT/tgA|||-1|HGNC|HGNC:2768', 'T|stop_gained|HIGH|DEK|ENSG00000124795|Transcript|ENST00000397239|protein_coding|6/11||||931|48…	0.109651				0	1	0	0	0	0	0	0	0	0		0		0	0	0	0	0	0	0		0	0	0	0	0	0	0	0	0.13		0	0	0		0
19	3979418	snp	C	A	88	EEF2	HIGH	stop_gained	['A|upstream_gene_variant|MODIFIER|EEF2|ENSG00000167658|Transcript|ENST00000600794|protein_coding|||||||||||1284|-1|HGNC|HGNC:3214', 'A|downstream_gene_variant|MODIFIER|SNORD37|ENSG00000206775|Transcript|ENST00000384048|snoRNA|||||||||||3089|-1|HGNC|HGNC:10166', 'A|downstream_gene_variant|MODIFIER|EEF2|ENSG00000167658|Transcript|ENST00000600720|processed_transcript|||||||||||3836|-1|HGNC|HGNC:321…	0.109651				0	1	0	0	0	0	0	0	0	0	0	0	0	0	0	0		0	0	0		0	0		0	0	0	0	0	1		0	0	0		0
3	70977975	snp	G	A	76	FOXP1	HIGH	stop_gained	['A|stop_gained&NMD_transcript_variant|HIGH|FOXP1|ENSG00000114861|Transcript|ENST00000327590|nonsense_mediated_decay|15/22||||4626|1201|401|Q/*|Cag/Tag|||-1|HGNC|HGNC:3823', 'A|stop_gained|HIGH|FOXP1|ENSG00000114861|Transcript|ENST00000615603|protein_coding|15/21||||1727|1201|401|Q/*|Cag/Tag|||-1|HGNC|HGNC:3823', 'A|stop_gained|HIGH|FOXP1|ENSG00000114861|Transcript|ENST00000475937|protein_coding|…	0.109651				0	1	0	0	0	0	0	0	0	0	0	0	0	0	0	0		0	0	0		0	0		0	0	0	0	0	0.67		0	0	0
17	7313061	snp	G	A	98	GPS2	HIGH	stop_gained	['A|downstream_gene_variant|MODIFIER|EIF5A|ENSG00000132507|Transcript|ENST00000416016|protein_coding|||||||||||606|1|HGNC|HGNC:3300', 'A|stop_gained|HIGH|GPS2|ENSG00000132522|Transcript|ENST00000389167|protein_coding|9/10||||1159|868|290|Q/*|Cag/Tag|||-1|HGNC|HGNC:4550', 'A|downstream_gene_variant|MODIFIER|EIF5A|ENSG00000132507|Transcript|ENST00000419711|protein_coding|||||||||||606|1|HGNC|HGNC:3…	0.109651				0	1	0	0	0	0	0	0	0	0	0	0	0	0	0	0		0	0	0		0	0		0	0	0	0.29	0	0		0	0	0		0
6	142773507	indel	A	AC	91	HIVEP2	HIGH	frameshift_variant	['C|frameshift_variant|HIGH|HIVEP2|ENSG00000010818|Transcript|ENST00000367604|protein_coding|4/9||||1871-1872|1231-1232|411|I/SX|ata/aGta|||-1|HGNC|HGNC:4921', 'C|frameshift_variant|HIGH|HIVEP2|ENSG00000010818|Transcript|ENST00000012134|protein_coding|3/8||||1776-1777|1231-1232|411|I/SX|ata/aGta|||-1|HGNC|HGNC:4921', 'C|frameshift_variant|HIGH|HIVEP2|ENSG00000010818|Transcript|ENST00000367603|pro…	0.109651				0	1	0	0	0	0	0	0	0	0	0	0		0	0	0	0	0	0	0		0	0		0	0	0	0	0	0.09		0	0	0		0
15	43798570	snp	T	C	85	HYPK	HIGH	start_lost	['C|intron_variant&NMD_transcript_variant|MODIFIER|SERINC4|ENSG00000184716|Transcript|ENST00000448553|nonsense_mediated_decay||1/9||||||||||-1|HGNC|HGNC:32237', 'C|intron_variant|MODIFIER|SERF2|ENSG00000140264|Transcript|ENST00000409291|protein_coding||2/2||||||||||1|HGNC|HGNC:10757', 'C|intron_variant|MODIFIER|SERINC4|ENSG00000184716|Transcript|ENST00000319327|protein_coding||3/11||||||||||-1|HG…	0.109651				0	1	0	0	0	0	0	0	0	0	0	0	0	0	0	0		0	0	0	0	0			0	0	0	0	0	0		0	0.17	0		0
11	118504123	indel	C	CA	105	KMT2A	HIGH	frameshift_variant	['A|upstream_gene_variant|MODIFIER|KMT2A|ENSG00000118058|Transcript|ENST00000534085|retained_intron|||||||||||2437|1|HGNC|HGNC:7132', 'A|frameshift_variant|HIGH|KMT2A|ENSG00000118058|Transcript|ENST00000389506|protein_coding|27/36||||8222-8223|8222-8223|2741|P/PX|cca/ccAa|||1|HGNC|HGNC:7132', 'A|frameshift_variant|HIGH|KMT2A|ENSG00000118058|Transcript|ENST00000534358|protein_coding|27/36||||8254-…	0.109651				0	1	0	0	0	0	0	0	0	0		0	0	0	0	0	0	0	0	0		0	0		0	0	0	0	0	0.21		0	0	0		0
12	49040473	snp	C	A	85	KMT2D	HIGH	stop_gained	['A|stop_gained|HIGH|KMT2D|ENSG00000167548|Transcript|ENST00000301067|protein_coding|31/54||||7297|7297|2433|E/*|Gaa/Taa|||-1|HGNC|HGNC:7133', 'A|upstream_gene_variant|MODIFIER|KMT2D|ENSG00000167548|Transcript|ENST00000549799|processed_transcript|||||||||||1174|-1|HGNC|HGNC:7133', 'A|upstream_gene_variant|MODIFIER|KMT2D|ENSG00000167548|Transcript|ENST00000549743|processed_transcript|||||||||||317…	0.109651				0	1	0	0	0	0	0	0	0	0	0	0	0	0	0		0	0	0	0		0	0		0	0	0	0.19	0	0		0	0	0
15	51966247	snp	G	A	105	LEO1	HIGH	stop_gained	['A|stop_gained|HIGH|LEO1|ENSG00000166477|Transcript|ENST00000315141|protein_coding|2/10||||347|316|106|Q/*|Cag/Tag|||-1|HGNC|HGNC:30401', 'A|stop_gained|HIGH|LEO1|ENSG00000166477|Transcript|ENST00000299601|protein_coding|2/12||||377|316|106|Q/*|Cag/Tag|||-1|HGNC|HGNC:30401', 'A|intron_variant&non_coding_transcript_variant|MODIFIER|MAPK6|ENSG00000069956|Transcript|ENST00000560802|processed_transc…	0.109651				0	1	0	0	0	0	0	0	0	0	0	0	0	0	0	0	0	0	0	0		0			0	0	0	0	0	0.14		0	0	0		0
1	39428252	snp	C	T	81	MACF1	HIGH	stop_gained	['T|downstream_gene_variant|MODIFIER|MACF1|ENSG00000127603|Transcript|ENST00000482035|protein_coding|||||||||||160|1|HGNC|HGNC:13664', 'T|stop_gained|HIGH|MACF1|ENSG00000127603|Transcript|ENST00000289893|protein_coding|27/64||||12219|12088|4030|Q/*|Cag/Tag|||1|HGNC|HGNC:13664', 'T|stop_gained|HIGH|MACF1|ENSG00000127603|Transcript|ENST00000564288|protein_coding|63/101||||17545|16768|5590|Q/*|Cag/T…	0.109651				0	1	0	0	0	0	0	0	0	0		0	0	0	0	0	0	0	0	0		0	0		0	0	0	0.11	0	0		0	0	0
17	4878371	snp	C	T	91	MINK1	HIGH	stop_gained	['T|stop_gained|HIGH|MINK1|ENSG00000141503|Transcript|ENST00000347992|protein_coding|2/32||||296|112|38|Q/*|Cag/Tag|||1|HGNC|HGNC:17565', 'T|synonymous_variant&NMD_transcript_variant|LOW|MINK1|ENSG00000141503|Transcript|ENST00000574453|nonsense_mediated_decay|3/32||||399|228|76|D|gaC/gaT|||1|HGNC|HGNC:17565', 'T|stop_gained|HIGH|MINK1|ENSG00000141503|Transcript|ENST00000355280|protein_coding|2/32…	0.109651				0	1	0	0	0	0	0	0	0	0		0	0	0	0	0		0	0	0		0	0	0	0	0	0	0	0	0		0	0.12	0
16	14261159	indel	CAG	C	83	MKL2	HIGH	frameshift_variant	['-|frameshift_variant|HIGH|MKL2|ENSG00000186260|Transcript|ENST00000574045|protein_coding|17/17||||3021-3022|2866-2867|956|R/X|AGa/a|||1|HGNC|HGNC:29819', '-|non_coding_transcript_exon_variant&non_coding_transcript_variant|MODIFIER|MKL2|ENSG00000186260|Transcript|ENST00000572588|retained_intron|5/5||||2284-2285|||||||1|HGNC|HGNC:29819', '-|frameshift_variant&NMD_transcript_variant|HIGH|MKL2|ENSG…	0.109651				0	1	0	0	0	0	0	0	0	0		0	0	0	0	0		0	0	0	0	0	0		0	0	0	0	0		0	0	0	0.07		0
14	75048014	snp	G	A	92	MLH3	HIGH	stop_gained	['A|upstream_gene_variant|MODIFIER|MLH3|ENSG00000119684|Transcript|ENST00000555144|nonsense_mediated_decay|||||||||||1373|-1|HGNC|HGNC:7128', 'A|upstream_gene_variant|MODIFIER|MLH3|ENSG00000119684|Transcript|ENST00000555671|processed_transcript|||||||||||813|-1|HGNC|HGNC:7128', 'A|downstream_gene_variant|MODIFIER|MLH3|ENSG00000119684|Transcript|ENST00000553263|protein_coding|||||||||||1155|-1|HGN…	0.109651				0	1	0	0	0	0	0	0	0	0		0	0	0	0	0		0	0	0		0	0	0	0	0	0	0	0	0			0	0	0.98	0
13	19650158	snp	G	T	107	MPHOSPH8	HIGH	stop_gained	['T|stop_gained|HIGH|MPHOSPH8|ENSG00000196199|Transcript|ENST00000361479|protein_coding|5/14||||1542|1474|492|E/*|Gaa/Taa|||1|HGNC|HGNC:29810', 'T|stop_gained|HIGH|MPHOSPH8|ENSG00000196199|Transcript|ENST00000414242|protein_coding|3/3||||794|796|266|E/*|Gaa/Taa|||1|HGNC|HGNC:29810']	0.109651	0.170452			0	1	1	0	0	0	0	0	0	0		0	0	0	0	0		0	0	0	0	0	0		0	0	0	0.12	0	0		0	0	0		0
1	45602295	snp	G	T	99	NASP	HIGH	stop_gained	['T|stop_gained|HIGH|NASP|ENSG00000132780|Transcript|ENST00000350030|protein_coding|3/15||||235|148|50|G/*|Gga/Tga|||1|HGNC|HGNC:7644', 'T|3_prime_UTR_variant&NMD_transcript_variant|MODIFIER|NASP|ENSG00000132780|Transcript|ENST00000453748|nonsense_mediated_decay|4/12||||323|||||||1|HGNC|HGNC:7644', 'T|intron_variant&NMD_transcript_variant|MODIFIER|NASP|ENSG00000132780|Transcript|ENST00000527359|n…	0.109651				0	1	0	0	0	0	0	0	0	0		0	0	0	0	0		0	0	0	0	0	0		0	0	0.21	0	0	0		0	0	0		0
2	132994205	snp	G	A	84	NCKAP5	HIGH	stop_gained	['A|stop_gained|HIGH|NCKAP5|ENSG00000176771|Transcript|ENST00000409261|protein_coding|7/20||||750|376|126|Q/*|Caa/Taa|||-1|HGNC|HGNC:29847', 'A|stop_gained|HIGH|NCKAP5|ENSG00000176771|Transcript|ENST00000317721|protein_coding|8/21||||750|376|126|Q/*|Caa/Taa|||-1|HGNC|HGNC:29847', 'A|stop_gained|HIGH|NCKAP5|ENSG00000176771|Transcript|ENST00000409213|protein_coding|7/18||||753|376|126|Q/*|Caa/Taa||…	0.109651				0	1	0	0	0	0	0	0	0	0		0	0	0	0	0	0	0	0		0	0	0		0	0	0	0	0	0		0	0	1		0
21	46402355	snp	G	T	107	PCNT	HIGH	stop_gained	['T|non_coding_transcript_exon_variant&non_coding_transcript_variant|MODIFIER|PCNT|ENSG00000160299|Transcript|ENST00000480896|processed_transcript|27/47||||5256|||||||1|HGNC|HGNC:16068', 'T|stop_gained|HIGH|PCNT|ENSG00000160299|Transcript|ENST00000359568|protein_coding|27/47||||5094|4987|1663|E/*|Gaa/Taa|||1|HGNC|HGNC:16068']	0.109651	0.170452	0.245559		0	1	1	0	1	0	0	0	0	0	0	0	0	0	0	0		0	0	0		0	0		0	0	0	0	0	1		0	0	0		0
17	4672329	snp	C	A	104	PELP1	HIGH	stop_gained	['A|upstream_gene_variant|MODIFIER|AC091153.4|ENSG00000235085|Transcript|ENST00000441700|antisense|||||||||||3050|1|Clone_based_vega_gene|', 'A|non_coding_transcript_exon_variant&non_coding_transcript_variant|MODIFIER|PELP1|ENSG00000141456|Transcript|ENST00000573523|retained_intron|15/16||||3096|||||||-1|HGNC|HGNC:30134', 'A|stop_gained|HIGH|PELP1|ENSG00000141456|Transcript|ENST00000301396|protei…	0.109651	0.171056			0	1	0	1	0	0	0	0		0	0	0	0	0	0	0		0	0	0		0	0	0	0	0	0.2	0	0	0		0	0	0		0
12	19283435	snp	T	A	103	PLEKHA5	HIGH	stop_gained	['A|upstream_gene_variant|MODIFIER|PLEKHA5|ENSG00000052126|Transcript|ENST00000538677|nonsense_mediated_decay|||||||||||202|1|HGNC|HGNC:30036', 'A|stop_gained|HIGH|PLEKHA5|ENSG00000052126|Transcript|ENST00000424268|protein_coding|9/26||||1343|1127|376|L/*|tTa/tAa|||1|HGNC|HGNC:30036', 'A|stop_gained|HIGH|PLEKHA5|ENSG00000052126|Transcript|ENST00000429027|protein_coding|12/32||||1501|1469|490|L/*|…	0.109651	0.158352			0	1	1	0	0	0	0	0	0	0		0	0	0	0	0	0	0	0	0		0	0		0	0	0	0	0		0.16	0	0	0		0.06
10	13610159	snp	G	T	105	PRPF18	HIGH	stop_gained	['T|stop_gained|HIGH|RP11-295P9.13|ENSG00000282246|Transcript|ENST00000601460|protein_coding|1/7||||113|115|39|E/*|Gaa/Taa|||1|Clone_based_vega_gene|', 'T|stop_gained|HIGH|PRPF18|ENSG00000165630|Transcript|ENST00000417658|protein_coding|7/10||||780|466|156|E/*|Gaa/Taa|||1|HGNC|HGNC:17351', 'T|stop_gained|HIGH|PRPF18|ENSG00000165630|Transcript|ENST00000378572|protein_coding|5/10||||644|484|162|E/*…	0.109651			0.256345	0	1	0	0	0	0	1	0	0	0		0		0	0	0	0	0	0	0		0	0	0	0	0	0	0	0	0		0	0.09	0		0
15	59058506	snp	C	A	99	RNF111	HIGH	stop_gained	['A|stop_gained|HIGH|RNF111|ENSG00000157450|Transcript|ENST00000559592|protein_coding|4/4||||521|521|174|S/*|tCa/tAa|||1|HGNC|HGNC:17384', 'A|stop_gained|HIGH|RNF111|ENSG00000157450|Transcript|ENST00000561186|protein_coding|4/13||||1322|1322|441|S/*|tCa/tAa|||1|HGNC|HGNC:17384', 'A|stop_gained|HIGH|RNF111|ENSG00000157450|Transcript|ENST00000559209|protein_coding|5/14||||1458|1322|441|S/*|tCa/tAa|…	0.109651			0.256345	0	1	0	0	0	0	1	0	0	0	0	0		0	0	0		0	0	0	0	0	0		0	0	0.14	0	0	0		0	0	0		0
19	55388013	snp	A	G	82	RPL28	HIGH	stop_lost	['G|non_coding_transcript_exon_variant&non_coding_transcript_variant|MODIFIER|RPL28|ENSG00000108107|Transcript|ENST00000560881|retained_intron|3/4||||1556|||||||1|HGNC|HGNC:10330', 'G|upstream_gene_variant|MODIFIER|MIR6805|ENSG00000277326|Transcript|ENST00000615055|miRNA|||||||||||168|1|HGNC|HGNC:50215', 'G|non_coding_transcript_exon_variant&non_coding_transcript_variant|MODIFIER|RPL28|ENSG000001…	0.109651		0.231216		0	1	0	0	1	0	0	0	0	0	0	0	0	0	0	0		0	0		0	0	0		0	0	0	0	0	0.2		0	0	0
21	31701129	indel	G	GA	100	SCAF4	HIGH	frameshift_variant	['A|frameshift_variant|HIGH|SCAF4|ENSG00000156304|Transcript|ENST00000399804|protein_coding|7/20||||1025-1026|642-643|214-215|-/X|-/T|||-1|HGNC|HGNC:19304', 'A|frameshift_variant|HIGH|SCAF4|ENSG00000156304|Transcript|ENST00000286835|protein_coding|7/20||||1025-1026|642-643|214-215|-/X|-/T|||-1|HGNC|HGNC:19304', 'A|non_coding_transcript_exon_variant&non_coding_transcript_variant|MODIFIER|SCAF4|ENS…	0.109651				0	1	0	0	0	0	0	0	0	0		0	0	0	0	0	0	0	0	0		0	0		0	0	0.11	0	0	0		0	0	0		0
6	75633590	snp	C	A	93	SENP6	HIGH	stop_gained	['A|3_prime_UTR_variant&NMD_transcript_variant|MODIFIER|SENP6|ENSG00000112701|Transcript|ENST00000493959|nonsense_mediated_decay|5/6||||626|||||||1|HGNC|HGNC:20944', 'T|3_prime_UTR_variant&NMD_transcript_variant|MODIFIER|SENP6|ENSG00000112701|Transcript|ENST00000493959|nonsense_mediated_decay|5/6||||626|||||||1|HGNC|HGNC:20944', 'A|synonymous_variant|LOW|SENP6|ENSG00000112701|Transcript|ENST00000…	0.109651				0	1	0	0	0	0	0	0	0	0		0	0	0	0	0	0	0	0	0		0	0		0	0	0.07	0	0	0		0	0	0		0
6	75633590	snp	C	T	93	SENP6	HIGH	stop_gained	['A|3_prime_UTR_variant&NMD_transcript_variant|MODIFIER|SENP6|ENSG00000112701|Transcript|ENST00000493959|nonsense_mediated_decay|5/6||||626|||||||1|HGNC|HGNC:20944', 'T|3_prime_UTR_variant&NMD_transcript_variant|MODIFIER|SENP6|ENSG00000112701|Transcript|ENST00000493959|nonsense_mediated_decay|5/6||||626|||||||1|HGNC|HGNC:20944', 'A|synonymous_variant|LOW|SENP6|ENSG00000112701|Transcript|ENST00000…	0.109651				0	1	0	0	0	0	0	0	0	0		0	0	0	0	0	0	0	0	0		0	0		0	0	0	0	0	0		0	0.29	0		0
10	104003180	snp	G	T	91	SLK	HIGH	stop_gained	['T|stop_gained|HIGH|SLK|ENSG00000065613|Transcript|ENST00000369755|protein_coding|9/19||||2547|2002|668|E/*|Gaa/Taa|||1|HGNC|HGNC:11088', 'T|stop_gained|HIGH|SLK|ENSG00000065613|Transcript|ENST00000335753|protein_coding|9/18||||2547|2002|668|E/*|Gaa/Taa|||1|HGNC|HGNC:11088']	0.109651				0	1	0	0	0	0	0	0	0	0	0	0		0	0	0		0	0	0	0	0	0		0	0	0	0	0		0		0	0	0.33	0
3	47729079	snp	C	A	99	SMARCC1	HIGH	stop_gained	['A|3_prime_UTR_variant&NMD_transcript_variant|MODIFIER|SMARCC1|ENSG00000173473|Transcript|ENST00000454240|nonsense_mediated_decay|5/5||||594|||||||-1|HGNC|HGNC:11104', 'A|stop_gained|HIGH|SMARCC1|ENSG00000173473|Transcript|ENST00000254480|protein_coding|6/28||||712|592|198|E/*|Gag/Tag|||-1|HGNC|HGNC:11104', 'A|non_coding_transcript_exon_variant&non_coding_transcript_variant|MODIFIER|SMARCC1|ENSG…	0.109651				0	1	0	0	0	0	0	0	0	0		0	0	0	0	0	0	0	0	0		0	0		0	0	0	0	0	0		0	0.16	0		0
20	47683125	snp	G	T	39	SULF2	HIGH	stop_gained	['T|intron_variant&non_coding_transcript_variant|MODIFIER|CTD-2653D5.1|ENSG00000255438|Transcript|ENST00000526566|antisense||3/3||||||||||1|Clone_based_vega_gene|', 'T|stop_gained|HIGH|SULF2|ENSG00000196562|Transcript|ENST00000359930|protein_coding|7/21||||1785|933|311|Y/*|taC/taA|||-1|HGNC|HGNC:20392', 'T|downstream_gene_variant|MODIFIER|SULF2|ENSG00000196562|Transcript|ENST00000474450|processed…	0.109651				0	1	0	0	0	0	0	0	0	0	0	0	0	0	0	0		0	0	0		0	0		0	0	0	0	0	0.22		0	0	0
6	152354760	snp	G	A	82	SYNE1	HIGH	stop_gained	['A|stop_gained|HIGH|SYNE1|ENSG00000131018|Transcript|ENST00000423061|protein_coding|67/146||||11283|10846|3616|Q/*|Caa/Taa|||-1|HGNC|HGNC:17089', 'A|stop_gained|HIGH|SYNE1|ENSG00000131018|Transcript|ENST00000367255|protein_coding|67/146||||11427|10825|3609|Q/*|Caa/Taa|||-1|HGNC|HGNC:17089', 'A|stop_gained|HIGH|SYNE1|ENSG00000131018|Transcript|ENST00000341594|protein_coding|71/148||||11340|10687|…	0.109651				0	1	0	0	0	0	0	0	0	0	0	0		0	0	0		0	0	0	0	0	0		0	0	0	0	0	0		0	0.19	0		0
6	152350642	indel	GTA	G	83	SYNE1	HIGH	frameshift_variant	['-|frameshift_variant|HIGH|SYNE1|ENSG00000131018|Transcript|ENST00000367255|protein_coding|71/146||||12309-12310|11707-11708|3903|Y/X|TAc/c|||-1|HGNC|HGNC:17089', '-|frameshift_variant|HIGH|SYNE1|ENSG00000131018|Transcript|ENST00000423061|protein_coding|71/146||||12099-12100|11662-11663|3888|Y/X|TAc/c|||-1|HGNC|HGNC:17089', '-|frameshift_variant|HIGH|SYNE1|ENSG00000131018|Transcript|ENST00000341…	0.109651				0	1	0	0	0	0	0	0	0	0		0	0	0	0	0	0	0	0	0		0	0		0	0	0	0.12	0	0		0	0	0		0
6	152326542	indel	A	ATT	93	SYNE1	HIGH	stop_gained&frameshift_variant	['TT|5_prime_UTR_variant|MODIFIER|SYNE1|ENSG00000131018|Transcript|ENST00000448038|protein_coding|3/12||||2392-2393|||||||-1|HGNC|HGNC:17089', 'TT|stop_gained&frameshift_variant|HIGH|SYNE1|ENSG00000131018|Transcript|ENST00000341594|protein_coding|83/148||||14889-14890|14236-14237|4746|L/*|tta/tAAta|||-1|HGNC|HGNC:17089', 'TT|non_coding_transcript_exon_variant&non_coding_transcript_variant|MODIFIE…	0.109651				0	1	0	0	0	0	0	0	0	0	0	0		0	0	0	0	0	0	0		0	0		0	0	0	0	0	0.11		0	0	0		0
10	113141201	indel	GGT	G	74	TCF7L2	HIGH	frameshift_variant	['-|frameshift_variant|HIGH|TCF7L2|ENSG00000148737|Transcript|ENST00000369397|protein_coding|5/14||||807-808|502-503|168|V/X|GTg/g|||1|HGNC|HGNC:11641', '-|frameshift_variant|HIGH|TCF7L2|ENSG00000148737|Transcript|ENST00000534894|protein_coding|4/11||||907-908|400-401|134|V/X|GTg/g|||1|HGNC|HGNC:11641', '-|frameshift_variant|HIGH|TCF7L2|ENSG00000148737|Transcript|ENST00000352065|protein_coding|5/…	0.109651				0	1	0	0	0	0	0	0	0	0	0	0	0	0	0		0	0	0	0		0	0		0	0	0	0	0	0.33		0	0	0
3	196067596	indel	A	AGG	70	TFRC	HIGH	frameshift_variant	['GG|upstream_gene_variant|MODIFIER|TFRC|ENSG00000072274|Transcript|ENST00000465288|processed_transcript|||||||||||4172|-1|HGNC|HGNC:11763', 'GG|frameshift_variant|HIGH|TFRC|ENSG00000072274|Transcript|ENST00000360110|protein_coding|9/19||||1131-1132|961-962|321|F/SX|ttt/tCCtt|||-1|HGNC|HGNC:11763', 'GG|downstream_gene_variant|MODIFIER|TFRC|ENSG00000072274|Transcript|ENST00000421258|nonsense_media…	0.109651				0	1	0	0	0	0	0	0	0	0		0	0	0	0	0	0	0	0	0		0	0		0	0	0	0	0	0		0	0.23	0
2	97792436	indel	GCT	G	102	TMEM131	HIGH	frameshift_variant	['-|frameshift_variant|HIGH|TMEM131|ENSG00000075568|Transcript|ENST00000186436|protein_coding|31/41||||4321-4322|4092-4093|1364-1365|PA/PX|ccAGcc/cccc|||-1|HGNC|HGNC:30366', '-|downstream_gene_variant|MODIFIER|TMEM131|ENSG00000075568|Transcript|ENST00000409721|protein_coding|||||||||||417|-1|HGNC|HGNC:30366', '-|downstream_gene_variant|MODIFIER|TMEM131|ENSG00000075568|Transcript|ENST00000480724|r…	0.109651				0	1	0	0	0	0	0	0	0	0		0	0	0	0	0	0	0	0	0		0	0		0	0	0.08	0	0	0		0	0	0		0
2	97792440	indel	G	GGA	102	TMEM131	HIGH	frameshift_variant	['GA|downstream_gene_variant|MODIFIER|TMEM131|ENSG00000075568|Transcript|ENST00000409721|protein_coding|||||||||||414|-1|HGNC|HGNC:30366', 'GA|downstream_gene_variant|MODIFIER|TMEM131|ENSG00000075568|Transcript|ENST00000480724|retained_intron|||||||||||849|-1|HGNC|HGNC:30366', 'GA|frameshift_variant|HIGH|TMEM131|ENSG00000075568|Transcript|ENST00000186436|protein_coding|31/41||||4318-4319|4089-409…	0.109651				0	1	0	0	0	0	0	0	0	0		0	0	0	0	0	0	0	0	0		0	0		0	0	0.08	0	0	0		0	0	0		0
1	223806890	snp	G	A	74	TP53BP2	HIGH	stop_gained	['A|upstream_gene_variant|MODIFIER|TP53BP2|ENSG00000143514|Transcript|ENST00000464172|retained_intron|||||||||||3667|-1|HGNC|HGNC:12000', 'A|stop_gained|HIGH|TP53BP2|ENSG00000143514|Transcript|ENST00000391878|protein_coding|6/19||||812|43|15|Q/*|Cag/Tag|||-1|HGNC|HGNC:12000', 'A|downstream_gene_variant|MODIFIER|TP53BP2|ENSG00000143514|Transcript|ENST00000473135|processed_transcript|||||||||||21|-…	0.109651				0	1	0	0	0	0	0	0	0	0		0		0	0	0	0	0	0	0	0	0	0		0	0	0.17	0	0	0		0	0	0
1	223806863	snp	G	A	83	TP53BP2	HIGH	stop_gained	['C|upstream_gene_variant|MODIFIER|TP53BP2|ENSG00000143514|Transcript|ENST00000481128|processed_transcript|||||||||||3533|-1|HGNC|HGNC:12000', 'A|upstream_gene_variant|MODIFIER|TP53BP2|ENSG00000143514|Transcript|ENST00000481128|processed_transcript|||||||||||3533|-1|HGNC|HGNC:12000', 'C|missense_variant|MODERATE|TP53BP2|ENSG00000143514|Transcript|ENST00000343537|protein_coding|5/18||||749|457|153…	0.109651			0.256345	0	1	0	0	0	0	1	0	0	0		0		0	0	0	0	0	0	0	0	0	0		0	0	0	0	0	0.05		0	0	0
2	229860488	snp	C	A	99	TRIP12	HIGH	stop_gained	['A|intron_variant|MODIFIER|TRIP12|ENSG00000153827|Transcript|ENST00000435716|protein_coding||2/2||||||||||-1|HGNC|HGNC:12306', 'A|intron_variant&non_coding_transcript_variant|MODIFIER|TRIP12|ENSG00000153827|Transcript|ENST00000479037|retained_intron||2/15||||||||||-1|HGNC|HGNC:12306', 'A|stop_gained|HIGH|TRIP12|ENSG00000153827|Transcript|ENST00000430954|protein_coding|3/4||||290|142|48|E/*|Gag/T…	0.109651				0	1	0	0	0	0	0	0	0	0		0	0	0	0	0		0	0	0		0	0	0	0	0	0	0	0	0		0	0.07	0		0
14	75783438	indel	CA	C	92	TTLL5	HIGH	frameshift_variant	['-|downstream_gene_variant|MODIFIER|TTLL5|ENSG00000119685|Transcript|ENST00000555422|processed_transcript|||||||||||84|1|HGNC|HGNC:19963', '-|frameshift_variant|HIGH|TTLL5|ENSG00000119685|Transcript|ENST00000298832|protein_coding|26/32||||3100|2895|965|S/X|tcA/tc|||1|HGNC|HGNC:19963', '-|frameshift_variant|HIGH|TTLL5|ENSG00000119685|Transcript|ENST00000554510|protein_coding|11/16||||1541|1422|47…	0.109651				0	1	0	0	0	0	0	0	0	0	0	0	0		0	0		0	0	0	0	0	0		0	0	0	0	0	0		0	0.11	0		0
15	50477299	snp	G	T	92	USP8	HIGH	stop_gained	['T|3_prime_UTR_variant&NMD_transcript_variant|MODIFIER|USP8|ENSG00000138592|Transcript|ENST00000560730|nonsense_mediated_decay|9/10||||1024|||||||1|HGNC|HGNC:12631', 'T|missense_variant&NMD_transcript_variant|MODERATE|USP8|ENSG00000138592|Transcript|ENST00000561330|nonsense_mediated_decay|4/5||||390|359|120|G/V|gGa/gTa|||1|HGNC|HGNC:12631', 'T|stop_gained|HIGH|USP8|ENSG00000138592|Transcript|ENS…	0.109651			0.256345	0	1	0	0	0	0	1	0	0	0	0	0	0		0	0	0	0	0	0		0	0		0	0	0	0	0	0.17		0	0	0		0
19	57808708	snp	G	A	103	ZNF552	HIGH	stop_gained	['A|downstream_gene_variant|MODIFIER|ZNF552|ENSG00000178935|Transcript|ENST00000600397|retained_intron|||||||||||4351|-1|HGNC|HGNC:26135', 'A|intron_variant|MODIFIER|ZNF586|ENSG00000083828|Transcript|ENST00000599802|protein_coding||1/1||||||||||1|HGNC|HGNC:25949', 'A|stop_gained|HIGH|ZNF552|ENSG00000178935|Transcript|ENST00000391701|protein_coding|3/3||||726|556|186|Q/*|Cag/Tag|||-1|HGNC|HGNC:261…	0.109651				0	1	0	0	0	0	0	0	0	0	0	0	0	0	0			0	0	0	0	0	0		0	0.16	0	0	0	0		0	0	0		0
14	23080620	snp	C	A	112	ACIN1	HIGH	stop_gained	['A|stop_gained|HIGH|ACIN1|ENSG00000100813|Transcript|ENST00000605057|protein_coding|6/19||||756|715|239|E/*|Gag/Tag|||-1|HGNC|HGNC:17066', 'A|upstream_gene_variant|MODIFIER|ACIN1|ENSG00000100813|Transcript|ENST00000555352|nonsense_mediated_decay|||||||||||1750|-1|HGNC|HGNC:17066', 'A|stop_gained|HIGH|ACIN1|ENSG00000100813|Transcript|ENST00000262710|protein_coding|6/19||||1217|889|297|E/*|Gag/Tag…	0.109884				0	1	0	0	0	0	0	0	0	0	0	0	0	0	0	0	0	0	0	0	0	0	0	0	0	0	0	0	0	0	0	0	0	0.11	0	0
9	98011329	indel	AG	A	113	ANP32B	HIGH	frameshift_variant	['-|frameshift_variant|HIGH|ANP32B|ENSG00000136938|Transcript|ENST00000339399|protein_coding|5/7||||772|577|193|E/X|Gaa/aa|||1|HGNC|HGNC:16677']	0.109884				0	1	0	0	0	0	0	0	0	0	0	0	0	0	0	0	0	0	0	0	0	0	0	0	0	0	0	0	0	0	0	0	0	0	0.08	0
21	26022017	snp	C	A	111	APP	HIGH	stop_gained	['A|stop_gained|HIGH|APP|ENSG00000142192|Transcript|ENST00000415997|protein_coding|2/6||||59|61|21|E/*|Gag/Tag|||-1|HGNC|HGNC:620', 'A|non_coding_transcript_exon_variant&non_coding_transcript_variant|MODIFIER|APP|ENSG00000142192|Transcript|ENST00000463070|processed_transcript|3/3||||487|||||||-1|HGNC|HGNC:620', 'A|stop_gained|HIGH|APP|ENSG00000142192|Transcript|ENST00000359726|protein_coding|6/16…	0.109884				0	1	0	0	0	0	0	0	0	0	0	0	0	0	0	0	0	0	0	0	0	0	0	0	0	0	0	0	0	0.18	0	0	0	0	0	0
X	77664696	snp	C	A	113	ATRX	HIGH	stop_gained	['A|3_prime_UTR_variant&NMD_transcript_variant|MODIFIER|ATRX|ENSG00000085224|Transcript|ENST00000480283|nonsense_mediated_decay|12/36||||4230|||||||-1|HGNC|HGNC:886', 'A|stop_gained|HIGH|ATRX|ENSG00000085224|Transcript|ENST00000624166|protein_coding|11/14||||3907|3688|1230|E/*|Gaa/Taa|||-1|HGNC|HGNC:886', 'A|stop_gained|HIGH|ATRX|ENSG00000085224|Transcript|ENST00000395603|protein_coding|10/34||||…	0.109884				0	1	0	0	0	0	0	0	0	0	0	0	0	0	0	0	0	0	0	0	0	0	0	0	0	0	0	0	0	0	0	0	0	0	0.64	0
12	53724643	snp	A	C	112	CALCOCO1	HIGH	splice_donor_variant	['C|splice_donor_variant|HIGH|CALCOCO1|ENSG00000012822|Transcript|ENST00000552623|protein_coding||4/4||||||||||-1|HGNC|HGNC:29306', 'C|splice_donor_variant|HIGH|CALCOCO1|ENSG00000012822|Transcript|ENST00000549349|protein_coding||5/5||||||||||-1|HGNC|HGNC:29306', 'C|synonymous_variant|LOW|CALCOCO1|ENSG00000012822|Transcript|ENST00000549173|protein_coding|3/4||||333|261|87|G|ggT/ggG|||-1|HGNC|HGNC:…	0.109884	0.0865446		0.256345	0	1	0	2	0	0	1	0	0	0	0	0	0	0	0	0	0	0	0	0	0	0	0	0	0	0	0	0	0	0	0	0	0.16	0	0	0
17	48852509	snp	C	T	113	CALCOCO2	HIGH	stop_gained	['T|stop_gained|HIGH|CALCOCO2|ENSG00000136436|Transcript|ENST00000508679|protein_coding|7/12||||570|490|164|Q/*|Cag/Tag|||1|HGNC|HGNC:29912', 'T|stop_gained|HIGH|CALCOCO2|ENSG00000136436|Transcript|ENST00000416445|protein_coding|7/12||||634|580|194|Q/*|Cag/Tag|||1|HGNC|HGNC:29912', 'T|downstream_gene_variant|MODIFIER|CALCOCO2|ENSG00000136436|Transcript|ENST00000509415|protein_coding|||||||||||137…	0.109884				0	1	0	0	0	0	0	0	0	0	0	0	0	0	0	0	0	0	0	0	0	0	0	0	0	0	0	0.27	0	0	0	0	0	0	0	0
17	64504760	snp	T	A	113	DDX5	HIGH	stop_gained	['A|upstream_gene_variant|MODIFIER|DDX5|ENSG00000108654|Transcript|ENST00000583894|retained_intron|||||||||||739|-1|HGNC|HGNC:2746', 'A|stop_gained&NMD_transcript_variant|HIGH|DDX5|ENSG00000108654|Transcript|ENST00000540698|nonsense_mediated_decay|2/12||||297|127|43|K/*|Aaa/Taa|||-1|HGNC|HGNC:2746', 'A|upstream_gene_variant|MODIFIER|MIR5047|ENSG00000266241|Transcript|ENST00000579212|miRNA||||||||…	0.109884		0.1265		0	1	0	0	0	1	0	0	0	0	0	0	0	0	0	0	0	0	0	0	0	0	0	0	0	0	0	0	0	0	0	0	0	0	0.13	0
11	118481933	snp	C	T	113	KMT2A	HIGH	stop_gained	['T|stop_gained|HIGH|KMT2A|ENSG00000118058|Transcript|ENST00000534358|protein_coding|7/36||||3876|3853|1285|Q/*|Cag/Tag|||1|HGNC|HGNC:7132', 'T|downstream_gene_variant|MODIFIER|KMT2A|ENSG00000118058|Transcript|ENST00000533790|protein_coding|||||||||||3731|1|HGNC|HGNC:7132', 'T|upstream_gene_variant|MODIFIER|KMT2A|ENSG00000118058|Transcript|ENST00000420751|processed_transcript|||||||||||55|1|HGNC|…	0.109884				0	1	0	0	0	0	0	0	0	0	0	0	0	0	0	0	0	0	0	0	0	0	0	0	0	0	0	0	0	0	0	0	0	0.17	0	0
14	55612427	snp	G	T	113	KTN1	HIGH	stop_gained	['T|stop_gained|HIGH|KTN1|ENSG00000126777|Transcript|ENST00000395311|protein_coding|2/42||||498|379|127|E/*|Gag/Tag|||1|HGNC|HGNC:6467', 'T|stop_gained|HIGH|KTN1|ENSG00000126777|Transcript|ENST00000438792|protein_coding|2/42||||449|379|127|E/*|Gag/Tag|||1|HGNC|HGNC:6467', 'T|stop_gained&NMD_transcript_variant|HIGH|KTN1|ENSG00000126777|Transcript|ENST00000459737|nonsense_mediated_decay|3/46||||566…	0.109884		0.231216		0	1	0	0	1	0	0	0	0	0	0	0	0	0	0	0	0	0	0	0	0	0	0	0	0	0	0	0	0	0	0	0	0.12	0	0	0
6	75891274	snp	A	T	102	MYO6	HIGH	stop_gained	['T|stop_gained|HIGH|MYO6|ENSG00000196586|Transcript|ENST00000369975|protein_coding|26/31||||2939|2914|972|K/*|Aag/Tag|||1|HGNC|HGNC:7605', 'T|stop_gained|HIGH|MYO6|ENSG00000196586|Transcript|ENST00000369981|protein_coding|27/36||||3193|2914|972|K/*|Aag/Tag|||1|HGNC|HGNC:7605', 'T|stop_gained|HIGH|MYO6|ENSG00000196586|Transcript|ENST00000627432|protein_coding|26/35||||2938|2914|972|K/*|Aag/Tag|||…	0.109884				0	1	0	0	0	0	0	0	0	0	0	0	0	0	0	0	0	0	0	0	0	0	0	0	0	0	0	0	0	0	0	0	0.04	0	0	0
6	75890243	snp	A	T	112	MYO6	HIGH	stop_gained	['T|stop_gained|HIGH|MYO6|ENSG00000196586|Transcript|ENST00000430435|protein_coding|1/7||||34|34|12|K/*|Aag/Tag|||1|HGNC|HGNC:7605', 'T|stop_gained|HIGH|MYO6|ENSG00000196586|Transcript|ENST00000369977|protein_coding|26/35||||2984|2845|949|K/*|Aag/Tag|||1|HGNC|HGNC:7605', 'T|stop_gained|HIGH|MYO6|ENSG00000196586|Transcript|ENST00000369985|protein_coding|26/33||||3107|2845|949|K/*|Aag/Tag|||1|HGNC|…	0.109884				0	1	0	0	0	0	0	0	0	0	0	0	0	0	0	0	0	0	0	0	0	0	0	0	0	0	0	0	0	0	0	0	0.13	0	0	0
14	49828782	snp	C	A	108	NEMF	HIGH	stop_gained	['A|stop_gained|HIGH|NEMF|ENSG00000165525|Transcript|ENST00000555970|protein_coding|13/31||||1165|1132|378|E/*|Gaa/Taa|||-1|HGNC|HGNC:10663', 'A|stop_gained|HIGH|NEMF|ENSG00000165525|Transcript|ENST00000298310|protein_coding|14/33||||1708|1258|420|E/*|Gaa/Taa|||-1|HGNC|HGNC:10663', 'A|non_coding_transcript_exon_variant&non_coding_transcript_variant|MODIFIER|NEMF|ENSG00000165525|Transcript|ENST000…	0.109884				0	1	0	0	0	0	0	0	0	0	0	0	0	0	0	0	0	0	0	0	0	0	0	0	0	0	0	0	0	0	0.8	0	0	0	0	0
17	4672272	snp	C	A	112	PELP1	HIGH	stop_gained	['A|3_prime_UTR_variant&NMD_transcript_variant|MODIFIER|PELP1|ENSG00000141456|Transcript|ENST00000575329|nonsense_mediated_decay|17/19||||2814|||||||-1|HGNC|HGNC:30134', 'A|downstream_gene_variant|MODIFIER|PELP1|ENSG00000141456|Transcript|ENST00000575101|protein_coding|||||||||||4514|-1|HGNC|HGNC:30134', 'A|non_coding_transcript_exon_variant&non_coding_transcript_variant|MODIFIER|PELP1|ENSG000001…	0.109884				0	1	0	0	0	0	0	0	0	0	0	0	0	0	0	0	0	0	0	0	0	0	0	0	0	0	0	0	0	0	0	0	0	0	0.13	0
6	63713616	snp	C	T	110	PHF3	HIGH	stop_gained	['T|stop_gained|HIGH|PHF3|ENSG00000118482|Transcript|ENST00000262043|protein_coding|16/16||||6368|6028|2010|R/*|Cga/Tga|||1|HGNC|HGNC:8921', 'T|intron_variant|MODIFIER|PHF3|ENSG00000118482|Transcript|ENST00000505138|protein_coding||3/4||||||||||1|HGNC|HGNC:8921', 'T|3_prime_UTR_variant&NMD_transcript_variant|MODIFIER|PHF3|ENSG00000118482|Transcript|ENST00000509876|nonsense_mediated_decay|17/17|||…	0.109884		0.114116		0	1	0	0	0	1	0	0	0	0	0	0	0	0	0	0	0	0	0	0	0	0	0	0	0	0	0	0	0	0	0	0	0	0	0.31	0
14	39180724	snp	G	T	113	PNN	HIGH	stop_gained	['T|downstream_gene_variant|MODIFIER|PNN|ENSG00000100941|Transcript|ENST00000554117|retained_intron|||||||||||4134|1|HGNC|HGNC:9162', 'T|downstream_gene_variant|MODIFIER|PNN|ENSG00000100941|Transcript|ENST00000554902|retained_intron|||||||||||23|1|HGNC|HGNC:9162', 'T|stop_gained|HIGH|PNN|ENSG00000100941|Transcript|ENST00000216832|protein_coding|9/9||||1082|1015|339|E/*|Gaa/Taa|||1|HGNC|HGNC:9162'…	0.109884	0.5	0.231216		0	1	1	1	1	0	0	0	0	0	0	0	0	0	0	0	0	0	0	0	0	0	0	0	0	0	0	0	0	0	0	0	0	0	0.11	0
12	79795727	snp	C	A	113	PPP1R12A	HIGH	stop_gained	['A|downstream_gene_variant|MODIFIER|PPP1R12A|ENSG00000058272|Transcript|ENST00000553081|protein_coding|||||||||||1190|-1|HGNC|HGNC:7618', 'A|stop_gained&NMD_transcript_variant|HIGH|PPP1R12A|ENSG00000058272|Transcript|ENST00000550903|nonsense_mediated_decay|3/11||||262|262|88|E/*|Gaa/Taa|||-1|HGNC|HGNC:7618', 'A|stop_gained|HIGH|PPP1R12A|ENSG00000058272|Transcript|ENST00000550299|protein_coding|2…	0.109884	0.5			0	1	1	1	0	0	0	0	0	0	0	0	0	0	0	0	0	0	0	0	0	0	0	0	0	0	0	0	0	0	0	0	0.14	0	0	0
8	68055940	snp	A	T	93	PREX2	HIGH	stop_gained	['T|stop_gained|HIGH|PREX2|ENSG00000046889|Transcript|ENST00000288368|protein_coding|10/40||||1481|1204|402|K/*|Aaa/Taa|||1|HGNC|HGNC:22950', 'T|non_coding_transcript_exon_variant&non_coding_transcript_variant|MODIFIER|PREX2|ENSG00000046889|Transcript|ENST00000529398|processed_transcript|10/24||||1231|||||||1|HGNC|HGNC:22950', 'T|non_coding_transcript_exon_variant&non_coding_transcript_variant|MO…	0.109884				0	1	0	0	0	0	0	0	0	0	0	0	0	0	0	0	0	0	0	0	0	0	0	0	0	0	0	0	0	0	0	0	0	0	0.38	0
9	15474113	indel	CT	C	113	PSIP1	HIGH	frameshift_variant	['-|upstream_gene_variant|MODIFIER|PSIP1|ENSG00000164985|Transcript|ENST00000481862|protein_coding|||||||||||1364|-1|HGNC|HGNC:9527', '-|non_coding_transcript_exon_variant&non_coding_transcript_variant|MODIFIER|PSIP1|ENSG00000164985|Transcript|ENST00000495873|processed_transcript|1/2||||88|||||||-1|HGNC|HGNC:9527', '-|frameshift_variant|HIGH|PSIP1|ENSG00000164985|Transcript|ENST00000397519|protei…	0.109884	0.170452			0	1	0	1	0	0	0	0	0	0	0	0	0	0	0	0	0	0	0	0	0	0	0	0	0	0	0	0	0	0	1	0	0	0	0	0
3	47084049	snp	G	A	113	SETD2	HIGH	stop_gained	['A|downstream_gene_variant|MODIFIER|SETD2|ENSG00000181555|Transcript|ENST00000484689|retained_intron|||||||||||4135|-1|HGNC|HGNC:18420', 'A|3_prime_UTR_variant&NMD_transcript_variant|MODIFIER|SETD2|ENSG00000181555|Transcript|ENST00000330022|nonsense_mediated_decay|10/19||||5551|||||||-1|HGNC|HGNC:18420', 'A|stop_gained|HIGH|SETD2|ENSG00000181555|Transcript|ENST00000409792|protein_coding|12/21|||…	0.109884				0	1	0	0	0	0	0	0	0	0	0	0	0	0	0	0	0	0	0	0	0	0	0	0	0	0	0	0	0	0	0.31	0	0	0	0	0
X	53413015	snp	T	A	113	SMC1A	HIGH	stop_gained	['A|stop_gained|HIGH|SMC1A|ENSG00000072501|Transcript|ENST00000322213|protein_coding|5/25||||867|739|247|K/*|Aag/Tag|||-1|HGNC|HGNC:11111', 'A|stop_gained|HIGH|SMC1A|ENSG00000072501|Transcript|ENST00000428014|protein_coding|5/5||||753|673|225|K/*|Aag/Tag|||-1|HGNC|HGNC:11111', 'A|stop_gained|HIGH|SMC1A|ENSG00000072501|Transcript|ENST00000375340|protein_coding|6/26||||1013|673|225|K/*|Aag/Tag|||-1…	0.109884				0	1	0	0	0	0	0	0	0	0	0	0	0	0	0	0	0	0	0	0	0	0	0	0	0	0	0	0	0	0	0	0	0	0	0.2	0
2	38986250	snp	A	C	109	SOS1	HIGH	stop_gained	['C|stop_gained|HIGH|SOS1|ENSG00000115904|Transcript|ENST00000426016|protein_coding|24/24||||3663|3576|1192|Y/*|taT/taG|||-1|HGNC|HGNC:11187', 'C|non_coding_transcript_exon_variant&non_coding_transcript_variant|MODIFIER|SOS1|ENSG00000115904|Transcript|ENST00000469581|retained_intron|2/2||||319|||||||-1|HGNC|HGNC:11187', 'C|stop_gained|HIGH|SOS1|ENSG00000115904|Transcript|ENST00000395038|protein_c…	0.109884				0	1	0	0	0	0	0	0	0	0	0	0	0	0	0	0	0	0	0	0	0	0	0	0	0	0	0	0	0	0	0.19	0	0	0	0	0
15	50481760	snp	G	T	113	USP8	HIGH	stop_gained	['T|downstream_gene_variant|MODIFIER|USP8|ENSG00000138592|Transcript|ENST00000559329|non_stop_decay|||||||||||58|1|HGNC|HGNC:12631', 'T|downstream_gene_variant|MODIFIER|USP8|ENSG00000138592|Transcript|ENST00000625664|protein_coding|||||||||||78|1|HGNC|HGNC:12631', 'T|stop_gained|HIGH|USP8|ENSG00000138592|Transcript|ENST00000425032|protein_coding|9/17||||1460|1267|423|E/*|Gaa/Taa|||1|HGNC|HGNC:126…	0.109884			0.256345	0	1	0	0	0	0	1	0	0	0	0	0	0	0	0	0	0	0	0	0	0	0	0	0	0	0	0	0	0	0	0	0	0	0	0.3	0
13	45967783	snp	C	A	113	ZC3H13	HIGH	stop_gained	['A|stop_gained|HIGH|ZC3H13|ENSG00000123200|Transcript|ENST00000242848|protein_coding|15/19||||4391|4042|1348|E/*|Gaa/Taa|||-1|HGNC|HGNC:20368', 'A|stop_gained|HIGH|ZC3H13|ENSG00000123200|Transcript|ENST00000282007|protein_coding|15/17||||4113|4042|1348|E/*|Gaa/Taa|||-1|HGNC|HGNC:20368']	0.109884				0	1	0	0	0	0	0	0	0	0	0	0	0	0	0	0	0	0	0	0	0	0	0	0	0	0	0	0.2	0	0	0	0	0	0	0	0
10	31526983	snp	G	T	113	ZEB1	HIGH	stop_gained	['T|non_coding_transcript_exon_variant&non_coding_transcript_variant|MODIFIER|ZEB1|ENSG00000148516|Transcript|ENST00000488625|retained_intron|13/13||||3807|||||||1|HGNC|HGNC:11642', 'T|stop_gained|HIGH|ZEB1|ENSG00000148516|Transcript|ENST00000542815|protein_coding|8/8||||2906|2893|965|E/*|Gag/Tag|||1|HGNC|HGNC:11642', 'T|stop_gained|HIGH|ZEB1|ENSG00000148516|Transcript|ENST00000320985|protein_cod…	0.109884				0	1	0	0	0	0	0	0	0	0	0	0	0	0	0	0	0	0	0	0	0	0	0	0	0	0	0	0	0	0	0	0	0	0	0.28	0
5	112892015	indel	GA	G	110	ZRSR1	HIGH	frameshift_variant	['-|3_prime_UTR_variant&NMD_transcript_variant|MODIFIER|CTC-487M23.8|ENSG00000272869|Transcript|ENST00000506997|nonsense_mediated_decay|4/4||||708|||||||1|Clone_based_vega_gene|', '-|non_coding_transcript_exon_variant&non_coding_transcript_variant|MODIFIER|CTC-487M23.8|ENSG00000272869|Transcript|ENST00000512790|processed_transcript|5/5||||787|||||||1|Clone_based_vega_gene|', '-|frameshift_variant…	0.109884				0	1	0	0	0	0	0	0	0	0	0	0	0	0	0	0	0	0	0	0	0	0	0	0	0	0	0	0	0	0	0	0	0	0	0.12	0
5	112892018	indel	GAGGAGCA	G	110	ZRSR1	HIGH	frameshift_variant	['-|intron_variant|MODIFIER|REEP5|ENSG00000129625|Transcript|ENST00000379638|protein_coding||3/4||||||||||-1|HGNC|HGNC:30077', '-|upstream_gene_variant|MODIFIER|CTC-487M23.5|ENSG00000270067|Transcript|ENST00000602872|antisense|||||||||||1308|1|Clone_based_vega_gene|', '-|intron_variant&non_coding_transcript_variant|MODIFIER|REEP5|ENSG00000129625|Transcript|ENST00000497856|retained_intron||3/4||||…	0.109884				0	1	0	0	0	0	0	0	0	0	0	0	0	0	0	0	0	0	0	0	0	0	0	0	0	0	0	0	0	0	0	0	0	0	0.11	0
5	83539784	snp	G	T	61	VCAN	HIGH	stop_gained	['T|downstream_gene_variant|MODIFIER|VCAN-AS1|ENSG00000249835|Transcript|ENST00000513899|antisense|||||||||||1693|-1|HGNC|HGNC:40163', 'T|non_coding_transcript_exon_variant&non_coding_transcript_variant|MODIFIER|VCAN|ENSG00000038427|Transcript|ENST00000513016|processed_transcript|1/8||||4171|||||||1|HGNC|HGNC:2464', 'T|downstream_gene_variant|MODIFIER|VCAN|ENSG00000038427|Transcript|ENST000005153…	0.109936				3	0	0	0	0	0	0	0	0	0		0.04		0	0	0	0.45	0	0	0		0.04			0	0	0	0	0			0	0			0
16	74305716	snp	A	T	61	PSMD7	HIGH	stop_gained	['C|downstream_gene_variant|MODIFIER|AC009120.6|ENSG00000259972|Transcript|ENST00000621548|lincRNA|||||||||||23|-1|Clone_based_vega_gene|', 'T|downstream_gene_variant|MODIFIER|AC009120.6|ENSG00000259972|Transcript|ENST00000621548|lincRNA|||||||||||23|-1|Clone_based_vega_gene|', 'C|intron_variant&non_coding_transcript_variant|MODIFIER|AC009120.6|ENSG00000259972|Transcript|ENST00000566411|antisense…	0.110075	0.246186		0.468295	3	0	3	1	0	0	2	1		0			0		0	1		0.29		0			0		0.8			0	0				0	0
14	21393779	snp	C	A	76	CHD8	HIGH	stop_gained	['A|stop_gained|HIGH|CHD8|ENSG00000100888|Transcript|ENST00000430710|protein_coding|32/38||||5271|5179|1727|E/*|Gaa/Taa|||-1|HGNC|HGNC:20153', 'A|stop_gained|HIGH|CHD8|ENSG00000100888|Transcript|ENST00000557364|protein_coding|32/38||||6280|6016|2006|E/*|Gaa/Taa|||-1|HGNC|HGNC:20153', 'A|downstream_gene_variant|MODIFIER|SNORD8|ENSG00000200785|Transcript|ENST00000363915|snoRNA|||||||||||3513|-1|HGN…	0.110788				2	0	0	0	0	0	0	0	0	0.11		0		0	0			0	0	0		0.11			0	0	0	0	0	0		0	0	0		0
12	19493974	snp	C	T	95	AEBP2	HIGH	stop_gained	['T|stop_gained|HIGH|AEBP2|ENSG00000139154|Transcript|ENST00000266508|protein_coding|4/8||||1163|1162|388|R/*|Cga/Tga|||1|HGNC|HGNC:24051', 'T|stop_gained|HIGH|AEBP2|ENSG00000139154|Transcript|ENST00000398864|protein_coding|4/9||||1188|1162|388|R/*|Cga/Tga|||1|HGNC|HGNC:24051', 'T|stop_gained|HIGH|AEBP2|ENSG00000139154|Transcript|ENST00000360995|protein_coding|4/9||||638|514|172|R/*|Cga/Tga|||1|H…	0.111188	0.488754	0.214953	0.109177	2	0	2	2	1	0	0	1	0	0		0		0	0			0	0	0		0.17			0.03	0	0	0	0	0		0	0		0	0
10	91827182	snp	C	T	87	TNKS2	HIGH	stop_gained	['T|stop_gained|HIGH|TNKS2|ENSG00000107854|Transcript|ENST00000371627|protein_coding|8/27||||1340|961|321|Q/*|Cag/Tag|||1|HGNC|HGNC:15677']	0.111188		0.254166		2	0	0	0	1	0	0	0	0	0.17		0			0.15			0	0	0		0	0		0	0	0	0	0	0		0	0	0		0
7	158739060	snp	G	A	81	ESYT2	HIGH	stop_gained	['A|stop_gained|HIGH|ESYT2|ENSG00000117868|Transcript|ENST00000613624|protein_coding|20/24||||2395|2395|799|Q/*|Cag/Tag|||-1|HGNC|HGNC:22211', 'A|stop_gained|HIGH|ESYT2|ENSG00000117868|Transcript|ENST00000251527|protein_coding|18/22||||2377|2311|771|Q/*|Cag/Tag|||-1|HGNC|HGNC:22211', 'A|non_coding_transcript_exon_variant&non_coding_transcript_variant|MODIFIER|ESYT2|ENSG00000117868|Transcript|ENST…	0.11273		0.15675		1	2	0	0	0	1	0	0	0.01	0		0	0	0	0	0		0	0	0		0	0		0	0.01	0	0.14	0			0	0	0		0
11	62532270	indel	TC	T	58	AHNAK	HIGH	frameshift_variant	['-|frameshift_variant|HIGH|AHNAK|ENSG00000124942|Transcript|ENST00000378024|protein_coding|5/5||||2421|2146|716|D/X|Gat/at|||-1|HGNC|HGNC:347', '-|downstream_gene_variant|MODIFIER|AHNAK|ENSG00000124942|Transcript|ENST00000530285|protein_coding|||||||||||1713|-1|HGNC|HGNC:347', '-|intron_variant|MODIFIER|AHNAK|ENSG00000124942|Transcript|ENST00000533365|protein_coding||4/4||||||||||-1|HGNC|HGNC:34…	0.114116				0	1	0	0	0	0	0	0	0	0	0	0		0	0	0	0	0	0	0		0	0	0	0	0	0	0	0	0		0	0.13	0	0
7	91995723	snp	G	T	103	AKAP9	HIGH	stop_gained	['T|stop_gained|HIGH|AKAP9|ENSG00000127914|Transcript|ENST00000359028|protein_coding|8/50||||886|886|296|E/*|Gaa/Taa|||1|HGNC|HGNC:379', 'T|non_coding_transcript_exon_variant&non_coding_transcript_variant|MODIFIER|AKAP9|ENSG00000127914|Transcript|ENST00000493453|retained_intron|8/19||||1073|||||||1|HGNC|HGNC:379', 'T|stop_gained|HIGH|AKAP9|ENSG00000127914|Transcript|ENST00000358100|protein_coding…	0.114116	0.18376			0	1	1	0	0	0	0	0	0	0	0	0	0	0	0	0	0	0	0	0		0	0		0	0	0	0	0	0		0.2	0	0	0	0
2	73452387	snp	G	T	102	ALMS1	HIGH	stop_gained&NMD_transcript_variant	['T|upstream_gene_variant|MODIFIER|ALMS1|ENSG00000116127|Transcript|ENST00000620466|retained_intron|||||||||||338|1|HGNC|HGNC:428', 'T|stop_gained|HIGH|ALMS1|ENSG00000116127|Transcript|ENST00000614410|protein_coding|8/16||||5860|5860|1954|E/*|Gag/Tag|||1|HGNC|HGNC:428', 'T|stop_gained&NMD_transcript_variant|HIGH|ALMS1|ENSG00000116127|Transcript|ENST00000423048|nonsense_mediated_decay|1/9||||691|6…	0.114116			0.256345	0	1	0	0	0	0	1	0	0	0		0	0	0	0	0	0	0	0	0		0	0	0	0	0	0	0	0	0	0	0	0	0.19		0
12	56612026	snp	A	T	93	BAZ2A	HIGH	stop_gained	['T|stop_gained|HIGH|BAZ2A|ENSG00000076108|Transcript|ENST00000379441|protein_coding|7/30||||1453|1272|424|C/*|tgT/tgA|||-1|HGNC|HGNC:962', 'T|upstream_gene_variant|MODIFIER|BAZ2A|ENSG00000076108|Transcript|ENST00000549327|processed_transcript|||||||||||172|-1|HGNC|HGNC:962', 'T|stop_gained|HIGH|BAZ2A|ENSG00000076108|Transcript|ENST00000551812|protein_coding|6/29||||1556|1362|454|C/*|tgT/tgA|||-1…	0.114116				0	1	0	0	0	0	0	0	0	0	0	0	0	0	0	0		0	0	0		0	0	0	0	0	0	0	0	0	0.67	0	0	0
17	67892006	indel	CA	C	103	BPTF	HIGH	frameshift_variant	['-|upstream_gene_variant|MODIFIER|BPTF|ENSG00000171634|Transcript|ENST00000467104|retained_intron|||||||||||1214|1|HGNC|HGNC:3581', '-|frameshift_variant|HIGH|BPTF|ENSG00000171634|Transcript|ENST00000335221|protein_coding|7/11||||2019|1989|663|A/X|gcA/gc|||1|HGNC|HGNC:3581', '-|non_coding_transcript_exon_variant&non_coding_transcript_variant|MODIFIER|BPTF|ENSG00000171634|Transcript|ENST000005791…	0.114116				0	1	0	0	0	0	0	0	0	0		0	0	0	0	0	0	0	0	0	0	0	0		0	0	0	0	0	0	0.33	0	0	0		0
8	67159056	indel	G	GA	108	CSPP1	HIGH	frameshift_variant	['A|downstream_gene_variant|MODIFIER|CSPP1|ENSG00000104218|Transcript|ENST00000519163|nonsense_mediated_decay|||||||||||20|1|HGNC|HGNC:26193', 'A|frameshift_variant|HIGH|CSPP1|ENSG00000104218|Transcript|ENST00000262210|protein_coding|19/29||||2473-2474|2442-2443|814-815|-/X|-/A|||1|HGNC|HGNC:26193', 'A|frameshift_variant|HIGH|CSPP1|ENSG00000104218|Transcript|ENST00000519668|protein_coding|16/26||…	0.114116				0	1	0	0	0	0	0	0	0	0	0	0	0	0	0	0		0	0	0	0	0		0	0	0	0	0	0		0	0	0	0	0.85	0
8	67159063	indel	GA	G	108	CSPP1	HIGH	frameshift_variant	['-|non_coding_transcript_exon_variant&non_coding_transcript_variant|MODIFIER|CSPP1|ENSG00000104218|Transcript|ENST00000521168|processed_transcript|3/12||||455|||||||1|HGNC|HGNC:26193', '-|downstream_gene_variant|MODIFIER|CSPP1|ENSG00000104218|Transcript|ENST00000519163|nonsense_mediated_decay|||||||||||28|1|HGNC|HGNC:26193', '-|frameshift_variant|HIGH|CSPP1|ENSG00000104218|Transcript|ENST0000026…	0.114116				0	1	0	0	0	0	0	0	0	0	0	0	0	0	0	0		0	0	0	0	0		0	0	0	0	0	0		0	0	0	0	1	0
11	57809315	snp	G	T	99	CTNND1	HIGH	stop_gained	['T|stop_gained|HIGH|CTNND1|ENSG00000198561|Transcript|ENST00000524630|protein_coding|14/19||||2779|2266|756|G/*|Gga/Tga|||1|HGNC|HGNC:2515', 'T|stop_gained|HIGH|CTNND1|ENSG00000198561|Transcript|ENST00000533667|protein_coding|9/14||||1560|1297|433|G/*|Gga/Tga|||1|HGNC|HGNC:2515', 'T|stop_gained|HIGH|CTNND1|ENSG00000198561|Transcript|ENST00000526938|protein_coding|14/18||||2607|2284|762|G/*|Gga/T…	0.114116		0.261408		0	1	0	0	1	0	0	0	0	0		0	0	0	0	0	0	0	0	0		0	0	0	0	0	0	0	0	0	0	0	0.16	0		0
14	73739153	snp	G	A	93	ELMSAN1	HIGH	stop_gained	['A|stop_gained|HIGH|ELMSAN1|ENSG00000156030|Transcript|ENST00000394071|protein_coding|2/12||||1260|856|286|Q/*|Cag/Tag|||-1|HGNC|HGNC:19853', 'A|stop_gained&NMD_transcript_variant|HIGH|ELMSAN1|ENSG00000156030|Transcript|ENST00000451078|nonsense_mediated_decay|1/12||||322|322|108|Q/*|Cag/Tag|||-1|HGNC|HGNC:19853', 'A|stop_gained|HIGH|ELMSAN1|ENSG00000156030|Transcript|ENST00000423556|protein_codi…	0.114116				0	1	0	0	0	0	0	0	0	0	0	0	0	0	0	0		0	0	0	0	0	0		0	0	0	0	0	0.25	0	0	0	0		0
11	65551997	indel	TGG	T	106	LTBP3	HIGH	frameshift_variant	['-|downstream_gene_variant|MODIFIER|LTBP3|ENSG00000168056|Transcript|ENST00000530426|protein_coding|||||||||||113|-1|HGNC|HGNC:6716', '-|frameshift_variant|HIGH|LTBP3|ENSG00000168056|Transcript|ENST00000301873|protein_coding|8/28||||1773-1774|1504-1505|502|P/X|CCa/a|||-1|HGNC|HGNC:6716', '-|non_coding_transcript_exon_variant&non_coding_transcript_variant|MODIFIER|LTBP3|ENSG00000168056|Transcript…	0.114116				0	1	0	0	0	0	0	0	0	0		0	0	0	0	0	0	0	0	0	0	0	0		0	0	0	0	0	0	0.02	0	0	0		0
8	140846664	snp	A	T	106	PTK2	HIGH	stop_gained	['T|3_prime_UTR_variant&NMD_transcript_variant|MODIFIER|PTK2|ENSG00000169398|Transcript|ENST00000521791|nonsense_mediated_decay|4/6||||377|||||||-1|HGNC|HGNC:9611', 'T|3_prime_UTR_variant&NMD_transcript_variant|MODIFIER|PTK2|ENSG00000169398|Transcript|ENST00000519993|nonsense_mediated_decay|4/33||||585|||||||-1|HGNC|HGNC:9611', 'T|stop_gained|HIGH|PTK2|ENSG00000169398|Transcript|ENST00000519419|p…	0.114116				0	1	0	0	0	0	0	0	0	0		0	0	0	0	0	0	0	0	0	0	0	0		0	0	0	0	0	0		0	0.12	0	0	0
13	79371042	snp	A	C	110	RBM26	HIGH	stop_gained	['C|stop_gained|HIGH|RBM26|ENSG00000139746|Transcript|ENST00000438724|protein_coding|5/21||||984|537|179|Y/*|taT/taG|||-1|HGNC|HGNC:20327', 'C|upstream_gene_variant|MODIFIER|RBM26|ENSG00000139746|Transcript|ENST00000461008|processed_transcript|||||||||||4332|-1|HGNC|HGNC:20327', 'C|stop_gained|HIGH|RBM26|ENSG00000139746|Transcript|ENST00000438737|protein_coding|5/22||||978|537|179|Y/*|taT/taG|||-…	0.114116	0.170452		0.406019	0	1	0	1	0	0	1	1	0	0	0	0		0	0	0	0	0	0	0		0	0	0	0	0	0	0	0	0	1	0	0	0		0
5	146229768	snp	C	A	106	RBM27	HIGH	stop_gained	['A|stop_gained|HIGH|RBM27|ENSG00000091009|Transcript|ENST00000265271|protein_coding|5/21||||613|447|149|Y/*|taC/taA|||1|HGNC|HGNC:29243', 'A|stop_gained|HIGH|RP11-449H3.3|ENSG00000275740|Transcript|ENST00000506502|protein_coding|5/20||||663|447|149|Y/*|taC/taA|||1|Clone_based_vega_gene|']	0.114116				0	1	0	0	0	0	0	0	0	0	0	0	0	0	0	0		0	0	0		0	0	0	0	0	0	0	0	0	0	0.18	0	0		0
7	35903118	snp	C	T	87	2019-09-07	HIGH	stop_gained	['T|non_coding_transcript_exon_variant&non_coding_transcript_variant|MODIFIER|SEPT7|ENSG00000122545|Transcript|ENST00000425198|retained_intron|10/11||||5803|||||||1|HGNC|HGNC:1717', 'T|3_prime_UTR_variant&NMD_transcript_variant|MODIFIER|SEPT7|ENSG00000122545|Transcript|ENST00000635175|nonsense_mediated_decay|13/14||||1235|||||||1|HGNC|HGNC:1717', 'T|stop_gained|HIGH|SEPT7|ENSG00000122545|Transcri…	0.115031			0.115031	0	1	0	0	0	0	0	1	0			0	0	0	0	0	0	0	0			0	0		0	0	0	0	0	0		0	0.06			0
2	69465655	indel	GT	G	95	AAK1	HIGH	frameshift_variant	['-|downstream_gene_variant|MODIFIER|AAK1|ENSG00000115977|Transcript|ENST00000623317|protein_coding|||||||||||190|-1|HGNC|HGNC:19679', '-|frameshift_variant|HIGH|AAK1|ENSG00000115977|Transcript|ENST00000606389|protein_coding|5/5||||1305|1305|435|K/X|aaA/aa|||-1|HGNC|HGNC:19679', '-|intron_variant|MODIFIER|AAK1|ENSG00000115977|Transcript|ENST00000409068|protein_coding||14/14||||||||||-1|HGNC|HGNC:…	0.115031				0	1	0	0	0	0	0	0	0	0		0	0	0	0			0	0	0		0	0		0	0	0	0	0			0	0.15	0		0
19	36016962	snp	T	A	83	AC002116.7	HIGH	splice_donor_variant&non_coding_transcript_variant	['A|upstream_gene_variant|MODIFIER|ALKBH6|ENSG00000239382|Transcript|ENST00000490483|nonsense_mediated_decay|||||||||||2779|-1|HGNC|HGNC:28243', 'A|upstream_gene_variant|MODIFIER|ALKBH6|ENSG00000239382|Transcript|ENST00000590666|retained_intron|||||||||||2749|-1|HGNC|HGNC:28243', 'A|upstream_gene_variant|MODIFIER|ALKBH6|ENSG00000239382|Transcript|ENST00000485128|protein_coding|||||||||||2723|-1|H…	0.115031				0	1	0	0	0	0	0	0	0	0		0		0	0		0	0	0		0	0	0		0	0	0	0	0			0	0	0.17		0
7	92089502	snp	G	T	87	AKAP9	HIGH	stop_gained	['T|stop_gained|HIGH|AKAP9|ENSG00000127914|Transcript|ENST00000356239|protein_coding|38/50||||9564|9331|3111|E/*|Gaa/Taa|||1|HGNC|HGNC:379', 'T|stop_gained|HIGH|AKAP9|ENSG00000127914|Transcript|ENST00000358100|protein_coding|37/37||||9190|9190|3064|E/*|Gaa/Taa|||1|HGNC|HGNC:379', 'T|stop_gained|HIGH|AKAP9|ENSG00000127914|Transcript|ENST00000394534|protein_coding|12/23||||2869|2869|957|E/*|Gaa/Taa…	0.115031			0.256345	0	1	0	0	0	0	1	0	0	0	0	0		0	0	0		0	0	0		0			0	0	0	0	0	0			0	0.33		0
7	92386538	snp	T	A	95	ANKIB1	HIGH	stop_gained&NMD_transcript_variant	['A|synonymous_variant|LOW|ANKIB1|ENSG00000001629|Transcript|ENST00000265742|protein_coding|12/20||||2023|1647|549|L|ctT/ctA|||1|HGNC|HGNC:22215', 'A|stop_gained&NMD_transcript_variant|HIGH|ANKIB1|ENSG00000001629|Transcript|ENST00000422095|nonsense_mediated_decay|2/9||||66|68|23|L/*|tTg/tAg|||1|HGNC|HGNC:22215']	0.115031				0	1	0	0	0	0	0	0	0	0		0	0		0	0		0	0	0		0	0		0	0	0.2	0	0	0		0	0			0
1	150229114	snp	C	A	89	ANP32E	HIGH	stop_gained&splice_region_variant	['A|stop_gained|HIGH|ANP32E|ENSG00000143401|Transcript|ENST00000583931|protein_coding|4/7||||821|451|151|E/*|Gag/Tag|||-1|HGNC|HGNC:16673', 'A|stop_gained|HIGH|ANP32E|ENSG00000143401|Transcript|ENST00000532744|protein_coding|3/3||||579|301|101|E/*|Gag/Tag|||-1|HGNC|HGNC:16673', 'A|stop_gained|HIGH|ANP32E|ENSG00000143401|Transcript|ENST00000534220|protein_coding|2/3||||282|85|29|E/*|Gag/Tag|||-1|H…	0.115031				0	1	0	0	0	0	0	0	0	0		0	0		0	0		0	0		0	0	0		0	0	0	0	0			0	0	0.29
1	156948431	snp	G	A	94	ARHGEF11	HIGH	stop_gained	['A|stop_gained|HIGH|ARHGEF11|ENSG00000132694|Transcript|ENST00000368194|protein_coding|23/41||||3033|1993|665|R/*|Cga/Tga|||-1|HGNC|HGNC:14580', 'A|stop_gained|HIGH|ARHGEF11|ENSG00000132694|Transcript|ENST00000361409|protein_coding|22/40||||2616|1873|625|R/*|Cga/Tga|||-1|HGNC|HGNC:14580', 'A|upstream_gene_variant|MODIFIER|ARHGEF11|ENSG00000132694|Transcript|ENST00000487682|processed_transcript||…	0.115031				0	1	0	0	0	0	0	0	0	0		0		0	0	0		0	0	0		0	0		0	0	0	0	0			0	1	0		0
12	32327806	snp	G	C	97	BICD1	HIGH	stop_gained	['T|stop_gained|HIGH|BICD1|ENSG00000151746|Transcript|ENST00000281474|protein_coding|5/10||||1454|1351|451|E/*|Gag/Tag|||1|HGNC|HGNC:1049', 'C|missense_variant|MODERATE|BICD1|ENSG00000151746|Transcript|ENST00000281474|protein_coding|5/10||||1454|1351|451|E/Q|Gag/Cag|||1|HGNC|HGNC:1049', 'T|stop_gained|HIGH|BICD1|ENSG00000151746|Transcript|ENST00000548411|protein_coding|5/9||||1532|1351|451|E/*|Ga…	0.115031				0	1	0	0	0	0	0	0	0	0		0		0	0	0		0	0			0	0	0	0	0	0		0	0		0	0.1	0		0
X	80677247	snp	C	A	95	BRWD3	HIGH	stop_gained	['A|non_coding_transcript_exon_variant&non_coding_transcript_variant|MODIFIER|BRWD3|ENSG00000165288|Transcript|ENST00000473691|processed_transcript|25/25||||2827|||||||-1|HGNC|HGNC:17342', 'A|stop_gained|HIGH|BRWD3|ENSG00000165288|Transcript|ENST00000373275|protein_coding|41/41||||4988|4771|1591|E/*|Gag/Tag|||-1|HGNC|HGNC:17342']	0.115031				0	1	0	0	0	0	0	0	0	0		0	0	0	0	0		0	0			0	0		0	0	0	0	0			0	0.63	0		0
6	26468502	snp	G	T	83	BTN2A1	HIGH	stop_gained	['T|3_prime_UTR_variant|MODIFIER|BTN2A1|ENSG00000112763|Transcript|ENST00000429381|protein_coding|8/8||||1978|||||||1|HGNC|HGNC:1136', 'T|stop_gained|HIGH|BTN2A1|ENSG00000112763|Transcript|ENST00000541522|protein_coding|7/7||||1694|1354|452|E/*|Gaa/Taa|||1|HGNC|HGNC:1136', 'T|3_prime_UTR_variant&NMD_transcript_variant|MODIFIER|BTN2A1|ENSG00000112763|Transcript|ENST00000377600|nonsense_mediated_de…	0.115031				0	1	0	0	0	0	0	0	0	0	0	0		0	0	0		0	0			0	0		0	0	0	0	0			0	0	0.22		0
19	16500988	snp	G	T	88	C19orf44	HIGH	stop_gained	['T|downstream_gene_variant|MODIFIER|C19orf44|ENSG00000105072|Transcript|ENST00000599550|protein_coding|||||||||||12|1|HGNC|HGNC:26141', 'T|stop_gained&NMD_transcript_variant|HIGH|C19orf44|ENSG00000105072|Transcript|ENST00000593380|nonsense_mediated_decay|2/9||||224|196|66|E/*|Gag/Tag|||1|HGNC|HGNC:26141', 'T|stop_gained|HIGH|C19orf44|ENSG00000105072|Transcript|ENST00000594035|protein_coding|2/8|…	0.115031				0	1	0	0	0	0	0	0	0	0		0	0		0	0		0	0	0	0	0			0	0	0	0.67	0			0	0	0		0
6	44408513	snp	G	T	96	CDC5L	HIGH	stop_gained	['T|stop_gained|HIGH|CDC5L|ENSG00000096401|Transcript|ENST00000371477|protein_coding|8/16||||1272|973|325|E/*|Gag/Tag|||1|HGNC|HGNC:1743']	0.115031				0	1	0	0	0	0	0	0	0	0		0		0	0	0		0	0	0		0	0		0	0	0.36	0	0			0	0	0		0
20	41484416	indel	CA	C	97	CHD6	HIGH	frameshift_variant	['-|downstream_gene_variant|MODIFIER|RP4-620E11.8|ENSG00000273951|Transcript|ENST00000620124|sense_intronic|||||||||||1154|-1|Clone_based_vega_gene|', '-|intron_variant|MODIFIER|CHD6|ENSG00000124177|Transcript|ENST00000309279|protein_coding||8/13||||||||||-1|HGNC|HGNC:19057', '-|frameshift_variant|HIGH|CHD6|ENSG00000124177|Transcript|ENST00000373233|protein_coding|15/37||||2370|2192|731|M/X|aTg/a…	0.115031				0	1	0	0	0	0	0	0	0	0		0		0	0	0	0	0	0	0		0			0	0	0	0	0			0	0.19	0		0
9	121167546	snp	C	T	103	CNTRL	HIGH	stop_gained	['T|non_coding_transcript_exon_variant&non_coding_transcript_variant|MODIFIER|CNTRL|ENSG00000119397|Transcript|ENST00000373845|processed_transcript|12/19||||2192|||||||1|HGNC|HGNC:1858', 'T|stop_gained|HIGH|CNTRL|ENSG00000119397|Transcript|ENST00000373850|protein_coding|26/33||||4135|4057|1353|Q/*|Cag/Tag|||1|HGNC|HGNC:1858', 'T|stop_gained|HIGH|CNTRL|ENSG00000119397|Transcript|ENST00000373855|pr…	0.115031				0	1	0	0	0	0	0	0	0	0	0	0		0	0	0		0	0	0		0			0	0	0	0.25	0			0	0	0		0
11	57802043	snp	G	T	93	CTNND1	HIGH	stop_gained	['T|stop_gained|HIGH|CTNND1|ENSG00000198561|Transcript|ENST00000361796|protein_coding|7/20||||1803|1267|423|E/*|Gaa/Taa|||1|HGNC|HGNC:2515', 'T|stop_gained|HIGH|CTNND1|ENSG00000198561|Transcript|ENST00000529919|protein_coding|7/20||||1598|1267|423|E/*|Gaa/Taa|||1|HGNC|HGNC:2515', 'T|stop_gained|HIGH|CTNND1|ENSG00000198561|Transcript|ENST00000532649|protein_coding|7/19||||1621|1105|369|E/*|Gaa/Taa…	0.115031				0	1	0	0	0	0	0	0	0	0		0		0	0	0		0	0	0		0	0		0	0	0	0.38	0			0	0	0		0
1	168004665	indel	TG	T	96	DCAF6	HIGH	frameshift_variant	['-|frameshift_variant|HIGH|DCAF6|ENSG00000143164|Transcript|ENST00000367843|protein_coding|10/20||||1502|1251|417|M/X|atG/at|||1|HGNC|HGNC:30002', '-|frameshift_variant&NMD_transcript_variant|HIGH|DCAF6|ENSG00000143164|Transcript|ENST00000470721|nonsense_mediated_decay|10/12||||1490|1251|417|M/X|atG/at|||1|HGNC|HGNC:30002', '-|frameshift_variant|HIGH|DCAF6|ENSG00000143164|Transcript|ENST00000312…	0.115031				0	1	0	0	0	0	0	0	0	0		0		0	0	0	0	0	0			0	0		0	0	0.15	0	0	0		0		0		0
6	7579989	snp	C	T	40	DSP	HIGH	stop_gained	['T|intron_variant|MODIFIER|DSP|ENSG00000096696|Transcript|ENST00000418664|protein_coding||23/23||||||||||1|HGNC|HGNC:3052', 'T|stop_gained|HIGH|DSP|ENSG00000096696|Transcript|ENST00000379802|protein_coding|23/24||||4140|3799|1267|R/*|Cga/Tga|||1|HGNC|HGNC:3052']	0.115031				0	1	0	0	0	0	0	0	0	0	0	0			0	0		0	0	0		0	0		0	0	0		0	0		0	0	0.19
2	73775022	indel	GGA	G	92	DUSP11	HIGH	frameshift_variant	['-|frameshift_variant|HIGH|DUSP11|ENSG00000144048|Transcript|ENST00000272444|protein_coding|3/9||||381-382|339-340|113-114|AP/AX|gcTCca/gcca|||-1|HGNC|HGNC:3066', '-|frameshift_variant|HIGH|DUSP11|ENSG00000144048|Transcript|ENST00000452812|protein_coding|3/5||||192-193|192-193|64-65|AP/AX|gcTCca/gcca|||-1|HGNC|HGNC:3066', '-|non_coding_transcript_exon_variant&non_coding_transcript_variant|MODIFI…	0.115031				0	1	0	0	0	0	0	0	0	0		0		0	0	0		0	0	0		0	0		0	0	0.2	0	0			0	0	0		0
2	73775026	indel	C	CAT	93	DUSP11	HIGH	frameshift_variant	['AT|frameshift_variant|HIGH|DUSP11|ENSG00000144048|Transcript|ENST00000272444|protein_coding|3/9||||378-379|336-337|112-113|-/X|-/AT|||-1|HGNC|HGNC:3066', 'AT|frameshift_variant|HIGH|DUSP11|ENSG00000144048|Transcript|ENST00000452812|protein_coding|3/5||||189-190|189-190|63-64|-/X|-/AT|||-1|HGNC|HGNC:3066', 'AT|non_coding_transcript_exon_variant&non_coding_transcript_variant|MODIFIER|DUSP11|ENSG0…	0.115031				0	1	0	0	0	0	0	0	0	0		0		0	0	0		0	0	0		0	0		0	0	0.21	0	0			0	0	0		0
1	225567288	indel	GTT	G	70	ENAH	HIGH	frameshift_variant	['-|frameshift_variant|HIGH|ENAH|ENSG00000154380|Transcript|ENST00000366844|protein_coding|2/15||||582-583|130-131|44|N/X|AAc/c|||-1|HGNC|HGNC:18271', '-|frameshift_variant|HIGH|ENAH|ENSG00000154380|Transcript|ENST00000284563|protein_coding|2/6||||156-157|130-131|44|N/X|AAc/c|||-1|HGNC|HGNC:18271', '-|non_coding_transcript_exon_variant&non_coding_transcript_variant|MODIFIER|ENAH|ENSG00000154380|T…	0.115031				0	1	0	0	0	0	0	0	0	0		0	0		0	0		0	0	0		0	0		0	0	0	0.22	0	0		0	0
9	93564308	indel	CTA	C	75	FAM120A	HIGH	frameshift_variant	['-|frameshift_variant|HIGH|FAM120A|ENSG00000048828|Transcript|ENST00000427765|protein_coding|8/8||||1254-1255|1254-1255|418-419|AM/AX|gcTAtg/gctg|||1|HGNC|HGNC:13247', '-|frameshift_variant|HIGH|FAM120A|ENSG00000048828|Transcript|ENST00000277165|protein_coding|18/18||||3320-3321|3126-3127|1042-1043|AM/AX|gcTAtg/gctg|||1|HGNC|HGNC:13247']	0.115031				0	1	0	0	0	0	0	0	0	0		0		0	0	0		0	0	0		0	0		0	0	0.23	0	0			0	0	0
9	113174445	snp	G	A	88	FKBP15	HIGH	stop_gained	['A|stop_gained|HIGH|FKBP15|ENSG00000119321|Transcript|ENST00000446284|protein_coding|22/28||||2437|2437|813|Q/*|Caa/Taa|||-1|HGNC|HGNC:23397', 'A|stop_gained|HIGH|FKBP15|ENSG00000119321|Transcript|ENST00000238256|protein_coding|22/28||||2480|2362|788|Q/*|Caa/Taa|||-1|HGNC|HGNC:23397']	0.115031		0.114116		0	1	0	0	0	1	0	0	0	0		0		0	0	0		0	0	0		0	0		0	0	0	0	0.55			0	0	0		0
12	49652158	snp	C	A	65	FMNL3	HIGH	stop_gained	['A|non_coding_transcript_exon_variant&non_coding_transcript_variant|MODIFIER|FMNL3|ENSG00000161791|Transcript|ENST00000549137|retained_intron|1/13||||85|||||||-1|HGNC|HGNC:23698', 'A|stop_gained|HIGH|FMNL3|ENSG00000161791|Transcript|ENST00000335154|protein_coding|14/26||||1612|1378|460|E/*|Gag/Tag|||-1|HGNC|HGNC:23698', 'A|stop_gained|HIGH|FMNL3|ENSG00000161791|Transcript|ENST00000352151|protein…	0.115031				0	1	0	0	0	0	0	0	0	0				0	0	0		0	0	0	0	0	0		0	0	0	0.32	0			0	0	0
12	49657170	indel	C	CT	70	FMNL3	HIGH	frameshift_variant	['T|frameshift_variant|HIGH|FMNL3|ENSG00000161791|Transcript|ENST00000550488|protein_coding|7/27||||665-666|625-626|209|R/QX|cgc/cAgc|||-1|HGNC|HGNC:23698', 'T|frameshift_variant|HIGH|FMNL3|ENSG00000161791|Transcript|ENST00000352151|protein_coding|6/25||||685-686|472-473|158|R/QX|cgc/cAgc|||-1|HGNC|HGNC:23698', 'T|downstream_gene_variant|MODIFIER|FMNL3|ENSG00000161791|Transcript|ENST00000550970|r…	0.115031				0	1	0	0	0	0	0	0	0	0		0		0	0	0		0	0	0		0	0		0	0	0	0	0			0	0	0.25
14	89412282	snp	C	T	80	FOXN3	HIGH	stop_gained	['T|downstream_gene_variant|MODIFIER|RP11-33N16.2|ENSG00000258380|Transcript|ENST00000556383|antisense|||||||||||2813|1|Clone_based_vega_gene|', 'T|downstream_gene_variant|MODIFIER|RP11-33N16.3|ENSG00000259053|Transcript|ENST00000555070|processed_transcript|||||||||||30|-1|Clone_based_vega_gene|', 'T|upstream_gene_variant|MODIFIER|FOXN3|ENSG00000053254|Transcript|ENST00000553840|protein_coding|||…	0.115031				0	1	0	0	0	0	0	0	0	0		0		0	0	0		0	0	0		0		0	0	0	0	0	0			0	0	0.4		0
X	102655828	snp	G	T	94	GPRASP1	HIGH	stop_gained	['T|intron_variant&non_coding_transcript_variant|MODIFIER|RP4-769N13.7|ENSG00000270050|Transcript|ENST00000602441|antisense||1/2||||||||||-1|Clone_based_vega_gene|', 'T|intron_variant&non_coding_transcript_variant|MODIFIER|ARMCX5-GPRASP2|ENSG00000271147|Transcript|ENST00000602463|processed_transcript||3/5||||||||||1|HGNC|HGNC:42000', 'T|intron_variant&non_coding_transcript_variant|MODIFIER|ARMCX5…	0.115031				0	1	0	0	0	0	0	0	0	0		0		0	0	0		0	0	0		0	0		0	0	0	0	0.18			0	0	0		0
5	179623131	snp	C	T	78	HNRNPH1	HIGH	start_lost	['T|non_coding_transcript_exon_variant&non_coding_transcript_variant|MODIFIER|HNRNPH1|ENSG00000169045|Transcript|ENST00000513972|retained_intron|2/4||||150|||||||-1|HGNC|HGNC:5041', 'T|start_lost|HIGH|HNRNPH1|ENSG00000169045|Transcript|ENST00000510411|protein_coding|1/12||||39|3|1|M/I|atG/atA|||-1|HGNC|HGNC:5041', 'T|start_lost|HIGH|HNRNPH1|ENSG00000169045|Transcript|ENST00000442819|protein_codin…	0.115031		0.361201	0.294819	0	1	0	0	1	1	1	0	0	0		0	0	0	0	0		0	0			0	0		0	0	0	0	0.3	0		0	0
5	179623132	snp	A	T	78	HNRNPH1	HIGH	start_lost	['T|start_lost|HIGH|HNRNPH1|ENSG00000169045|Transcript|ENST00000513225|protein_coding|2/5||||317|2|1|M/K|aTg/aAg|||-1|HGNC|HGNC:5041', 'T|start_lost|HIGH|HNRNPH1|ENSG00000169045|Transcript|ENST00000510431|protein_coding|2/5||||137|2|1|M/K|aTg/aAg|||-1|HGNC|HGNC:5041', 'T|upstream_gene_variant|MODIFIER|HNRNPH1|ENSG00000169045|Transcript|ENST00000502632|retained_intron|||||||||||4679|-1|HGNC|HGNC:5…	0.115031		0.361201	0.294819	0	1	0	0	1	1	1	0	0	0		0	0	0	0	0		0	0			0	0		0	0	0	0	0.3	0		0	0
19	41268316	snp	A	T	93	HNRNPUL1	HIGH	stop_gained&NMD_transcript_variant	['T|missense_variant|MODERATE|HNRNPUL1|ENSG00000105323|Transcript|ENST00000602130|protein_coding|2/15||||442|389|130|E/V|gAa/gTa|||1|HGNC|HGNC:17011', 'T|missense_variant|MODERATE|HNRNPUL1|ENSG00000105323|Transcript|ENST00000392006|protein_coding|2/15||||562|389|130|E/V|gAa/gTa|||1|HGNC|HGNC:17011', 'T|missense_variant|MODERATE|HNRNPUL1|ENSG00000105323|Transcript|ENST00000599719|protein_coding|2/…	0.115031		0.0642174	0.14053	0	1	0	0	1	3	2	0	0	0	0	0		0	0	0		0	0			0	0		0	0	0	0	0.15			0	0	0		0
X	53594552	snp	G	C	72	HUWE1	HIGH	stop_gained	['C|stop_gained|HIGH|HUWE1|ENSG00000086758|Transcript|ENST00000262854|protein_coding|31/84||||3853|3450|1150|Y/*|taC/taG|||-1|HGNC|HGNC:30892', 'C|non_coding_transcript_exon_variant&non_coding_transcript_variant|MODIFIER|HUWE1|ENSG00000086758|Transcript|ENST00000218328|processed_transcript|31/41||||3852|||||||-1|HGNC|HGNC:30892', 'C|stop_gained|HIGH|HUWE1|ENSG00000086758|Transcript|ENST0000034216…	0.115031				0	1	0	0	0	0	0	0	0	0	0	0	0	0	0			0	0			0	0		0	0	1	0	0			0	0	0
X	53548225	snp	C	A	86	HUWE1	HIGH	stop_gained	['A|upstream_gene_variant|MODIFIER|HUWE1|ENSG00000086758|Transcript|ENST00000474288|retained_intron|||||||||||173|-1|HGNC|HGNC:30892', 'A|stop_gained|HIGH|HUWE1|ENSG00000086758|Transcript|ENST00000262854|protein_coding|68/84||||10487|10084|3362|E/*|Gag/Tag|||-1|HGNC|HGNC:30892', 'A|stop_gained|HIGH|HUWE1|ENSG00000086758|Transcript|ENST00000342160|protein_coding|67/83||||10542|10084|3362|E/*|Gag/T…	0.115031				0	1	0	0	0	0	0	0	0	0		0		0	0	0		0	0	0		0	0		0	0	0	0	0.11			0	0	0		0
11	72234318	snp	T	A	79	INPPL1	HIGH	stop_gained&NMD_transcript_variant	['A|non_coding_transcript_exon_variant&non_coding_transcript_variant|MODIFIER|INPPL1|ENSG00000165458|Transcript|ENST00000541303|retained_intron|6/9||||856|||||||1|HGNC|HGNC:6080', 'A|upstream_gene_variant|MODIFIER|INPPL1|ENSG00000165458|Transcript|ENST00000320683|protein_coding|||||||||||3342|1|HGNC|HGNC:6080', 'A|downstream_gene_variant|MODIFIER|PHOX2A|ENSG00000165462|Transcript|ENST00000298231|…	0.115031				0	1	0	0	0	0	0	0	0	0		0		0	0			0	0	0	0	0	0		0	0	0	0	0			0	0	0.2
17	42114260	snp	G	A	85	KAT2A	HIGH	stop_gained	['A|downstream_gene_variant|MODIFIER|KAT2A|ENSG00000108773|Transcript|ENST00000592310|retained_intron|||||||||||1433|-1|HGNC|HGNC:4201', 'A|upstream_gene_variant|MODIFIER|DHX58|ENSG00000108771|Transcript|ENST00000586522|retained_intron|||||||||||1547|-1|HGNC|HGNC:29517', 'A|3_prime_UTR_variant&NMD_transcript_variant|MODIFIER|KAT2A|ENSG00000108773|Transcript|ENST00000588759|nonsense_mediated_decay…	0.115031				0	1	0	0	0	0	0	0	0	0		0		0	0	0		0	0	0		0	0		0	0	0	0	0	0		0	0.17			0
1	202729724	snp	G	A	99	KDM5B	HIGH	stop_gained	['A|downstream_gene_variant|MODIFIER|KDM5B|ENSG00000117139|Transcript|ENST00000491153|retained_intron|||||||||||177|-1|HGNC|HGNC:18039', 'A|non_coding_transcript_exon_variant&non_coding_transcript_variant|MODIFIER|KDM5B|ENSG00000117139|Transcript|ENST00000472822|retained_intron|6/6||||1240|||||||-1|HGNC|HGNC:18039', 'A|stop_gained|HIGH|KDM5B|ENSG00000117139|Transcript|ENST00000367264|protein_codi…	0.115031				0	1	0	0	0	0	0	0	0	0		0		0	0			0	0	0	0	0	0		0	0	0.28	0	0			0	0	0		0
12	49050182	snp	C	A	83	KMT2D	HIGH	stop_gained	['A|stop_gained|HIGH|KMT2D|ENSG00000167548|Transcript|ENST00000301067|protein_coding|11/54||||3406|3406|1136|E/*|Gag/Tag|||-1|HGNC|HGNC:7133', 'A|downstream_gene_variant|MODIFIER|KMT2D|ENSG00000167548|Transcript|ENST00000547610|protein_coding|||||||||||4198|-1|HGNC|HGNC:7133']	0.115031				0	1	0	0	0	0	0	0	0	0		0		0	0	0		0	0		0	0	0		0	0	0	0.1	0			0	0	0
X	65531414	indel	C	CA	95	LAS1L	HIGH	frameshift_variant	['A|frameshift_variant|HIGH|LAS1L|ENSG00000001497|Transcript|ENST00000374811|protein_coding|4/14||||497-498|456-457|152-153|-/X|-/T|||-1|HGNC|HGNC:25726', 'A|frameshift_variant&NMD_transcript_variant|HIGH|LAS1L|ENSG00000001497|Transcript|ENST00000484069|nonsense_mediated_decay|4/13||||516-517|456-457|152-153|-/X|-/T|||-1|HGNC|HGNC:25726', 'A|frameshift_variant|HIGH|LAS1L|ENSG00000001497|Transcrip…	0.115031				0	1	0	0	0	0	0	0	0	0		0	0	0	0	0	0	0	0			0			0	0	0		0	0.33		0	0	0		0
18	50276855	indel	GGC	G	82	MBD1	HIGH	frameshift_variant	['-|frameshift_variant|HIGH|MBD1|ENSG00000141644|Transcript|ENST00000590208|protein_coding|4/16||||714-715|367-368|123|A/X|GCc/c|||-1|HGNC|HGNC:6916', '-|frameshift_variant|HIGH|MBD1|ENSG00000141644|Transcript|ENST00000585672|protein_coding|4/15||||489-490|367-368|123|A/X|GCc/c|||-1|HGNC|HGNC:6916', '-|non_coding_transcript_exon_variant&non_coding_transcript_variant|MODIFIER|MBD1|ENSG00000141644|…	0.115031				0	1	0	0	0	0	0	0	0	0		0	0	0	0	0		0	0			0	0		0	0	0	0	0	0.67		0		0
18	50276859	indel	GTGTC	G	83	MBD1	HIGH	frameshift_variant	['-|frameshift_variant|HIGH|MBD1|ENSG00000141644|Transcript|ENST00000591416|protein_coding|4/16||||793-796|361-364|121-122|DT/X|GACAca/ca|||-1|HGNC|HGNC:6916', '-|frameshift_variant|HIGH|MBD1|ENSG00000141644|Transcript|ENST00000588937|protein_coding|3/13||||361-364|361-364|121-122|DT/X|GACAca/ca|||-1|HGNC|HGNC:6916', '-|frameshift_variant|HIGH|MBD1|ENSG00000141644|Transcript|ENST00000398488|prote…	0.115031				0	1	0	0	0	0	0	0	0	0		0	0	0	0	0		0	0			0	0		0	0	0	0	0	0.67		0		0
11	106010583	snp	T	C	90	MSANTD4	HIGH	start_lost	['C|start_lost|HIGH|MSANTD4|ENSG00000170903|Transcript|ENST00000617528|protein_coding|1/4||||3|1|1|M/V|Atg/Gtg|||-1|HGNC|HGNC:29383', 'C|upstream_gene_variant|MODIFIER|MSANTD4|ENSG00000170903|Transcript|ENST00000529805|processed_transcript|||||||||||835|-1|HGNC|HGNC:29383', 'C|downstream_gene_variant|MODIFIER|MSANTD4|ENSG00000170903|Transcript|ENST00000534458|protein_coding|||||||||||2|-1|HGNC|HG…	0.115031				0	1	0	0	0	0	0	0	0	0		0		0	0	0		0	0	0		0	0		0	0	0	0	0			0	0	1		0
17	8445827	indel	AT	A	80	NDEL1	HIGH	frameshift_variant	['-|upstream_gene_variant|MODIFIER|NDEL1|ENSG00000166579|Transcript|ENST00000581679|protein_coding|||||||||||4953|1|HGNC|HGNC:17620', '-|frameshift_variant|HIGH|NDEL1|ENSG00000166579|Transcript|ENST00000402554|protein_coding|3/10||||354|204|68|D/X|gaT/ga|||1|HGNC|HGNC:17620', '-|downstream_gene_variant|MODIFIER|NDEL1|ENSG00000166579|Transcript|ENST00000580012|protein_coding|||||||||||27|1|HGNC|HG…	0.115031				0	1	0	0	0	0	0	0	0	0		0	0		0	0		0	0	0		0	0		0	0	0	0	0	0.25		0	0			0
17	8445831	indel	C	CA	80	NDEL1	HIGH	frameshift_variant	['A|frameshift_variant|HIGH|NDEL1|ENSG00000166579|Transcript|ENST00000582490|protein_coding|4/4||||593-594|207-208|69-70|-/X|-/A|||1|HGNC|HGNC:17620', 'A|intron_variant|MODIFIER|NDEL1|ENSG00000166579|Transcript|ENST00000585098|protein_coding||3/3||||||||||1|HGNC|HGNC:17620', 'A|frameshift_variant|HIGH|NDEL1|ENSG00000166579|Transcript|ENST00000582812|protein_coding|3/5||||358-359|207-208|69-70|-/X…	0.115031				0	1	0	0	0	0	0	0	0	0		0	0		0	0		0	0	0		0	0		0	0	0	0	0	0.25		0	0			0
2	177231287	indel	G	GCT	81	NFE2L2	HIGH	frameshift_variant	['CT|downstream_gene_variant|MODIFIER|NFE2L2|ENSG00000116044|Transcript|ENST00000421929|protein_coding|||||||||||563|-1|HGNC|HGNC:7782', 'CT|downstream_gene_variant|MODIFIER|NFE2L2|ENSG00000116044|Transcript|ENST00000588123|protein_coding|||||||||||1211|-1|HGNC|HGNC:7782', 'CT|downstream_gene_variant|MODIFIER|NFE2L2|ENSG00000116044|Transcript|ENST00000423513|protein_coding|||||||||||989|-1|HGNC|H…	0.115031				0	1	0	0	0	0	0	0	0	0		0		0	0	0		0	0	0		0	0		0	0	0.12	0	0			0	0	0		0
14	50752577	snp	C	A	97	NIN	HIGH	stop_gained	['A|stop_gained|HIGH|NIN|ENSG00000100503|Transcript|ENST00000530853|protein_coding|9/18||||3362|3364|1122|E/*|Gag/Tag|||-1|HGNC|HGNC:14906', 'A|stop_gained|HIGH|NIN|ENSG00000100503|Transcript|ENST00000389869|protein_coding|9/18||||3362|3364|1122|E/*|Gag/Tag|||-1|HGNC|HGNC:14906', 'A|stop_gained|HIGH|NIN|ENSG00000100503|Transcript|ENST00000324330|protein_coding|20/29||||2943|2752|918|E/*|Gag/Tag||…	0.115031				0	1	0	0	0	0	0	0	0	0		0		0	0		0	0	0	0		0	0		0	0	0.28	0	0		0		0	0		0
12	57719123	indel	A	ACT	99	OS9	HIGH	frameshift_variant	['CT|frameshift_variant|HIGH|OS9|ENSG00000135506|Transcript|ENST00000435406|protein_coding|11/13||||1402-1403|1385-1386|462|K/NX|aag/aaCTg|||1|HGNC|HGNC:16994', 'CT|non_coding_transcript_exon_variant&non_coding_transcript_variant|MODIFIER|OS9|ENSG00000135506|Transcript|ENST00000549307|retained_intron|8/10||||1843-1844|||||||1|HGNC|HGNC:16994', 'CT|frameshift_variant|HIGH|OS9|ENSG00000135506|Trans…	0.115031				0	1	0	0	0	0	0	0	0	0		0		0	0	0		0	0	0		0		0	0	0	0	0	0			0	0.12	0		0
12	57719120	indel	TGA	T	101	OS9	HIGH	frameshift_variant	['-|frameshift_variant|HIGH|OS9|ENSG00000135506|Transcript|ENST00000257966|protein_coding|12/14||||1559-1560|1542-1543|514-515|VK/VX|gtGAag/gtag|||1|HGNC|HGNC:16994', '-|frameshift_variant|HIGH|OS9|ENSG00000135506|Transcript|ENST00000389142|protein_coding|12/14||||1509-1510|1494-1495|498-499|VK/VX|gtGAag/gtag|||1|HGNC|HGNC:16994', '-|downstream_gene_variant|MODIFIER|OS9|ENSG00000135506|Transcript…	0.115031				0	1	0	0	0	0	0	0	0	0		0		0	0	0		0	0	0		0		0	0	0	0	0	0			0	0.11	0		0
16	15029028	indel	GGT	G	92	PDXDC1	HIGH	frameshift_variant	['-|intron_variant|MODIFIER|PDXDC1|ENSG00000179889|Transcript|ENST00000627450|protein_coding||14/21||||||||||1|HGNC|HGNC:28995', '-|intron_variant&non_coding_transcript_variant|MODIFIER|PDXDC1|ENSG00000179889|Transcript|ENST00000566633|retained_intron||2/3||||||||||1|HGNC|HGNC:28995', '-|intron_variant&NMD_transcript_variant|MODIFIER|PDXDC1|ENSG00000179889|Transcript|ENST00000562119|nonsense_medi…	0.115031				0	1	0	0	0	0	0	0	0	0		0		0	0	0		0	0	0		0	0		0	0	0	0	0			0	0.43	0		0
7	92491378	snp	A	T	89	PEX1	HIGH	stop_gained	['T|stop_gained|HIGH|PEX1|ENSG00000127980|Transcript|ENST00000248633|protein_coding|21/24||||3428|3332|1111|L/*|tTa/tAa|||-1|HGNC|HGNC:8850', 'T|stop_gained|HIGH|PEX1|ENSG00000127980|Transcript|ENST00000428214|protein_coding|20/23||||3161|3161|1054|L/*|tTa/tAa|||-1|HGNC|HGNC:8850', 'T|upstream_gene_variant|MODIFIER|PEX1|ENSG00000127980|Transcript|ENST00000477342|retained_intron|||||||||||1584|-1|…	0.115031				0	1	0	0	0	0	0	0	0	0		0		0	0	0		0	0	0		0	0		0	0	0.25	0	0			0	0	0		0
11	17089828	indel	GA	G	76	PIK3C2A	HIGH	frameshift_variant	['-|intron_variant&non_coding_transcript_variant|MODIFIER|PIK3C2A|ENSG00000011405|Transcript|ENST00000531428|processed_transcript||12/12||||||||||-1|HGNC|HGNC:8971', '-|frameshift_variant|HIGH|PIK3C2A|ENSG00000011405|Transcript|ENST00000265970|protein_coding|32/32||||4970|4970|1657|F/X|tTc/tc|||-1|HGNC|HGNC:8971', '-|downstream_gene_variant|MODIFIER|AC116533.4|ENSG00000278353|Transcript|ENST00000…	0.115031				0	1	0	0	0	0	0	0	0	0		0	0		0	0		0	0	0		0	0		0	0	0	0	0			0	1	0
1	167374222	snp	G	T	83	POU2F1	HIGH	stop_gained	['T|stop_gained|HIGH|POU2F1|ENSG00000143190|Transcript|ENST00000367866|protein_coding|6/16||||586|517|173|G/*|Gga/Tga|||1|HGNC|HGNC:9212', 'T|downstream_gene_variant|MODIFIER|POU2F1|ENSG00000143190|Transcript|ENST00000442313|nonsense_mediated_decay|||||||||||2243|1|HGNC|HGNC:9212', 'T|non_coding_transcript_exon_variant&non_coding_transcript_variant|MODIFIER|POU2F1|ENSG00000143190|Transcript|ENST0…	0.115031				0	1	0	0	0	0	0	0	0	0		0	0	0	0		0	0		0		0	0		0	0	0		0		0	0	0.45	0		0
4	23828562	snp	G	A	83	PPARGC1A	HIGH	stop_gained	['A|non_coding_transcript_exon_variant&non_coding_transcript_variant|MODIFIER|PPARGC1A|ENSG00000109819|Transcript|ENST00000509642|processed_transcript|5/9||||688|||||||-1|HGNC|HGNC:9237', 'A|non_coding_transcript_exon_variant&non_coding_transcript_variant|MODIFIER|PPARGC1A|ENSG00000109819|Transcript|ENST00000508380|processed_transcript|4/4||||576|||||||-1|HGNC|HGNC:9237', 'A|non_coding_transcript…	0.115031				0	1	0	0	0	0	0	0	0	0		0	0	0	0		0	0	0		0	0	0			0	0		0		0	0	0.21	0		0
14	103753011	snp	G	A	70	PPP1R13B	HIGH	stop_gained	['A|3_prime_UTR_variant&NMD_transcript_variant|MODIFIER|PPP1R13B|ENSG00000088808|Transcript|ENST00000557082|nonsense_mediated_decay|8/18||||1536|||||||-1|HGNC|HGNC:14950', 'A|intron_variant&non_coding_transcript_variant|MODIFIER|PPP1R13B|ENSG00000088808|Transcript|ENST00000556325|processed_transcript||1/3||||||||||-1|HGNC|HGNC:14950', 'A|stop_gained|HIGH|PPP1R13B|ENSG00000088808|Transcript|ENST00…	0.115031				0	1	0	0	0	0	0	0	0	0		0		0	0	0		0	0		0	0	0		0	0.21	0	0	0			0	0	0		0
2	231165257	indel	G	GA	100	PSMD1	HIGH	frameshift_variant	['A|downstream_gene_variant|MODIFIER|PSMD1|ENSG00000173692|Transcript|ENST00000467792|retained_intron|||||||||||1547|1|HGNC|HGNC:9554', 'A|frameshift_variant|HIGH|PSMD1|ENSG00000173692|Transcript|ENST00000619128|protein_coding|22/25||||2539-2540|2539-2540|847|E/EX|gaa/gAaa|||1|HGNC|HGNC:9554', 'A|non_coding_transcript_exon_variant&non_coding_transcript_variant|MODIFIER|PSMD1|ENSG00000173692|Trans…	0.115031				0	1	0	0	0	0	0	0	0	0		0	0	0	0	0		0	0			0	0		0	0	0	0	0.23	0		0		0		0
2	20253971	snp	T	A	89	PUM2	HIGH	stop_gained	['A|stop_gained|HIGH|PUM2|ENSG00000055917|Transcript|ENST00000361078|protein_coding|19/20||||3077|2746|916|R/*|Aga/Tga|||-1|HGNC|HGNC:14958', 'A|stop_gained|HIGH|PUM2|ENSG00000055917|Transcript|ENST00000319801|protein_coding|19/20||||2828|2509|837|R/*|Aga/Tga|||-1|HGNC|HGNC:14958', 'A|stop_gained|HIGH|PUM2|ENSG00000055917|Transcript|ENST00000338086|protein_coding|19/20||||2937|2914|972|R/*|Aga/Tg…	0.115031				0	1	0	0	0	0	0	0	0	0		0		0	0		0	0	0	0		0	0		0	0	0		0	0		0	0	0.22		0
1	180196336	snp	G	T	91	QSOX1	HIGH	stop_gained	['T|upstream_gene_variant|MODIFIER|QSOX1|ENSG00000116260|Transcript|ENST00000443059|protein_coding|||||||||||346|1|HGNC|HGNC:9756', 'T|stop_gained|HIGH|QSOX1|ENSG00000116260|Transcript|ENST00000367600|protein_coding|12/13||||1554|1543|515|E/*|Gaa/Taa|||1|HGNC|HGNC:9756', 'T|stop_gained|HIGH|QSOX1|ENSG00000116260|Transcript|ENST00000367602|protein_coding|12/12||||1617|1543|515|E/*|Gaa/Taa|||1|HGNC…	0.115031		0.231216		0	1	0	0	1	0	0	0	0	0	0	0		0	0	0		0	0			0	0		0	0	0.27	0	0			0	0	0		0
3	141608636	snp	G	T	88	RASA2	HIGH	stop_gained	['T|downstream_gene_variant|MODIFIER|RASA2|ENSG00000155903|Transcript|ENST00000509032|processed_transcript|||||||||||95|1|HGNC|HGNC:9872', 'T|stop_gained|HIGH|RASA2|ENSG00000155903|Transcript|ENST00000452898|protein_coding|22/25||||2176|2176|726|G/*|Gga/Tga|||1|HGNC|HGNC:9872', 'T|non_coding_transcript_exon_variant&non_coding_transcript_variant|MODIFIER|RASA2|ENSG00000155903|Transcript|ENST000005…	0.115031				0	1	0	0	0	0	0	0	0	0		0		0	0	0		0	0	0		0	0		0	0	0		0	0.67		0	0	0		0
6	111372650	indel	G	GCT	78	REV3L	HIGH	frameshift_variant	['CT|frameshift_variant|HIGH|REV3L|ENSG00000009413|Transcript|ENST00000368805|protein_coding|14/33||||5787-5788|5704-5705|1902|T/KX|act/aAGct|||-1|HGNC|HGNC:9968', 'CT|frameshift_variant|HIGH|REV3L|ENSG00000009413|Transcript|ENST00000358835|protein_coding|14/33||||6162-6163|5704-5705|1902|T/KX|act/aAGct|||-1|HGNC|HGNC:9968', 'CT|frameshift_variant|HIGH|REV3L|ENSG00000009413|Transcript|ENST0000043…	0.115031				0	1	0	0	0	0	0	0	0	0		0	0		0	0		0	0	0		0	0		0	0	0.21	0	0			0	0	0		0
15	33812881	snp	A	T	80	RYR3	HIGH	stop_gained	['T|stop_gained|HIGH|RYR3|ENSG00000198838|Transcript|ENST00000634418|protein_coding|72/102||||10258|10258|3420|K/*|Aaa/Taa|||1|HGNC|HGNC:10485', 'T|stop_gained|HIGH|RYR3|ENSG00000198838|Transcript|ENST00000622037|protein_coding|73/105||||10346|10276|3426|K/*|Aaa/Taa|||1|HGNC|HGNC:10485', 'T|stop_gained|HIGH|RYR3|ENSG00000198838|Transcript|ENST00000415757|protein_coding|72/103||||10345|10261|3421|…	0.115031				0	1	0	0	0	0	0	0	0	0		0		0	0	0	0	0	0	0		0			0	0	0	0.29	0		0	0	0			0
6	154822311	snp	G	T	86	SCAF8	HIGH	stop_gained	['T|non_coding_transcript_exon_variant&non_coding_transcript_variant|MODIFIER|SCAF8|ENSG00000213079|Transcript|ENST00000479234|processed_transcript|1/2||||150|||||||1|HGNC|HGNC:20959', 'T|stop_gained|HIGH|SCAF8|ENSG00000213079|Transcript|ENST00000417268|protein_coding|17/21||||2107|2062|688|E/*|Gag/Tag|||1|HGNC|HGNC:20959', 'T|stop_gained|HIGH|SCAF8|ENSG00000213079|Transcript|ENST00000367186|prot…	0.115031				0	1	0	0	0	0	0	0	0	0		0	0	0	0			0	0	0		0	0		0	0	0	0.38	0			0	0	0		0
19	4554386	snp	A	T	59	SEMA6B	HIGH	splice_donor_variant	['T|splice_donor_variant|HIGH|SEMA6B|ENSG00000167680|Transcript|ENST00000586582|protein_coding||9/16||||||||||-1|HGNC|HGNC:10739', 'T|splice_donor_variant|HIGH|SEMA6B|ENSG00000167680|Transcript|ENST00000586965|protein_coding||8/16||||||||||-1|HGNC|HGNC:10739']	0.115031				0	1	0	0	0	0	0	0	0	0		0		0	0	0		0	0	0		0	0		0	0	0	0.17	0			0	0	0
19	4554387	snp	C	A	59	SEMA6B	HIGH	splice_donor_variant	['A|splice_donor_variant|HIGH|SEMA6B|ENSG00000167680|Transcript|ENST00000586965|protein_coding||8/16||||||||||-1|HGNC|HGNC:10739', 'A|splice_donor_variant|HIGH|SEMA6B|ENSG00000167680|Transcript|ENST00000586582|protein_coding||9/16||||||||||-1|HGNC|HGNC:10739']	0.115031				0	1	0	0	0	0	0	0	0	0		0		0	0	0		0	0	0		0	0		0	0	0	0.14	0			0	0	0
14	99458383	snp	C	A	93	SETD3	HIGH	stop_gained	['A|stop_gained|HIGH|SETD3|ENSG00000183576|Transcript|ENST00000329331|protein_coding|6/9||||640|571|191|E/*|Gaa/Taa|||-1|HGNC|HGNC:20493', 'A|stop_gained|HIGH|SETD3|ENSG00000183576|Transcript|ENST00000331768|protein_coding|6/13||||731|571|191|E/*|Gaa/Taa|||-1|HGNC|HGNC:20493', 'A|3_prime_UTR_variant&NMD_transcript_variant|MODIFIER|SETD3|ENSG00000183576|Transcript|ENST00000357563|nonsense_mediated…	0.115031				0	1	0	0	0	0	0	0	0	0		0		0	0			0	0	0		0	0	0	0	0	0	0	0		0		0.21	0		0
4	151159301	indel	ATAGG	A	63	SH3D19	HIGH	frameshift_variant	['-|frameshift_variant|HIGH|SH3D19|ENSG00000109686|Transcript|ENST00000409252|protein_coding|8/20||||1558-1561|850-853|284-285|PI/X|CCTAtt/tt|||-1|HGNC|HGNC:30418', '-|frameshift_variant|HIGH|SH3D19|ENSG00000109686|Transcript|ENST00000427414|protein_coding|2/13||||931-934|742-745|248-249|PI/X|CCTAtt/tt|||-1|HGNC|HGNC:30418', '-|frameshift_variant|HIGH|SH3D19|ENSG00000109686|Transcript|ENST0000051…	0.115031				0	1	0	0	0	0	0	0	0			0	0	0	0	0		0	0	0		0	0		0	0	0	0.14	0			0	0	0		0
11	116858512	snp	G	A	78	SIK3	HIGH	stop_gained	['A|non_coding_transcript_exon_variant&non_coding_transcript_variant|MODIFIER|SIK3|ENSG00000160584|Transcript|ENST00000465421|retained_intron|6/10||||2071|||||||-1|HGNC|HGNC:29165', 'A|stop_gained|HIGH|SIK3|ENSG00000160584|Transcript|ENST00000446921|protein_coding|20/24||||2651|2629|877|Q/*|Cag/Tag|||-1|HGNC|HGNC:29165', 'A|stop_gained|HIGH|SIK3|ENSG00000160584|Transcript|ENST00000375300|protein_…	0.115031				0	1	0	0	0	0	0	0	0	0		0		0	0			0	0	0	0	0	0		0	0	0	0	0	0		0	0.15
11	116859488	snp	G	A	83	SIK3	HIGH	stop_gained	['A|3_prime_UTR_variant&NMD_transcript_variant|MODIFIER|SIK3|ENSG00000160584|Transcript|ENST00000415541|nonsense_mediated_decay|20/25||||2378|||||||-1|HGNC|HGNC:29165', 'A|non_coding_transcript_exon_variant&non_coding_transcript_variant|MODIFIER|SIK3|ENSG00000160584|Transcript|ENST00000480468|retained_intron|2/3||||228|||||||-1|HGNC|HGNC:29165', 'A|non_coding_transcript_exon_variant&non_coding_tr…	0.115031				0	1	0	0	0	0	0	0	0	0		0		0	0	0	0	0	0	0		0			0	0	0	0	0			0.18	0	0		0
14	71588389	snp	C	T	97	SIPA1L1	HIGH	stop_gained	['T|downstream_gene_variant|MODIFIER|SIPA1L1|ENSG00000197555|Transcript|ENST00000554362|processed_transcript|||||||||||695|1|HGNC|HGNC:20284', 'T|downstream_gene_variant|MODIFIER|SIPA1L1|ENSG00000197555|Transcript|ENST00000555652|processed_transcript|||||||||||767|1|HGNC|HGNC:20284', 'T|downstream_gene_variant|MODIFIER|SIPA1L1|ENSG00000197555|Transcript|ENST00000557151|protein_coding|||||||||||42…	0.115031				0	1	0	0	0	0	0	0	0	0		0		0	0	0		0	0	0		0		0	0	0	0	0.46	0		0	0		0		0
5	160404526	snp	T	A	89	SLU7	HIGH	stop_gained	['A|upstream_gene_variant|MODIFIER|ZBED8|ENSG00000221886|Transcript|ENST00000408953|protein_coding|||||||||||4429|-1|HGNC|HGNC:30804', 'A|downstream_gene_variant|MODIFIER|SLU7|ENSG00000164609|Transcript|ENST00000520841|retained_intron|||||||||||1823|-1|HGNC|HGNC:16939', 'A|upstream_gene_variant|MODIFIER|ZBED8|ENSG00000221886|Transcript|ENST00000523213|protein_coding|||||||||||4490|-1|HGNC|HGNC:30…	0.115031				0	1	0	0	0	0	0	0	0	0	0			0	0			0	0	0	0	0	0		0	0	0		0	0			0.25	0	0	0
4	145514746	snp	A	T	63	SMAD1	HIGH	stop_gained	['T|non_coding_transcript_exon_variant&non_coding_transcript_variant|MODIFIER|SMAD1-AS1|ENSG00000250902|Transcript|ENST00000513542|antisense|2/2||||350|||||||-1|HGNC|HGNC:49379', 'T|non_coding_transcript_exon_variant&non_coding_transcript_variant|MODIFIER|SMAD1|ENSG00000170365|Transcript|ENST00000515527|processed_transcript|2/2||||632|||||||1|HGNC|HGNC:6767', 'T|stop_gained|HIGH|SMAD1|ENSG0000017…	0.115031			0.247062	0	1	0	0	0	0	1	0	0	0		0		0	0			0	0	0	0	0	0		0	0	0	0	0			0	0	0.33
10	95315061	snp	A	C	80	SORBS1	HIGH	stop_lost	['C|stop_lost|HIGH|SORBS1|ENSG00000095637|Transcript|ENST00000607232|protein_coding|27/27||||4050|3883|1295|*/E|Taa/Gaa|||-1|HGNC|HGNC:14565', 'C|stop_lost|HIGH|SORBS1|ENSG00000095637|Transcript|ENST00000371239|protein_coding|25/25||||2434|2434|812|*/E|Taa/Gaa|||-1|HGNC|HGNC:14565', 'C|stop_lost|HIGH|SORBS1|ENSG00000095637|Transcript|ENST00000306402|protein_coding|26/26||||2570|2344|782|*/E|Taa/G…	0.115031				0	1	0	0	0	0	0	0	0	0		0		0	0			0	0	0	0	0	0		0	0	0	0	0			0	0.11	0		0
17	39659467	snp	G	T	85	STARD3	HIGH	stop_gained	['T|downstream_gene_variant|MODIFIER|STARD3|ENSG00000131748|Transcript|ENST00000443521|protein_coding|||||||||||705|1|HGNC|HGNC:17579', 'T|downstream_gene_variant|MODIFIER|STARD3|ENSG00000131748|Transcript|ENST00000484773|retained_intron|||||||||||774|1|HGNC|HGNC:17579', 'T|downstream_gene_variant|MODIFIER|STARD3|ENSG00000131748|Transcript|ENST00000578254|processed_transcript|||||||||||1669|1|HGN…	0.115031				0	1	0	0	0	0	0	0	0	0				0	0	0		0	0	0	0	0	0		0	0	0	0	0			0	0	0.27		0
15	42691819	snp	C	A	76	STARD9	HIGH	stop_gained	['A|stop_gained&NMD_transcript_variant|HIGH|STARD9|ENSG00000159433|Transcript|ENST00000562619|nonsense_mediated_decay|1/10||||2225|2225|742|S/*|tCa/tAa|||1|HGNC|HGNC:19162', 'A|stop_gained|HIGH|STARD9|ENSG00000159433|Transcript|ENST00000290607|protein_coding|23/33||||10298|10241|3414|S/*|tCa/tAa|||1|HGNC|HGNC:19162']	0.115031	0.170178		0.353041	0	1	0	1	0	0	1	1	0	0		0		0	0	0		0	0	0		0	0		0	0	0	0	0			0	0.06	0
4	105235308	snp	G	T	89	TET2	HIGH	stop_gained&NMD_transcript_variant	['T|stop_gained|HIGH|TET2|ENSG00000168769|Transcript|ENST00000513237|protein_coding|3/11||||2226|1429|477|E/*|Gag/Tag|||1|HGNC|HGNC:25941', 'T|stop_gained&NMD_transcript_variant|HIGH|TET2|ENSG00000168769|Transcript|ENST00000265149|nonsense_mediated_decay|3/10||||1752|1366|456|E/*|Gag/Tag|||1|HGNC|HGNC:25941', 'T|stop_gained|HIGH|TET2|ENSG00000168769|Transcript|ENST00000540549|protein_coding|3/11|…	0.115031				0	1	0	0	0	0	0	0	0	0		0	0		0	0		0	0	0		0	0		0	0	0	0	0			0	0.12	0		0
10	119576681	indel	C	CTT	86	TIAL1	HIGH	frameshift_variant	['TT|non_coding_transcript_exon_variant&non_coding_transcript_variant|MODIFIER|TIAL1|ENSG00000151923|Transcript|ENST00000463089|processed_transcript|3/4||||263-264|||||||-1|HGNC|HGNC:11804', 'TT|downstream_gene_variant|MODIFIER|TIAL1|ENSG00000151923|Transcript|ENST00000369087|retained_intron|||||||||||94|-1|HGNC|HGNC:11804', 'TT|non_coding_transcript_exon_variant&non_coding_transcript_variant|MOD…	0.115031		0.143269		0	1	0	0	2	0	0	0	0	0		0		0	0	0	0	0		0		0	0		0	0.1	0	0	0			0	0	0		0
3	52842897	snp	C	A	90	TMEM110	HIGH	stop_gained	['A|upstream_gene_variant|MODIFIER|TMEM110|ENSG00000213533|Transcript|ENST00000482155|protein_coding|||||||||||2290|-1|HGNC|HGNC:30526', 'A|stop_gained|HIGH|TMEM110|ENSG00000213533|Transcript|ENST00000355083|protein_coding|7/8||||828|682|228|E/*|Gaa/Taa|||-1|HGNC|HGNC:30526', 'A|non_coding_transcript_exon_variant&non_coding_transcript_variant|MODIFIER|TMEM110|ENSG00000213533|Transcript|ENST000004…	0.115031				0	1	0	0	0	0	0	0	0	0		0		0	0	0		0	0	0		0	0		0	0	0	0	0	0		0	0.21			0
2	201395421	indel	TGG	T	97	TRAK2	HIGH	frameshift_variant	['-|frameshift_variant|HIGH|TRAK2|ENSG00000115993|Transcript|ENST00000430254|protein_coding|8/8||||1141-1142|791-792|264|S/X|tCC/t|||-1|HGNC|HGNC:13206', '-|intron_variant|MODIFIER|STRADB|ENSG00000082146|Transcript|ENST00000458269|protein_coding||1/5||||||||||1|HGNC|HGNC:13205', '-|frameshift_variant|HIGH|TRAK2|ENSG00000115993|Transcript|ENST00000620184|protein_coding|8/17||||1252-1253|509-510|17…	0.115031				0	1	0	0	0	0	0	0	0	0		0		0	0	0	0	0	0			0	0		0	0	0	0	0			0	0.2	0		0
1	19146907	indel	T	TCCCC	85	UBR4	HIGH	frameshift_variant	['CCCC|downstream_gene_variant|MODIFIER|UBR4|ENSG00000127481|Transcript|ENST00000419533|retained_intron|||||||||||4016|-1|HGNC|HGNC:30313', 'CCCC|frameshift_variant|HIGH|UBR4|ENSG00000127481|Transcript|ENST00000375254|protein_coding|52/106||||7750-7751|7722-7723|2574-2575|-/GX|-/GGGG|||-1|HGNC|HGNC:30313', 'CCCC|frameshift_variant|HIGH|UBR4|ENSG00000127481|Transcript|ENST00000425413|protein_codin…	0.115031				0	1	0	0	0	0	0	0	0	0		0		0	0	0	0	0	0			0	0		0	0	0	0	0			0	0.14	0
1	19146903	indel	GTGAT	G	86	UBR4	HIGH	frameshift_variant	['-|frameshift_variant|HIGH|UBR4|ENSG00000127481|Transcript|ENST00000417040|protein_coding|26/41||||3886-3889|3886-3889|1296-1297|IT/X|ATCAca/ca|||-1|HGNC|HGNC:30313', '-|upstream_gene_variant|MODIFIER|UBR4|ENSG00000127481|Transcript|ENST00000465036|processed_transcript|||||||||||776|-1|HGNC|HGNC:30313', '-|frameshift_variant|HIGH|UBR4|ENSG00000127481|Transcript|ENST00000425413|protein_coding|5/2…	0.115031				0	1	0	0	0	0	0	0	0	0		0		0	0	0	0	0	0			0	0		0	0	0	0	0			0	0.13	0
1	19086186	indel	TC	T	96	UBR4	HIGH	frameshift_variant	['-|frameshift_variant|HIGH|UBR4|ENSG00000127481|Transcript|ENST00000375224|protein_coding|16/21||||2376|1892|631|G/X|gGa/ga|||-1|HGNC|HGNC:30313', '-|upstream_gene_variant|MODIFIER|UBR4|ENSG00000127481|Transcript|ENST00000375225|protein_coding|||||||||||3947|-1|HGNC|HGNC:30313', '-|frameshift_variant|HIGH|UBR4|ENSG00000127481|Transcript|ENST00000375254|protein_coding|101/106||||14799|14771|4924|…	0.115031				0	1	0	0	0	0	0	0	0	0		0		0	0	0		0	0	0		0	0		0	0	0	0	0			0	0	0.17		0
17	78807279	snp	C	A	94	USP36	HIGH	splice_acceptor_variant	['A|missense_variant|MODERATE|USP36|ENSG00000055483|Transcript|ENST00000312010|protein_coding|14/20||||2090|1765|589|A/S|Gcc/Tcc|||-1|HGNC|HGNC:20062', 'A|missense_variant&NMD_transcript_variant|MODERATE|USP36|ENSG00000055483|Transcript|ENST00000589225|nonsense_mediated_decay|14/21||||1983|1765|589|A/S|Gcc/Tcc|||-1|HGNC|HGNC:20062', 'A|splice_acceptor_variant|HIGH|USP36|ENSG00000055483|Transcript…	0.115031		0.114116		0	1	0	0	0	1	0	0	0	0		0		0	0	0		0	0	0		0	0		0	0	0	0	0			0	0.62	0		0
1	197159590	indel	TG	T	91	ZBTB41	HIGH	frameshift_variant	['-|non_coding_transcript_exon_variant&non_coding_transcript_variant|MODIFIER|ZBTB41|ENSG00000177888|Transcript|ENST00000467322|processed_transcript|11/11||||2630|||||||-1|HGNC|HGNC:24819', '-|frameshift_variant|HIGH|ZBTB41|ENSG00000177888|Transcript|ENST00000367405|protein_coding|10/10||||2567|2498|833|P/X|cCa/ca|||-1|HGNC|HGNC:24819']	0.115031				0	1	0	0	0	0	0	0	0	0		0		0	0	0	0		0	0		0	0		0	0	0.75		0			0	0	0	0	0
16	89729278	snp	C	T	89	ZNF276	HIGH	stop_gained	['T|stop_gained|HIGH|ZNF276|ENSG00000158805|Transcript|ENST00000568064|protein_coding|6/10||||1143|853|285|Q/*|Cag/Tag|||1|HGNC|HGNC:23330', 'T|stop_gained|HIGH|ZNF276|ENSG00000158805|Transcript|ENST00000443381|protein_coding|6/11||||1226|1129|377|Q/*|Cag/Tag|||1|HGNC|HGNC:23330', 'T|upstream_gene_variant|MODIFIER|ZNF276|ENSG00000158805|Transcript|ENST00000569582|retained_intron|||||||||||3971|1|…	0.115031				0	1	0	0	0	0	0	0	0	0		0		0	0	0		0	0	0		0	0		0	0	0	0.23	0			0	0	0		0
15	64674459	snp	C	A	83	ZNF609	HIGH	stop_gained	['A|non_coding_transcript_exon_variant&non_coding_transcript_variant|MODIFIER|ZNF609|ENSG00000180357|Transcript|ENST00000559364|processed_transcript|4/4||||1009|||||||1|HGNC|HGNC:29003', 'A|stop_gained|HIGH|ZNF609|ENSG00000180357|Transcript|ENST00000326648|protein_coding|4/9||||1733|1605|535|Y/*|taC/taA|||1|HGNC|HGNC:29003', 'A|downstream_gene_variant|MODIFIER|ZNF609|ENSG00000180357|Transcript|EN…	0.115031				0	1	0	0	0	0	0	0	0	0		0		0	0	0		0	0	0		0	0		0	0	0.12	0	0			0	0	0		0
2	71349891	snp	C	T	87	ZNF638	HIGH	stop_gained	['T|intron_variant|MODIFIER|ZNF638|ENSG00000075292|Transcript|ENST00000466975|protein_coding||1/3||||||||||1|HGNC|HGNC:17894', 'T|intron_variant|MODIFIER|ZNF638|ENSG00000075292|Transcript|ENST00000494621|protein_coding||1/4||||||||||1|HGNC|HGNC:17894', 'T|intron_variant|MODIFIER|ZNF638|ENSG00000075292|Transcript|ENST00000475743|protein_coding||1/4||||||||||1|HGNC|HGNC:17894', 'T|downstream_gene_v…	0.115031				0	1	0	0	0	0	0	0	0	0		0		0	0	0		0	0	0		0	0		0	0	0	0	0			0.18	0	0		0
1	71070866	snp	G	C	93	ZRANB2	HIGH	stop_gained	['C|stop_gained|HIGH|ZRANB2|ENSG00000132485|Transcript|ENST00000610633|protein_coding|7/11||||678|644|215|S/*|tCa/tGa|||-1|HGNC|HGNC:13058', 'C|upstream_gene_variant|MODIFIER|ZRANB2|ENSG00000132485|Transcript|ENST00000477096|processed_transcript|||||||||||3353|-1|HGNC|HGNC:13058', 'C|stop_gained|HIGH|ZRANB2|ENSG00000132485|Transcript|ENST00000611683|protein_coding|7/10||||938|644|215|S/*|tCa/tGa|…	0.115031				0	1	0	0	0	0	0	0	0	0		0		0	0			0	0	0		0	0	0	0	0	0	0	0			0	0.23	0		0
16	23630262	snp	G	C	77	PALB2	HIGH	stop_gained	['C|intron_variant&NMD_transcript_variant|MODIFIER|PALB2|ENSG00000083093|Transcript|ENST00000565038|nonsense_mediated_decay||1/3||||||||||-1|HGNC|HGNC:26144', 'C|stop_gained|HIGH|PALB2|ENSG00000083093|Transcript|ENST00000261584|protein_coding|5/13||||2045|1892|631|S/*|tCa/tGa|||-1|HGNC|HGNC:26144', 'C|stop_gained|HIGH|PALB2|ENSG00000083093|Transcript|ENST00000568219|protein_coding|5/13||||2003|10…	0.115826	0.281872	0.180268	0.392208	2	0	4	2	4	4	5	2	0	0		0			0	0.55		0	0.22			0			0	0	0	0	0			0	0	0		0
21	46402466	snp	G	T	90	PCNT	HIGH	stop_gained	['T|stop_gained|HIGH|PCNT|ENSG00000160299|Transcript|ENST00000359568|protein_coding|27/47||||5205|5098|1700|E/*|Gag/Tag|||1|HGNC|HGNC:16068', 'T|non_coding_transcript_exon_variant&non_coding_transcript_variant|MODIFIER|PCNT|ENSG00000160299|Transcript|ENST00000480896|processed_transcript|27/47||||5367|||||||1|HGNC|HGNC:16068']	0.115826	0.455992			2	0	1	1	0	0	0	0		0		0		0		0.67		0	0			0	0		0.29	0	0	0	0			0	0	0		0
15	77180848	snp	A	T	71	PEAK1	HIGH	stop_gained	['T|downstream_gene_variant|MODIFIER|PEAK1|ENSG00000173517|Transcript|ENST00000567808|processed_transcript|||||||||||1131|-1|HGNC|HGNC:29431', 'T|stop_gained|HIGH|PEAK1|ENSG00000173517|Transcript|ENST00000560626|protein_coding|4/7||||1555|1079|360|L/*|tTa/tAa|||-1|HGNC|HGNC:29431', 'T|stop_gained|HIGH|PEAK1|ENSG00000173517|Transcript|ENST00000564328|protein_coding|4/4||||1433|1079|360|L/*|tTa/tAa…	0.115826			0.0711574	2	0	0	0	0	0	3	0		0		0			0.05		1	0	0			0	0		0	0	0	0	0			0	0	0
9	122859968	snp	G	A	63	RC3H2	HIGH	stop_gained	['A|stop_gained|HIGH|RC3H2|ENSG00000056586|Transcript|ENST00000373670|protein_coding|10/20||||2399|1798|600|Q/*|Caa/Taa|||-1|HGNC|HGNC:21461', 'A|stop_gained|HIGH|RC3H2|ENSG00000056586|Transcript|ENST00000357244|protein_coding|11/21||||2039|1798|600|Q/*|Caa/Taa|||-1|HGNC|HGNC:21461', 'A|upstream_gene_variant|MODIFIER|RC3H2|ENSG00000056586|Transcript|ENST00000398671|protein_coding|||||||||||4231|-…	0.115826				2	0	0	0	0	0	0	0	0	0.14					0			0	0	0		0	0.31		0	0	0	0	0			0	0	0
7	98971852	indel	AAC	A	84	TRRAP	HIGH	frameshift_variant	['-|frameshift_variant|HIGH|TRRAP|ENSG00000196367|Transcript|ENST00000456197|protein_coding|43/63||||6891-6892|6892-6893|2298|T/X|ACc/c|||1|HGNC|HGNC:12347', '-|frameshift_variant|HIGH|TRRAP|ENSG00000196367|Transcript|ENST00000359863|protein_coding|52/72||||7935-7936|7726-7727|2576|T/X|ACc/c|||1|HGNC|HGNC:12347', '-|frameshift_variant|HIGH|TRRAP|ENSG00000196367|Transcript|ENST00000355540|protein_…	0.115826		0.306778	0.128324	2	0	0	0	2	2	5	1	0	0				0.57	0	0		0	0			0.1			0	0	0	0	0	0		0	0
19	57808770	snp	G	C	82	ZNF552	HIGH	stop_gained	['C|3_prime_UTR_variant&NMD_transcript_variant|MODIFIER|ZNF552|ENSG00000178935|Transcript|ENST00000596248|nonsense_mediated_decay|3/3||||842|||||||-1|HGNC|HGNC:26135', 'C|intron_variant|MODIFIER|ZNF552|ENSG00000178935|Transcript|ENST00000594473|protein_coding||1/1||||||||||-1|HGNC|HGNC:26135', 'C|intron_variant|MODIFIER|ZNF586|ENSG00000083828|Transcript|ENST00000598885|protein_coding||2/2||||||||…	0.115826				2	0	0	0	0	0	0	0	0.5			0	0	0	0			0				0	1		0	0	0	0	0	0		0	0			0
2	64573009	snp	A	T	76	AC008074.1	HIGH	start_lost	['T|missense_variant&NMD_transcript_variant|MODERATE|AFTPH|ENSG00000119844|Transcript|ENST00000487769|nonsense_mediated_decay|2/4||||598|598|200|I/F|Atc/Ttc|||1|HGNC|HGNC:25951', 'T|missense_variant|MODERATE|AFTPH|ENSG00000119844|Transcript|ENST00000238855|protein_coding|6/10||||2675|2335|779|I/F|Atc/Ttc|||1|HGNC|HGNC:25951', 'T|missense_variant|MODERATE|AFTPH|ENSG00000119844|Transcript|ENST00000…	0.116519				0	1	0	0	0	0	0	0	0			0			0		0	0	0		0		0		0	0	0		0	0		0.22				0
20	50903936	snp	T	A	81	ADNP	HIGH	stop_gained	['A|stop_gained|HIGH|ADNP|ENSG00000101126|Transcript|ENST00000349014|protein_coding|2/4||||358|61|21|K/*|Aaa/Taa|||-1|HGNC|HGNC:15766', 'A|stop_gained|HIGH|ADNP|ENSG00000101126|Transcript|ENST00000396029|protein_coding|3/5||||656|61|21|K/*|Aaa/Taa|||-1|HGNC|HGNC:15766', 'A|stop_gained|HIGH|ADNP|ENSG00000101126|Transcript|ENST00000621696|protein_coding|4/6||||490|61|21|K/*|Aaa/Taa|||-1|HGNC|HGNC:1…	0.116519				0	1	0	0	0	0	0	0		0		0			0			0	0	0		0	0		0	0	0	0	0				0.2			0
20	50903939	snp	T	A	82	ADNP	HIGH	stop_gained	['A|stop_gained|HIGH|ADNP|ENSG00000101126|Transcript|ENST00000371602|protein_coding|1/3||||378|58|20|K/*|Aaa/Taa|||-1|HGNC|HGNC:15766', 'A|stop_gained|HIGH|ADNP|ENSG00000101126|Transcript|ENST00000396032|protein_coding|2/4||||228|58|20|K/*|Aaa/Taa|||-1|HGNC|HGNC:15766', 'A|stop_gained|HIGH|ADNP|ENSG00000101126|Transcript|ENST00000534467|protein_coding|3/5||||313|58|20|K/*|Aaa/Taa|||-1|HGNC|HGNC:1…	0.116519				0	1	0	0	0	0	0	0		0		0			0			0	0	0		0	0		0	0	0	0	0				0.19			0
[truncated: 17,675 more rows]
[truncated: 85 more columns]

## Sheet: Astrocye-C
CHROM	POS	TYPE	REF	ALT	X.called	gene	Impact	Mut_effect	ANN.1.	p.value.MW....endothelial	p.value.MW....neuron	p.value.MW....myeloid	p.value.MW....astrocyte	Control Endothelial	AD Endothelial	Control Neuron	AD Neuron	Control Myleloid	AD Myleloid	Control-Astrocyte	AD-Astrocyte	SRR8440444...Frequency	SRR8440450...Frequency	SRR8440455...Frequency	SRR8440460...Frequency	SRR8440468...Frequency	SRR8440474...Frequency	SRR8440475...Frequency	SRR8440478...Frequency	SRR8440495...Frequency	SRR8440497...Frequency	SRR8440512...Frequency	SRR8440528...Frequency	SRR8440530...Frequency	SRR8440532...Frequency	SRR8440541...Frequency	SRR8440548...Frequency	SRR8440554...Frequency	SRR8440451...Frequency	SRR8440465...Frequency	SRR8440476...Frequency	SRR8440490...Frequency	SRR8440491...Frequency	SRR8440509...Frequency	SRR8440520...Frequency	SRR8440543...Frequency	SRR8440546...Frequency	SRR8440553...Frequency	SRR8440445...Frequency
[truncated: 2,704 more rows]
[truncated: 85 more columns]

[truncated: 15 more sheets: Astrocyte-AD, Astrocyte AD+C, Astrocyte-AD, AD+C, myeloid-C, myeloid-AD, AD+c, myeloid-AD, myleoid-AD+c, Neuron-C, Neuron AD+C, Neuron-AD, Neuron-AD, AD+C, Endothelial-C, Endothelial-AD, Endothelial AD+C, Endothelial-AD, AD+C]
