# Supplementary material for: Discovery of autism/intellectual disability somatic mutations in Alzheimer's brains: mutated ADNP cytoskeletal impairments and repair as a case study
Source: Mol Psychiatry. 2019 Oct 30;26(5):1619–33. doi: 10.1038/s41380-019-0563-5 (PMC8159740; doi:10.1038/s41380-019-0563-5)
Supplement: Supplementary file 21 — Supplemental Table S15 [file 41380_2019_563_MOESM21_ESM.xlsx]

## Sheet: AD, AD+Control
Potential disease-driving genes mutations with DNA repair genes: GO:0006281				http://www.informatics.jax.org/go/term/GO:0006281
[DNA repair] and [Olfactory bulb]:	[DNA repair] and [Hippocampus]:	[DNA repair] and [Hippocampus] and [Fusiform gyrus]:	[DNA repair] and [Olfactory bulb] and [Hippocampus] and [Fusiform gyrus]:	[DNA repair] and [Hippocampus] and [DLPFC] and [Fusiform gyrus]:	[DNA repair] and [Hippocampus] and [DLPFC]:	[DNA repair] and [Fusiform gyrus]:	[DNA repair] and [Olfactory bulb] and [Fusiform gyrus]:	[DNA repair] and [Olfactory bulb] and [DLPFC] and [Fusiform gyrus]:	[DNA repair] and [DLPFC] and [Fusiform gyrus]:	[DNA repair] and [DLPFC]:
MORF4L2	ABL1	ATM	TRIP12	DDX1	UPF1	ALKBH1	APBB1	MSH3	CDC14B	ATR
PRPF19	JMY	MDC1				BCCIP	ATRX	UBR5	CEP164	CHAF1A
RBM17	POLH	RAD50				BLM	PARP1		ETAA1	FMN2
		TRIM28				CDC5L	REV3L		FANCL	GTF2H1
		USP10				CDC7	USP47		FTO	MORF4L1
						CDK7	VCP		HERC2	NPM1
						CUL4A			HUWE1	PALB2
						CUL4B			LIG1	POLA1
						DCLRE1A			MNAT1	POLB
						DDB2			MSH6	POLG2
						DDX11			MUTYH	POLI
						DEK			NEIL1	RAD18
						EPC2			NIPBL	RNF138
						ERCC1			PDS5B	RNF169
						ERCC3			PMS1	SETD2
						ERCC5			POLE	UBE2V1
						EYA3			RAD54B	USP3
						FAAP20			SMC6	USP51
						FAN1			SPIDR
						FANCG			WDR70
						FEN1			ZMPSTE24
						FIGNL1
						HELQ
						HSF1
						HUS1
						INO80
						INO80C
						KAT5
						KDM1A
						KDM2A
						KIN
						LIG4
						MBD4
						MGME1
						MLH3
						MMS19
						MRE11A
						MSH2
						NBN
						NPAS2
						OGG1
						PARP3
						PARP10
						PDS5A
						PML
						PMS2
						PNKP
						POLK
						POLN
						PRIMPOL
						PRKDC
						PSME4
						RAD1
						RAD21
						RAD23A
						RAD23B
						RAD51C
						RAD51D
						RBBP8
						REC8
						RECQL
						RECQL4
						RECQL5
						REV1
						REXO4
						RFC1
						RIF1
						RMI1
						RNASEH2A
						RPA1
						RRM2B
						RTEL1
						RUVBL1
						RUVBL2
						SIRT1
						SIRT6
						SLF1
						SMARCAD1
						SMARCAL1
						SMC1A
						SMC2
						SMC3
						SMCHD1
						SMG1
						SPIRE1
						SSRP1
						STUB1
						TAOK3
						TFPT
						TIGAR
						TMEM161A
						TNKS1BP1
						TOP2B
						TOPBP1
						TRRAP
						TTC5
						UCHL5
						UIMC1
						USP1
						USP7
						USP28
						UVRAG
						WAS
						WRAP53
						WRN
						XPA
						XPC
						XRCC1
						ZBTB1
						ZFYVE26
						ZSWIM7
